# Supplementary material for: Distinct summer and winter bacterial communities in the active layer of Svalbard permafrost revealed by DNA- and RNA-based analyses
Source: Front Microbiol. 2015 Apr 30;6:399. doi: 10.3389/fmicb.2015.00399 (PMC4415418; doi:10.3389/fmicb.2015.00399)
Supplement: Supplementary file 1 [file DataSheet1DNA.xlsx]

## Sheet: Pivot_table
	Jun_1	Jun_2	Jun_3	Jul_1	Jul_2	Jul_3	Aug_1	Aug_2	Aug_3	Sep_1	Sep_2	Sep_3	Oct_1	Oct_2	Oct_3	Nov_1	Nov_2	Nov_3	Dec_1	Dec_2	Dec_3	Jan_1	Jan_2	Jan_3	Feb_1	Feb_2	Feb_3	Mar_1	Mar_2	Mar_3	Apr_1	Apr_2	Apr_3	May_1	May_2	May_3
	Values
Row Labels	Sum of 14.1	Sum of 14.2	Sum of 14.3	Sum of 17.1	Sum of 17.2	Sum of 17.3	Sum of 20.1	Sum of 20.2	Sum of 20.3	Sum of 23.1	Sum of 23.2	Sum of 23.3	Sum of 26.1	Sum of 26.2	Sum of 26.3	Sum of 29.1	Sum of 29.2	Sum of 29.3	Sum of 32.1	Sum of 32.2	Sum of 32.3	Sum of 1.1	Sum of 1.2	Sum of 1.3	Sum of 3.1	Sum of 3.2	Sum of 3.3	Sum of 5.1	Sum of 5.2	Sum of 5.3	Sum of 8.1	Sum of 8.2	Sum of 8.3	Sum of 11.1	Sum of 11.2	Sum of 11.3
k__Archaea	0.000193761	0.000120903	0.000100354	0.000221647	0.000196046	0.000197023	4.07094e-05	4.18516e-05	3.84366e-05	0.000178217	0.000151933	0.000126238	1.64274e-05	0	0	2.08905e-05	7.61903e-06	6.91247e-06	2.13144e-05	5.19554e-05	5.46403e-06	9.77402e-06	3.53278e-05	2.29042e-05	8.76129e-06	4.99653e-05	3.31257e-05	6.75938e-05	6.06696e-05	2.58482e-05	1.39191e-05	0	1.03864e-05	9.43723e-05	0.000103887	0.000105077
p__Crenarchaeota	0.000193761	0.000120903	0.000100354	0.000221647	0.000196046	0.000197023	4.07094e-05	4.18516e-05	3.84366e-05	0.000178217	0.000151933	0.000126238	1.64274e-05	0	0	2.08905e-05	7.61903e-06	6.91247e-06	2.13144e-05	5.19554e-05	5.46403e-06	9.77402e-06	3.53278e-05	2.29042e-05	8.76129e-06	4.99653e-05	3.31257e-05	6.75938e-05	6.06696e-05	2.58482e-05	1.39191e-05	0	1.03864e-05	9.43723e-05	0.000103887	0.000105077
p__Euryarchaeota	0	0	0	0	0	0	0	0	0	0	0	0	0	0	0	0	0	0	0	0	0	0	0	0	0	0	0	0	0	0	0	0	0	0	0	0
k__Bacteria	0.999806	0.999879	0.9999	0.999778	0.999804	0.999803	0.999959	0.999958	0.999962	0.999822	0.999848	0.999874	0.999984	1	1	0.999979	0.999992	0.999993	0.999979	0.999948	0.999995	0.99999	0.999965	0.999977	0.999991	0.99995	0.999967	0.999932	0.999939	0.999974	0.999986	1	0.99999	0.999906	0.999896	0.999895
p__	0	0	0	0	0	0	1.62861e-05	0	1.06101e-05	0	0	0	9.09219e-05	8.6188e-05	8.78131e-05	0	0	0	2.659e-05	1.02097e-05	0	0	0	0	8.46689e-06	0	6.4061e-06	0	1.34128e-05	6.50031e-06	0	0	0	6.04105e-06	0	2.27864e-05
p__[Thermi]	1.47906e-05	3.03701e-05	4.01088e-05	0	0	0	4.11215e-05	3.45035e-05	3.84955e-05	0	1.39191e-05	0	1.02215e-05	0	8.52577e-06	0	0	0	0	0	0	0	0	0	0	0	0	0	0	0	0	0	0	6.0175e-06	1.53205e-05	0
p__Acidobacteria	0.15328	0.133628	0.124988	0.13069	0.131705	0.125609	0.128509	0.13535	0.133926	0.129272	0.140661	0.153402	0.150784	0.141353	0.145473	0.222205	0.244107	0.208015	0.17702	0.201379	0.171965	0.157893	0.159375	0.161729	0.195849	0.188053	0.193929	0.155113	0.16201	0.143197	0.181917	0.182736	0.194319	0.172499	0.155324	0.167046
p__Actinobacteria	0.231622	0.212118	0.211462	0.213987	0.22786	0.235217	0.274598	0.285509	0.288178	0.207541	0.214297	0.232358	0.233309	0.23358	0.219345	0.17933	0.212326	0.18258	0.181523	0.184393	0.202828	0.254859	0.29706	0.271013	0.170183	0.179365	0.175023	0.180492	0.165032	0.147905	0.249163	0.240787	0.229438	0.22494	0.217719	0.230825
p__AD3	0.0452707	0.0423365	0.0379646	0.0730859	0.0681248	0.0704057	0.0896007	0.0717926	0.0680174	0.0752266	0.0748506	0.0790004	0.000414218	0.000399027	0.000455776	0.00575633	0.00729412	0.00670564	0.0165609	0.0160628	0.0185281	0.0163751	0.0141076	0.013358	0.0351045	0.0355396	0.0525655	0.0262756	0.0283098	0.0205094	0.00421298	0.00326365	0.00343492	0.0459977	0.045087	0.0497853
p__Armatimonadetes	0.00450178	0.00577566	0.00495112	0.00417806	0.00359974	0.00318406	0.0032018	0.00286294	0.00275043	0.00341001	0.00471878	0.00428207	0.00272845	0.00259353	0.00292011	0.00469742	0.0053606	0.00423575	0.00387081	0.00433837	0.00378544	0.00428196	0.0040627	0.00451726	0.00487048	0.00483495	0.00424167	0.00448181	0.00423944	0.00395591	0.00366859	0.00297268	0.00278615	0.00490003	0.00638985	0.00599903
p__Bacteroidetes	0.0200458	0.0223981	0.0232244	0.011775	0.0101631	0.00973065	0.0207877	0.0209616	0.0246852	0.0142777	0.0159111	0.0146788	0.0510613	0.0539232	0.0469339	0.0423682	0.0410301	0.0290277	0.0206743	0.0284868	0.0241338	0.0518579	0.0463854	0.0375053	0.0268077	0.0223987	0.0173671	0.0160103	0.014452	0.0130312	0.0461474	0.043066	0.0493462	0.0364385	0.0365205	0.0318021
p__BHI80-139	7.21864e-06	0	0	7.25397e-06	0	0	8.16072e-06	0	5.48758e-06	0	0	0	4.31941e-05	7.52128e-05	7.90989e-05	0.000191806	0.000113826	0.000145009	2.65429e-05	4.68682e-05	5.28504e-05	0	0	0	6.78882e-05	5.71486e-05	6.83004e-06	0.000163615	0.000169479	0.000226569	2.15617e-05	8.8555e-06	1.04806e-05	6.72405e-06	2.94045e-05	1.49437e-05
p__BRC1	2.1703e-05	2.01957e-05	2.0443e-05	6.98313e-06	4.2464e-05	6.87714e-06	0	2.06196e-05	3.269e-05	8.83195e-06	7.06556e-06	0	5.00948e-05	7.56132e-05	5.30623e-05	3.43386e-05	6.02221e-05	2.77441e-05	4.28173e-05	4.57966e-05	5.35098e-05	1.96305e-05	3.53278e-05	2.2704e-05	3.04172e-05	4.4042e-05	5.3922e-05	1.96069e-05	3.39736e-05	3.92256e-05	2.10907e-05	8.92615e-06	1.03746e-05	1.85353e-05	2.89806e-05	1.47199e-05
p__Caldiserica	1.39898e-05	0	0	0	0	0	3.14182e-05	0	0	0	0	0	0	0	0	0	0	0	0	0	5.28739e-06	0	0	0	0	0	0	0	0	0	0	0	0	0	0	7.50127e-06
p__Chlamydiae	0.000425358	0.000371519	0.000307952	0.000299992	0.000261225	0.000204607	0.000552903	0.000406258	0.000549335	7.9464e-05	8.95206e-05	4.27584e-05	0.000241501	0.000281633	0.00020264	0.000488371	0.000549312	0.000311144	0.000185224	0.00049486	0.000415514	0.000401512	0.000506365	0.000474323	0.000301593	0.000254548	0.000213121	0.000105395	0.000130124	0.000214039	0.000440761	0.000318763	0.000477691	0.000354762	0.000424569	0.000482295
p__Chlorobi	0.00165436	0.00116452	0.00097129	0.00103895	0.000843109	0.000857488	0.000648912	0.000584274	0.000853084	0.000800339	0.000840778	0.000829072	0.000624878	0.000442575	0.000456729	0.000564338	0.000512759	0.000489831	0.0020509	0.00314494	0.00262838	0.000226227	0.000329726	0.000259718	0.00271944	0.00286427	0.00236558	0.00310597	0.00341077	0.00444802	0.000347107	0.000418269	0.000281692	0.00128897	0.00120126	0.000855038
p__Chloroflexi	0.0588236	0.0564374	0.0582459	0.0606465	0.0650012	0.0631271	0.0417344	0.0390823	0.0431264	0.0696534	0.0719112	0.0755127	0.022021	0.0216506	0.0208283	0.0182132	0.0214366	0.0214279	0.0222316	0.0238247	0.0209815	0.0100823	0.00977402	0.012195	0.0305018	0.0289941	0.0335992	0.0296382	0.0241165	0.02791	0.0198604	0.0168356	0.0202566	0.03967	0.0412876	0.0446264
p__Cyanobacteria	0.0393086	0.101207	0.14012	0.00215644	0.00177456	0.00216016	0.00851164	0.0182959	0.00786979	0.0206989	0.044633	0.02148	0.00726297	0.00873731	0.00777168	0.00309033	0.00353862	0.00504034	0.00175903	0.00250209	0.00174015	0.00911557	0.00270846	0.011122	0.00305671	0.00278773	0.00324875	0.00216609	0.00132948	0.000894982	0.00252353	0.00139314	0.0014829	0.00727523	0.0131552	0.0129827
p__Elusimicrobia	0.000555105	0.000371966	0.00038207	0.000374251	0.000331681	0.000295105	0.000555294	0.000372049	0.000419423	0.000123647	0.00017141	0.000412381	0.00074047	0.000594461	0.000471567	0.000868051	0.000719227	0.000573664	0.000675349	0.000945795	0.000951707	0.000245893	0.000235519	0.000221694	0.000599371	0.000446602	0.000461499	0.000799303	0.000683593	0.000615528	0.000947326	0.000808653	0.00092348	0.000465043	0.000318939	0.000434967
p__FBP	0.00128758	0.00132527	0.00138093	0.000411074	0.000432518	0.00045826	0.00057072	0.000582555	0.000704059	0.00113125	0.00134173	0.00161106	0.00145987	0.00151325	0.00125795	0.000981688	0.000916226	0.00075406	0.000575136	0.000740753	0.000734889	0.000510298	0.000647676	0.00030502	0.000569778	0.000635288	0.000657521	0.000445059	0.000416126	0.000376029	0.000807746	0.00105541	0.00110989	0.00180262	0.00229873	0.0018866
p__FCPU426	6.55213e-05	0.000100413	4.67622e-05	0.000215052	0.000187167	0.000217666	8.84843e-05	0.000138697	0.000185801	3.55515e-05	6.9949e-06	6.75585e-05	1.01273e-05	0	0	9.51142e-05	0.000121457	8.335e-05	6.89716e-05	5.15079e-05	3.70117e-05	0	0	1.52734e-05	3.40795e-05	8.18545e-05	7.37055e-05	0.000221752	0.000101508	0.000102521	2.90865e-05	1.82291e-05	3.10531e-05	0.000101756	8.94735e-05	8.9921e-05
p__Fibrobacteres	0.000969347	0.000664468	0.000637042	0.00129824	0.00108562	0.0011741	0.000355951	0.000281174	0.000323968	2.65665e-05	0.00030323	0.000168572	0.000110941	0.000118713	0.000113838	0.000489419	0.000543153	0.000220127	0.000799715	0.000912163	0.00100663	9.95066e-06	3.53278e-05	2.34576e-05	0.000642141	0.000510392	0.000643425	0.00112133	0.000685995	0.000516257	0.000263734	0.000154747	0.000269998	0.000342821	0.0002279	0.000306904
p__Firmicutes	0.00145419	0.00140421	0.00112228	0.00260624	0.00252737	0.00348739	0.0124492	0.0121319	0.0159526	0.000239982	0.000309554	0.000478797	0.000125508	0.00022651	9.63035e-05	0.0026331	0.00412791	0.00298064	0.000787362	0.00106772	0.000759112	0.0101408	0.00995066	0.00861537	0.000439666	0.000360685	0.000481058	0.000523087	0.00034547	0.000368386	0.000354126	0.00015523	0.000197482	0.000550124	0.000392715	0.000502538
p__Gemmatimonadetes	0.0724354	0.0545664	0.0544671	0.0787269	0.0847611	0.0799932	0.0956823	0.0964484	0.101722	0.0657837	0.0766043	0.0819722	0.0242704	0.0252147	0.0254576	0.0455189	0.0533972	0.0469093	0.0678141	0.0708055	0.0731275	0.0348559	0.0409331	0.0342011	0.0774745	0.078693	0.0738254	0.0646546	0.060596	0.0625455	0.0329695	0.0328821	0.0346546	0.0809328	0.0663713	0.0755091
p__GN02	0	0	6.46498e-06	0	0	7.01845e-06	0	0	0	0	0	0	0	0	0	0	0	0	0	0	0	0	0	0	0	0	0	0	0	0	0	0	0	0	0	0
p__Nitrospirae	0.000333129	0.000523864	0.000307293	0.000550207	0.000569566	0.00056946	0.000136554	8.21371e-05	0.000120986	0	0	0	1.00449e-05	3.22307e-05	8.97326e-06	4.78456e-05	6.74878e-05	2.03253e-05	0.000702234	0.000922173	0.000779378	0	0	0	0.000751116	0.00058504	0.000629211	0.00166157	0.00161734	0.00127677	5.63831e-05	1.80996e-05	1.04452e-05	0.000392715	0.000295352	0.000239204
p__NKB19	0	0	0	0	0	0	0	0	0	0	0	0	1.01155e-05	2.1703e-05	8.97326e-06	0	0	0	0	0	0	0	0	0	0	0	0	0	0	0	0	0	0	0	0	0
p__OD1	0.000229006	0.00030111	0.000234812	0.000250768	0.000136236	0.000182892	0.000169609	0.000158151	0.000250439	2.68609e-05	6.15763e-05	2.52711e-05	7.20098e-05	7.53659e-05	6.19885e-05	8.17249e-05	0.00012148	0.000130666	0.000206997	0.000202805	9.50553e-05	0.000137508	5.88796e-05	3.80951e-05	0.000149272	0.000101155	0.000241206	0.000145609	0.000217207	0.000286108	9.31829e-05	3.63876e-05	1.02215e-05	0.000171399	0.000216548	0.000113178
p__OP11	7.23042e-06	0	6.79471e-06	0	0	7.00668e-06	1.6451e-05	0	3.27842e-05	0	1.3872e-05	8.2667e-06	3.4739e-06	0	8.99681e-06	0	0	6.78293e-06	0	5.18141e-06	0	0	0	0	0	0	0	9.56205e-06	0	6.14703e-06	6.9949e-06	0	0	6.46498e-06	1.50379e-05	0
p__OP3	2.102e-05	4.97533e-05	1.96658e-05	2.04901e-05	0	6.95957e-06	4.03443e-05	1.36954e-05	1.60859e-05	8.80839e-06	0	0	8.19722e-05	0.000194303	7.82275e-05	9.65037e-05	4.52902e-05	6.19649e-05	5.84439e-05	0.000102062	0.000112001	0	0	0	3.44917e-05	3.71766e-05	7.38468e-05	0.000154159	0.000135164	0.000129088	5.04127e-05	3.67527e-05	0	1.28004e-05	0	7.41883e-06
p__Planctomycetes	0.0197709	0.0204239	0.016786	0.0147889	0.0128245	0.0159507	0.0185944	0.0160202	0.0158041	0.016382	0.0151796	0.0143874	0.0214045	0.0171194	0.0238552	0.018372	0.0308357	0.0264038	0.020667	0.0256526	0.0165981	0.0174394	0.00796053	0.0104493	0.019055	0.0252966	0.0279676	0.00953056	0.0173214	0.0220179	0.0250781	0.0152463	0.00525165	0.0174767	0.0201832	0.0261844
p__Proteobacteria	0.184367	0.168366	0.168841	0.184142	0.179714	0.180988	0.186328	0.194978	0.18358	0.164055	0.143758	0.1469	0.281702	0.29475	0.284977	0.265971	0.213036	0.252132	0.173634	0.175057	0.231131	0.340017	0.292326	0.34111	0.255956	0.249407	0.246003	0.269984	0.255724	0.250652	0.204471	0.24008	0.262079	0.200672	0.239121	0.212615
c__	3.59284e-05	1.98071e-05	4.0627e-05	6.88892e-06	0	0	0	2.79914e-05	0	0	6.75938e-06	0	0	0	0	0	0	0	0	0	0	5.86559e-05	5.88796e-05	3.04408e-05	4.1569e-06	0	6.37078e-06	5.85499e-05	1.35659e-05	3.20187e-05	0	9.39719e-06	2.06314e-05	0	0	7.77211e-06
c__Alphaproteobacteria	0.0899536	0.0845914	0.0920528	0.0939174	0.0915635	0.0965177	0.107907	0.116276	0.10402	0.0978686	0.0752732	0.0770221	0.175362	0.185297	0.17612	0.134966	0.0872409	0.133293	0.086667	0.0781264	0.132951	0.188406	0.133998	0.195358	0.14078	0.141605	0.143158	0.143827	0.140586	0.125416	0.103071	0.138122	0.145817	0.118115	0.154332	0.126495
c__Betaproteobacteria	0.049932	0.0459493	0.042099	0.052231	0.0515272	0.0514972	0.0415006	0.0411481	0.0437926	0.0111078	0.0161055	0.0150159	0.0542452	0.0534317	0.0545984	0.0702685	0.0685188	0.0629452	0.0416897	0.0457667	0.0459286	0.0348623	0.0481871	0.0315404	0.0602855	0.0568942	0.056641	0.0631456	0.0615551	0.0767109	0.0407764	0.0403181	0.0448013	0.0350593	0.0352517	0.0350037
c__Deltaproteobacteria	0.0115763	0.0104405	0.00821333	0.0116749	0.0113628	0.0112095	0.0115742	0.0106839	0.00942915	0.00965411	0.00716788	0.00865763	0.0193588	0.0225271	0.0209122	0.0209151	0.0161398	0.0190731	0.0135115	0.0161321	0.0176799	0.0224088	0.0222447	0.0195246	0.0231481	0.0217986	0.0188354	0.0292204	0.022477	0.0190766	0.012792	0.0148416	0.0190661	0.00846816	0.00995321	0.00989319
c__Gammaproteobacteria	0.0322557	0.0268232	0.0259212	0.0247493	0.0238662	0.0198001	0.0245496	0.0261303	0.0255191	0.0447914	0.0445961	0.0454984	0.0317356	0.0323274	0.0325536	0.0380194	0.0401228	0.035383	0.0289268	0.0321225	0.0297371	0.0915755	0.0857759	0.0922323	0.0305128	0.0280042	0.0262014	0.0229578	0.0198139	0.0184727	0.0474698	0.0464513	0.0520409	0.0384915	0.0391412	0.0407331
c__TA18	0	3.96967e-05	3.3844e-05	2.86155e-05	8.53755e-06	1.41193e-05	4.8929e-05	2.0914e-05	1.69102e-05	0	0	0	0.000560016	0.000637855	0.00045773	0.000184623	0.000203076	0.000213674	8.44805e-05	0.000123011	0.000143596	0	0	0	3.50805e-05	1.90535e-05	1.97953e-05	0.000173589	0.000109799	7.07969e-05	0.00013414	0.000109104	0.000125025	8.32911e-05	3.66349e-05	9.85174e-05
c__Zetaproteobacteria	0.000613549	0.000501843	0.000473592	0.0015335	0.00138593	0.00194919	0.000738669	0.000677116	0.000786243	0.000632921	0.000601868	0.000706344	0.000437276	0.000528727	0.000334837	0.00161736	0.000803248	0.00122357	0.00275445	0.00278642	0.00469081	0.00269545	0.00206079	0.0024234	0.00119089	0.00108649	0.00114104	0.0105815	0.0111686	0.0108736	0.000220422	0.00021915	0.000207892	0.000455458	0.000406705	0.000375617
Other	0	0	6.50031e-06	0	0	0	8.17249e-06	1.38014e-05	1.68631e-05	0	6.79471e-06	0	3.14417e-06	0	0	0	7.70146e-06	0	0	0	0	9.66804e-06	0	0	0	0	0	1.97365e-05	0	0	7.19509e-06	9.17345e-06	0	0	0	7.57192e-06
p__Spirochaetes	0	0	0	0	2.56597e-05	2.10554e-05	0	0	0	0	0	0	0	0	0	0	0	0	0	0	0	0	0	0	0	0	0	0	0	0	0	0	0	0	0	0
p__Tenericutes	5.08131e-05	9.96243e-06	2.03724e-05	1.4661e-05	0	0	7.96053e-06	0	5.55824e-06	6.21062e-05	8.18662e-05	2.47294e-05	6.6534e-06	1.08339e-05	0	1.40369e-05	7.46594e-06	1.37307e-05	0	1.52263e-05	1.04099e-05	0	0	0	8.05473e-06	6.14703e-06	1.37896e-05	0	6.83004e-06	0	5.01183e-05	3.62934e-05	1.04335e-05	1.23412e-05	0	7.45416e-06
p__TM6	0.000850151	0.00053299	0.00042424	0.000367279	0.000356587	0.000288663	0.000327924	0.000355763	0.000301864	3.55986e-05	4.67504e-05	7.60725e-05	0.000299226	0.000594943	0.000344269	0.000465903	0.000392586	0.000256786	0.000276228	0.000419706	0.000367786	0.00148912	0.000965626	0.000731886	0.000253642	0.000131996	0.00014707	0.000163273	8.17603e-05	0.00012307	9.27001e-05	0.000107703	0.000239487	0.000276723	0.000265983	0.000316926
p__TM7	0.000843098	0.0007843	0.000600384	0.00123905	0.00119705	0.00125225	0.000395459	0.000454892	0.000417445	0.000580247	0.000491339	0.000385344	0.000208823	0.000215794	0.000201698	0.000362027	0.000338499	0.000220375	0.000173978	0.000271294	0.000229006	0.000891826	0.00103628	0.0005798	0.000401806	0.000327371	0.000399887	0.000405433	0.000281327	0.00032372	0.000214098	0.000191041	0.00023904	0.000585205	0.0004444	0.000436004
p__Verrucomicrobia	0.159305	0.171976	0.149753	0.214159	0.203324	0.201434	0.112219	0.0991829	0.10637	0.222144	0.184195	0.162849	0.199882	0.195223	0.217536	0.185162	0.156701	0.20908	0.3048	0.254714	0.224912	0.0876212	0.109728	0.0894117	0.170831	0.174382	0.162534	0.230804	0.256455	0.296167	0.224603	0.216033	0.191729	0.158387	0.147493	0.132395
p__WPS-2	0.00198194	0.00254047	0.00220764	0.00237178	0.00235227	0.00232696	0.00339142	0.00334176	0.0031429	0.008218	0.00934896	0.00892156	0.000415325	0.000410674	0.00039553	0.00136992	0.00164423	0.00144502	0.00153618	0.00190998	0.00118653	0.00148896	0.00166041	0.00203303	0.00148533	0.00154531	0.00151988	0.00021265	0.000340183	0.000311697	0.00116268	0.000948009	0.000934255	0.00410632	0.0047205	0.00419262
p__WS2	9.41603e-05	0.000120315	0.000107161	5.55942e-05	7.62138e-05	7.03141e-05	6.48147e-05	6.9266e-05	5.00124e-05	0	0	0	0.000187579	0.000129747	0.000157821	8.21253e-05	9.11339e-05	2.0655e-05	6.76409e-05	6.68284e-05	6.91247e-05	0	1.17759e-05	0	0.000120079	0.000127156	0.000120538	7.64729e-05	5.44872e-05	0.000171587	1.45786e-05	4.62558e-05	4.14984e-05	7.03258e-05	8.19722e-05	8.94499e-05
p__WS3	0.000196152	0.000331186	0.000253324	0.000315006	0.000527232	0.000569472	0.000323367	0.000446437	0.000516433	0	0	0	0.000341102	0.00035641	0.000352501	0.000427937	0.000557366	0.000675232	0.00116434	0.00135661	0.000769957	2.99462e-05	7.06556e-05	4.55728e-05	0.00168494	0.00208148	0.00155498	0.00144955	0.00162935	0.0016458	0.000397084	0.000336768	0.00041496	0.000138108	0.000177181	0.000104971
Grand Total	1	1	1	1	1	1	1	1	1	1	1	1	1	1	1	1	1	1	1	1	1	1	1	1	1	1	1	1	1	1	1	1	1	1	1	1

## Sheet: Raw
Taxon	1.1	1.2	1.3	3.1	3.2	3.3	5.1	5.2	5.3	8.1	8.2	8.3	11.1	11.2	11.3	14.1	14.2	14.3	17.1	17.2	17.3	20.1	20.2	20.3	23.1	23.2	23.3	26.1	26.2	26.3	29.1	29.2	29.3	32.1	32.2	32.3	Kingdom	Phyla	Class	Order	Family	Genus
k__Archaea;p__Crenarchaeota;c__MBGA;o__NRP-J;f__;g__	9.77402e-06	3.53278e-05	2.29042e-05	8.76129e-06	1.89121e-05	1.30124e-05	5.79493e-05	2.00426e-05	6.62985e-06	1.39191e-05	0	1.03864e-05	5.01183e-05	2.96636e-05	1.50025e-05	1.47906e-05	2.02899e-05	2.65312e-05	2.77794e-05	1.69927e-05	2.13027e-05	2.45881e-05	3.47861e-05	5.676e-06	1.79112e-05	1.38249e-05	0	6.64162e-06	0	0	2.08905e-05	7.61903e-06	6.91247e-06	4.94589e-06	2.59895e-05	0	k__Archaea	p__Crenarchaeota	c__MBGA	o__NRP-J	f__	g__	1
k__Archaea;p__Crenarchaeota;c__Thaumarchaeota;o__Nitrososphaerales;f__Nitrososphaeraceae;g__Candidatus Nitrososphaera	0	0	0	0	3.10531e-05	2.01133e-05	9.64448e-06	4.0627e-05	1.92183e-05	0	0	0	4.42539e-05	7.42237e-05	9.00741e-05	0.000178971	0.000100614	7.38233e-05	0.000193867	0.000179053	0.00017572	1.61212e-05	7.06556e-06	3.27606e-05	0.000160306	0.000138108	0.000126238	9.7858e-06	0	0	0	0	0	1.63685e-05	2.59659e-05	5.46403e-06	k__Archaea	p__Crenarchaeota	c__Thaumarchaeota	o__Nitrososphaerales	f__Nitrososphaeraceae	g__Candidatus Nitrososphaera	2
k__Archaea;p__Euryarchaeota;c__Methanobacteria;o__Methanobacteriales;f__Methanobacteriaceae;g__Methanobacterium	0	0	0	0	0	0	0	0	0	0	0	0	0	0	0	0	0	0	0	0	0	0	0	0	0	0	0	0	0	0	0	0	0	0	0	0	k__Archaea	p__Euryarchaeota	c__Methanobacteria	o__Methanobacteriales	f__Methanobacteriaceae	g__Methanobacterium	3
k__Bacteria;p__;c__;o__;f__;g__	0	0	0	8.46689e-06	0	6.4061e-06	0	1.34128e-05	6.50031e-06	0	0	0	6.04105e-06	0	2.27864e-05	0	0	0	0	0	0	1.62861e-05	0	1.06101e-05	0	0	0	9.09219e-05	8.6188e-05	8.78131e-05	0	0	0	2.659e-05	1.02097e-05	0	k__Bacteria	p__	c__	o__	f__	g__	4
k__Bacteria;p__AD3;c__ABS-6;o__;f__;g__	0.0119693	0.00575843	0.00602431	0.0323938	0.0324348	0.0479721	0.0240532	0.0262648	0.0165603	0.00301108	0.00247457	0.0024294	0.0372069	0.0356799	0.0409845	0.0359825	0.0307668	0.0275571	0.0602462	0.0542468	0.0570658	0.0799209	0.0640408	0.05712	0.0565405	0.0562499	0.0601297	0.000293645	0.000345211	0.000307705	0.00535742	0.00681073	0.00629857	0.0152558	0.0148817	0.017649	k__Bacteria	p__AD3	c__ABS-6	o__	f__	g__	5
k__Bacteria;p__AD3;c__JG37-AG-4;o__;f__;g__	0.00440588	0.00834913	0.00733372	0.00271071	0.00310479	0.00459342	0.0022224	0.00204502	0.00394903	0.0012019	0.000789081	0.00100552	0.00879077	0.00940712	0.00880074	0.00928822	0.0115697	0.0104075	0.0128397	0.013878	0.0133399	0.00967978	0.00775181	0.0108974	0.0186861	0.0186007	0.0188707	0.000120574	5.3816e-05	0.000148071	0.00039891	0.00048339	0.00040707	0.00130511	0.00118113	0.000879073	k__Bacteria	p__AD3	c__JG37-AG-4	o__	f__	g__	6
k__Bacteria;p__Acidobacteria;c__;o__;f__;g__	0	0	0	0.000355963	0.00036702	0.000221588	0.00116033	0.000684299	0.000897573	0.000112672	9.94595e-05	0.000154441	3.16066e-05	6.67931e-05	3.75534e-05	7.43061e-06	9.90356e-06	7.05378e-06	0	0	7.03023e-06	1.62272e-05	2.04548e-05	5.34627e-06	0	0	0	0.000950694	0.000723972	0.000872055	0.000214086	0.000182221	0.000193502	0.00015768	0.000194338	0.000157962	k__Bacteria	p__Acidobacteria	c__	o__	f__	g__	7
k__Bacteria;p__Acidobacteria;c__AT-s54;o__;f__;g__	0	0	0	1.72871e-05	3.25369e-05	1.33657e-05	0.000116358	0.00010828	0.000135317	0	9.07924e-06	1.03746e-05	6.0175e-06	1.47199e-05	7.14799e-06	0	0	0	0	0	0	0	0	1.11165e-05	0	0	0	0.000146363	0.000108268	0.000195233	3.43386e-05	1.50614e-05	4.89879e-05	6.4379e-05	5.75372e-05	8.42568e-05	k__Bacteria	p__Acidobacteria	c__AT-s54	o__	f__	g__	8
k__Bacteria;p__Acidobacteria;c__Acidobacteria-5;o__;f__;g__	1.97836e-05	2.35519e-05	3.09236e-05	0.000728047	0.000610664	0.000540209	0.00059804	0.00049453	0.000508343	0.000462205	0.000480458	0.000498769	0.00011332	0.000133245	0.000112119	2.24096e-05	2.03488e-05	5.42281e-05	3.51158e-05	1.6922e-05	4.86935e-05	0.000144809	0.000122941	0.000175791	3.53396e-05	1.43902e-05	2.52829e-05	0.000684982	0.000626574	0.000622817	0.000389406	0.000363994	0.000395412	0.000321977	0.000295623	0.000231738	k__Bacteria	p__Acidobacteria	c__Acidobacteria-5	o__	f__	g__	9
k__Bacteria;p__Acidobacteria;c__Acidobacteria-6;o__CCU21;f__;g__	1.95834e-05	0	2.29395e-05	0.00360248	0.00380854	0.00350898	0.00362617	0.00372526	0.00414175	0.00107606	0.000810101	0.000954568	0.000589091	0.000638879	0.000653411	0.00106202	0.000843039	0.000845253	0.000932065	0.00114968	0.00115436	0.00101052	0.00121197	0.00123897	0.00010669	8.35973e-05	8.3927e-05	0.00259799	0.00220535	0.00270047	0.000843027	0.00106109	0.00107891	0.00109111	0.00132681	0.000877542	k__Bacteria	p__Acidobacteria	c__Acidobacteria-6	o__CCU21	f__	g__	10
k__Bacteria;p__Acidobacteria;c__Acidobacteria-6;o__iii1-15;f__;g__	0.00670766	0.0060646	0.00743284	0.0281617	0.0291499	0.029747	0.0331795	0.0344977	0.0312664	0.0221077	0.0195588	0.0192732	0.0165721	0.016093	0.0191907	0.0161739	0.0149617	0.0124575	0.0167045	0.0185531	0.0177775	0.0185751	0.0181636	0.0191988	0.0100259	0.00960899	0.0101837	0.0398866	0.0368657	0.0409517	0.025081	0.0275005	0.0272888	0.0253848	0.0252453	0.0212277	k__Bacteria	p__Acidobacteria	c__Acidobacteria-6	o__iii1-15	f__	g__	11
k__Bacteria;p__Acidobacteria;c__Acidobacteria-6;o__iii1-15;f__RB40;g__	0.000252959	0.000176639	0.000374474	0.00363548	0.00369025	0.00402118	0.00332431	0.00414044	0.00452707	0.00284733	0.00258467	0.00237715	0.00172194	0.00216724	0.00194967	0.000815389	0.000942015	0.00101716	0.00115918	0.00135344	0.00117397	0.00184866	0.00167249	0.00207439	0.000630518	0.000508979	0.000748831	0.00523712	0.00408406	0.00519318	0.00197614	0.00218421	0.00221465	0.00190726	0.00195844	0.00149661	k__Bacteria	p__Acidobacteria	c__Acidobacteria-6	o__iii1-15	f__RB40	g__	12
k__Bacteria;p__Acidobacteria;c__Acidobacteria-6;o__iii1-15;f__mb2424;g__	0	0	0	1.21528e-05	1.93596e-05	6.41788e-06	1.94303e-05	6.46498e-06	3.22896e-05	0	0	1.03628e-05	0.00017247	0.000306151	0.000127451	7.23042e-06	0	2.02546e-05	0	0	0	0.0002594	0.000213286	0.000253383	2.66254e-05	8.28908e-05	3.39264e-05	0.00186885	0.00151157	0.00138135	0	7.13621e-06	0	0	0	5.18141e-06	k__Bacteria	p__Acidobacteria	c__Acidobacteria-6	o__iii1-15	f__mb2424	g__	13
k__Bacteria;p__Acidobacteria;c__Acidobacteriia;o__Acidobacteriales;f__Acidobacteriaceae;g__	0.0152184	0.0146139	0.0162129	0.00328962	0.00310278	0.00244253	0.00166354	0.00122699	0.000714952	0.00873907	0.00860366	0.00904662	0.00499873	0.00481293	0.00542188	0.00563119	0.00605343	0.00526152	0.00300581	0.00247579	0.00235987	0.00213488	0.00284906	0.00216757	0.00722221	0.00783297	0.00913011	0.00192649	0.0018807	0.00193988	0.00468375	0.00456375	0.00388388	0.00186998	0.00227519	0.00196022	k__Bacteria	p__Acidobacteria	c__Acidobacteriia	o__Acidobacteriales	f__Acidobacteriaceae	g__	14
k__Bacteria;p__Acidobacteria;c__Acidobacteriia;o__Acidobacteriales;f__Acidobacteriaceae;g__Edaphobacter	2.9852e-05	3.53278e-05	2.33281e-05	4.19223e-06	1.23176e-05	6.44143e-06	0	6.59452e-06	0	3.58695e-05	5.46403e-05	1.05395e-05	6.18236e-06	7.13621e-06	0	7.46594e-06	0	6.97135e-06	0	0	0	8.19605e-06	2.72142e-05	1.66747e-05	0	0	0	1.02568e-05	0	0	0	0	2.06668e-05	1.03157e-05	5.27562e-06	2.03724e-05	k__Bacteria	p__Acidobacteria	c__Acidobacteriia	o__Acidobacteriales	f__Acidobacteriaceae	g__Edaphobacter	15
k__Bacteria;p__Acidobacteria;c__Acidobacteriia;o__Acidobacteriales;f__Acidobacteriaceae;g__Terriglobus	2.92279e-05	3.53278e-05	1.5085e-05	0	0	0	0	0	0	7.07733e-06	0	0	3.18186e-05	5.80907e-05	4.54551e-05	9.34891e-05	0.000350452	0.000930993	2.0443e-05	6.81591e-05	2.11849e-05	0	0	0	8.77307e-06	0	3.37263e-05	1.70751e-05	4.33943e-05	2.62368e-05	0	8.06651e-06	6.95957e-06	0	0	0	k__Bacteria	p__Acidobacteria	c__Acidobacteriia	o__Acidobacteriales	f__Acidobacteriaceae	g__Terriglobus	16
k__Bacteria;p__Acidobacteria;c__Acidobacteriia;o__Acidobacteriales;f__Koribacteraceae;g__	0.0401934	0.0442186	0.0401231	0.0303007	0.028847	0.0269389	0.033123	0.0310596	0.0252432	0.0348034	0.0353483	0.040235	0.024338	0.0212576	0.0226777	0.0265553	0.0197795	0.0196083	0.0307054	0.0295806	0.0290924	0.035181	0.0414311	0.0388776	0.0372073	0.0432073	0.0476255	0.0186424	0.0199376	0.0186376	0.0419908	0.0448303	0.0387951	0.037519	0.0434845	0.0375926	k__Bacteria	p__Acidobacteria	c__Acidobacteriia	o__Acidobacteriales	f__Koribacteraceae	g__	17
k__Bacteria;p__Acidobacteria;c__Acidobacteriia;o__Acidobacteriales;f__Koribacteraceae;g__Candidatus Koribacter	0.00406113	0.00398026	0.00453718	0.000467858	0.000358789	0.000362157	0.000841049	0.000770558	0.000576267	0.00179975	0.001983	0.00224277	0.000503704	0.00045859	0.000504057	0.000903861	0.000803224	0.000708993	0.000674478	0.000859395	0.000710972	0.000560864	0.000625043	0.000497168	0.000586088	0.000957183	0.000950906	0.000748808	0.00050885	0.000606637	0.00193877	0.00227937	0.0016099	0.000964778	0.00120781	0.00101883	k__Bacteria	p__Acidobacteria	c__Acidobacteriia	o__Acidobacteriales	f__Koribacteraceae	g__Candidatus Koribacter	18
k__Bacteria;p__Acidobacteria;c__BPC102;o__;f__;g__	0	0	0	0	0	6.51209e-06	0	0	6.54742e-06	0	0	0	0	0	0	0	0	0	2.04783e-05	0	0	0	0	0	0	0	0	0	0	0	0	0	0	0	0	0	k__Bacteria	p__Acidobacteria	c__BPC102	o__	f__	g__	19
k__Bacteria;p__Acidobacteria;c__BPC102;o__MVS-40;f__;g__	0	0	0	0	0	0	0	1.38838e-05	0	0	0	0	0	0	0	0	0	0	0	0	0	0	0	0	0	0	0	0	0	0	0	0	0	0	0	0	k__Bacteria	p__Acidobacteria	c__BPC102	o__MVS-40	f__	g__	20
k__Bacteria;p__Acidobacteria;c__DA052;o__Ellin6513;f__;g__	0.0345477	0.0364229	0.0369549	0.0247876	0.0237314	0.023199	0.0238226	0.0262081	0.0215326	0.0422246	0.0478364	0.0496472	0.0200752	0.0187358	0.0222619	0.0135468	0.00931907	0.00860646	0.00978143	0.00883396	0.0100743	0.021666	0.0240964	0.024213	0.0103309	0.0135255	0.0152448	0.0217796	0.0210197	0.0207813	0.0580143	0.063902	0.0549208	0.0344553	0.040227	0.0373217	k__Bacteria	p__Acidobacteria	c__DA052	o__Ellin6513	f__	g__	21
k__Bacteria;p__Acidobacteria;c__EC1113;o__;f__;g__	4.93529e-05	7.06556e-05	3.81422e-05	7.27399e-05	8.79544e-05	9.323e-05	6.7111e-05	9.42899e-05	0.000123965	6.37078e-05	6.30836e-05	6.20945e-05	0.000207115	0.000142253	0.000173624	7.36467e-05	7.01728e-05	5.98099e-05	6.25066e-05	1.66394e-05	2.82505e-05	4.01559e-05	1.36247e-05	4.94942e-05	2.66607e-05	1.35305e-05	2.50121e-05	2.3752e-05	0	1.77581e-05	8.8661e-05	0.000120691	6.95722e-05	0.000134881	8.30085e-05	0.000117359	k__Bacteria	p__Acidobacteria	c__EC1113	o__	f__	g__	22
k__Bacteria;p__Acidobacteria;c__Holophagae;o__Holophagales;f__Holophagaceae;g__	3.96967e-05	8.24315e-05	1.54971e-05	0	0	6.59452e-06	0	0	0	0	0	0	6.0175e-06	0	0	4.39595e-05	2.99697e-05	6.53564e-06	8.36091e-05	0.000169467	0.000162096	0	0	0	0	0	0	0	1.08221e-05	0	6.55919e-06	7.71323e-06	0	0	0	0	k__Bacteria	p__Acidobacteria	c__Holophagae	o__Holophagales	f__Holophagaceae	g__	23
k__Bacteria;p__Acidobacteria;c__Holophagae;o__Holophagales;f__Holophagaceae;g__Geothrix	9.7858e-06	0	0	0	0	0	0	0	0	0	0	0	0	0	0	0	0	6.59452e-06	0.000137296	0.000204089	0.000168408	0	0	0	0	0	0	0	0	0	0	0	0	0	0	0	k__Bacteria	p__Acidobacteria	c__Holophagae	o__Holophagales	f__Holophagaceae	g__Geothrix	24
k__Bacteria;p__Acidobacteria;c__PAUC37f;o__;f__;g__	0	0	0	2.12673e-05	1.27769e-05	2.59188e-05	0	0	1.30124e-05	0	0	0	6.08815e-06	0	0	0	0	0	0	0	0	0	0	0	0	0	0	3.21483e-06	1.09634e-05	0	0	0	0	0	0	0	k__Bacteria	p__Acidobacteria	c__PAUC37f	o__	f__	g__	25
k__Bacteria;p__Acidobacteria;c__RB25;o__;f__;g__	0	0	0	0.000168313	0.000206962	0.000125343	0.00029799	0.00021756	0.000169079	4.30646e-05	5.41339e-05	5.20849e-05	1.25767e-05	0	3.02759e-05	0	0	0	0	0	0	0	7.43061e-06	0	0	0	0	0.000105842	0.000119114	0.000200992	8.88612e-05	6.10346e-05	5.42988e-05	0.00010026	9.70454e-05	7.3682e-05	k__Bacteria	p__Acidobacteria	c__RB25	o__	f__	g__	26
k__Bacteria;p__Acidobacteria;c__Solibacteres;o__JH-WHS99;f__;g__	0	0	0	4.34296e-05	5.59474e-05	4.64443e-05	9.57736e-05	6.21298e-05	0.000123164	0	0	0	6.11171e-06	0	0	0	0	0	1.40487e-05	0	2.79561e-05	0	0	5.49936e-06	0	0	0	0	0	0	6.58274e-06	0	0	0	5.09898e-06	0	k__Bacteria	p__Acidobacteria	c__Solibacteres	o__JH-WHS99	f__	g__	27
k__Bacteria;p__Acidobacteria;c__Solibacteres;o__Solibacterales;f__;g__	0.0333692	0.0292867	0.0303943	0.0145257	0.0137963	0.0118633	0.0120646	0.0129368	0.010151	0.0185238	0.0206932	0.0206695	0.0150919	0.0140583	0.0146236	0.0230581	0.0184048	0.0163014	0.0138097	0.0132147	0.0121825	0.0114326	0.0117418	0.0112753	0.00692878	0.00794399	0.00843649	0.0143408	0.0137241	0.0118374	0.0272253	0.0300879	0.0198816	0.0180977	0.0232282	0.0201016	k__Bacteria	p__Acidobacteria	c__Solibacteres	o__Solibacterales	f__	g__	28
k__Bacteria;p__Acidobacteria;c__Solibacteres;o__Solibacterales;f__AKIW659;g__	0	0	0	0	0	0	0	0	0	0	0	0	0	0	0	7.30108e-06	0	6.51209e-06	0	0	0	0	0	0	0	0	0	0	0	0	0	0	0	0	0	0	k__Bacteria	p__Acidobacteria	c__Solibacteres	o__Solibacterales	f__AKIW659	g__	29
k__Bacteria;p__Acidobacteria;c__Solibacteres;o__Solibacterales;f__Solibacteraceae;g__	0.0012838	0.00111871	0.00125536	0.00239004	0.00206963	0.00209463	0.00190406	0.00237939	0.00165816	0.00250731	0.00267543	0.00291944	0.00146742	0.00113454	0.00147707	0.00104687	0.00113413	0.000956865	0.0013096	0.00126408	0.000905357	0.000950941	0.00100013	0.000947456	0.000649172	0.000736219	0.000740835	0.00176898	0.00164009	0.00166169	0.00264055	0.00306132	0.00214557	0.00157066	0.00197715	0.00154178	k__Bacteria	p__Acidobacteria	c__Solibacteres	o__Solibacterales	f__Solibacteraceae	g__	30
k__Bacteria;p__Acidobacteria;c__Solibacteres;o__Solibacterales;f__Solibacteraceae;g__Candidatus Solibacter	0.0141088	0.0144491	0.0132601	0.00739202	0.00660905	0.00681358	0.00600148	0.00602552	0.00524139	0.00831839	0.00925774	0.00886111	0.00703063	0.00717309	0.00689587	0.00837432	0.0074598	0.00664945	0.00592933	0.00614462	0.00602129	0.00575413	0.00652604	0.00604828	0.00827238	0.00739666	0.00753285	0.00591003	0.00517687	0.00382323	0.014196	0.013412	0.00960743	0.00823203	0.0115862	0.0100388	k__Bacteria	p__Acidobacteria	c__Solibacteres	o__Solibacterales	f__Solibacteraceae	g__Candidatus Solibacter	31
k__Bacteria;p__Acidobacteria;c__Solibacteres;o__Solibacterales;f__[Bryobacteraceae];g__	0	0	0	0	0	0	0	0	0	0	0	0	1.28593e-05	0	1.46493e-05	7.01845e-06	0	0	0	0	0	0	6.9478e-06	1.57562e-05	9.1499e-06	0	0	7.76622e-05	2.14793e-05	7.07733e-05	0	0	0	0	0	0	k__Bacteria	p__Acidobacteria	c__Solibacteres	o__Solibacterales	f__[Bryobacteraceae]	g__	32
k__Bacteria;p__Acidobacteria;c__Sva0725;o__Sva0725;f__;g__	0.00125445	0.00142489	0.00134336	0.0188554	0.0180878	0.0187119	0.00476644	0.00504777	0.00341427	0.0141981	0.0129712	0.0172105	0.00778898	0.00929071	0.00799597	0.0142731	0.0113521	0.0135835	0.0100976	0.0110492	0.0107411	0.006655	0.00694942	0.00609667	0.0157299	0.0208096	0.0272885	0.00824369	0.00746853	0.00715218	0.00581373	0.00680472	0.00607076	0.00130981	0.00113171	0.001534	k__Bacteria	p__Acidobacteria	c__Sva0725	o__Sva0725	f__	g__	33
k__Bacteria;p__Acidobacteria;c__TM1;o__;f__;g__	0.000470236	0.000836091	0.000527373	0.00119182	0.00116549	0.00100334	0.00082196	0.000760831	0.000527326	0.000919935	0.000727623	0.000777329	0.00840862	0.00617672	0.00691453	0.0073199	0.00469861	0.00486131	0.00379316	0.00439653	0.00384372	0.00153625	0.00136384	0.00150156	0.00566905	0.00704191	0.00666568	0.000493659	0.000594531	0.000412487	0.000741436	0.000868769	0.000797077	0.000806121	0.00103528	0.000760183	k__Bacteria	p__Acidobacteria	c__TM1	o__	f__	g__	34
k__Bacteria;p__Acidobacteria;c__[Chloracidobacteria];o__;f__;g__	0	0	0	4.41597e-06	0	0	9.65626e-06	6.84181e-06	6.38255e-06	7.01845e-06	2.70611e-05	2.09376e-05	0	0	0	0	0	0	0	0	0	0	0	0	0	0	0	1.3613e-05	4.3041e-05	6.10582e-05	2.03606e-05	7.77211e-06	0	1.58268e-05	3.10178e-05	3.12415e-05	k__Bacteria	p__Acidobacteria	c__[Chloracidobacteria]	o__	f__	g__	35
k__Bacteria;p__Acidobacteria;c__[Chloracidobacteria];o__11-24;f__;g__	0.000136624	7.06556e-05	0.000106184	0.00090677	0.000737632	0.000832982	0.00142813	0.00152832	0.00148789	0.000739234	0.000536264	0.000644285	0.000665104	0.000965979	0.000737079	0.00188365	0.00190918	0.00150056	0.00228595	0.00250999	0.00229116	0.000946078	0.000737809	0.000877789	0.000407777	0.000406093	0.000481471	0.000800068	0.000637537	0.000693637	0.00291831	0.00352243	0.0026802	0.00174086	0.00228802	0.00190179	k__Bacteria	p__Acidobacteria	c__[Chloracidobacteria]	o__11-24	f__	g__	36
k__Bacteria;p__Acidobacteria;c__[Chloracidobacteria];o__DS-100;f__;g__	0	0	0	3.84484e-05	5.07896e-05	4.77396e-05	1.92183e-05	1.3978e-05	2.60366e-05	0	0	1.0457e-05	0.000146445	0.000139992	0.00024196	7.3364e-06	2.01015e-05	6.50031e-06	0	0	0	5.66187e-05	8.92851e-05	8.24904e-05	1.79583e-05	2.6802e-05	8.44334e-06	0.00117771	0.00117846	0.00155473	0	0	0	5.15786e-06	2.49296e-05	1.57326e-05	k__Bacteria	p__Acidobacteria	c__[Chloracidobacteria]	o__DS-100	f__	g__	37
k__Bacteria;p__Acidobacteria;c__[Chloracidobacteria];o__Ellin7246;f__;g__	9.75047e-06	1.17759e-05	7.80744e-06	0.000112366	9.41014e-05	6.06931e-05	0.000116122	0.000107338	0.000104123	7.05378e-06	9.11457e-06	2.09376e-05	6.47676e-06	5.96804e-05	0	3.65525e-05	2.99697e-05	4.76101e-05	0.000111789	6.82651e-05	5.54057e-05	4.85521e-05	2.71317e-05	8.12421e-05	0	0	0	5.37218e-05	6.50973e-05	7.90989e-05	8.1878e-05	6.11053e-05	4.12982e-05	8.37739e-05	4.64678e-05	2.67431e-05	k__Bacteria	p__Acidobacteria	c__[Chloracidobacteria]	o__Ellin7246	f__	g__	38
k__Bacteria;p__Acidobacteria;c__[Chloracidobacteria];o__PK29;f__;g__	0	0	0	0	0	6.91247e-06	0	0	6.52386e-06	0	0	0	0	2.20799e-05	1.50614e-05	0	0	0	0	0	0	0	0	0	0	0	0	2.03959e-05	1.08103e-05	0	0	0	0	0	0	0	k__Bacteria	p__Acidobacteria	c__[Chloracidobacteria]	o__PK29	f__	g__	39
k__Bacteria;p__Acidobacteria;c__[Chloracidobacteria];o__RB41;f__;g__	0.000529599	0.000235519	0.000498134	0.0106475	0.00960439	0.0101768	0.00831039	0.0108166	0.00760322	0.00493686	0.00383922	0.00266913	0.00430815	0.00361662	0.00408128	0.00521724	0.00562796	0.00504768	0.00371759	0.00367584	0.00294903	0.00501623	0.0039953	0.00377393	0.00201559	0.0021372	0.00170127	0.00836117	0.00673106	0.00898393	0.0105112	0.0118804	0.0109023	0.0188412	0.0182282	0.0150304	k__Bacteria	p__Acidobacteria	c__[Chloracidobacteria]	o__RB41	f__	g__	40
k__Bacteria;p__Acidobacteria;c__[Chloracidobacteria];o__RB41;f__Ellin6075;g__	0.000665905	0.000812539	0.000897608	0.00381522	0.00313698	0.00240716	0.00182593	0.0019092	0.00150526	0.0052035	0.00439575	0.00502272	0.00549976	0.00434979	0.00487864	0.00240121	0.00226782	0.00202693	0.00111285	0.00124063	0.00091347	0.00169033	0.00199862	0.00208144	0.000346884	0.000624737	0.000616517	0.00613397	0.00631127	0.00685272	0.0050156	0.0055585	0.00500325	0.00424668	0.0045175	0.00347795	k__Bacteria	p__Acidobacteria	c__[Chloracidobacteria]	o__RB41	f__Ellin6075	g__	41
k__Bacteria;p__Acidobacteria;c__iii1-8;o__;f__;g__	0	0	0	0	0	0	0	0	6.75938e-06	0	0	0	0	0	0	1.44137e-05	2.02193e-05	2.60601e-05	4.84579e-05	2.55184e-05	3.65054e-05	0	0	0	0	0	0	0	0	0	0	0	0	0	0	0	k__Bacteria	p__Acidobacteria	c__iii1-8	o__	f__	g__	42
k__Bacteria;p__Acidobacteria;c__iii1-8;o__32-20;f__;g__	0.000500606	0.000494589	0.00064366	0.00356928	0.00340634	0.00591552	0.0018434	0.00176542	0.00174971	0.000980134	0.000964602	0.000923645	0.00159932	0.00233519	0.00201371	0.0028695	0.00312797	0.0029646	0.00268723	0.00304726	0.00271304	0.00281289	0.00229916	0.00211224	0.000667024	0.000907889	0.000882629	0.00143218	0.00131723	0.00106737	0.00193299	0.00220571	0.0021034	0.00223274	0.00279181	0.00197502	k__Bacteria	p__Acidobacteria	c__iii1-8	o__32-20	f__	g__	43
k__Bacteria;p__Acidobacteria;c__iii1-8;o__DS-18;f__;g__	0.00438569	0.00491056	0.00698303	0.036676	0.0351303	0.0426092	0.0138527	0.0152256	0.0196003	0.0111814	0.00911577	0.00991022	0.0510376	0.0410865	0.0439336	0.0217392	0.0243321	0.0213513	0.0224226	0.0217442	0.0201	0.0101154	0.00816031	0.0102417	0.0223516	0.0167943	0.0149612	0.00723464	0.00672201	0.00701596	0.0148431	0.0185978	0.0173915	0.0155416	0.0175964	0.0129781	k__Bacteria	p__Acidobacteria	c__iii1-8	o__DS-18	f__	g__	44
k__Bacteria;p__Acidobacteria;c__iii1-8;o__SJA-36;f__;g__	0	0	3.07352e-05	5.46992e-05	7.00668e-05	7.31285e-05	0.00021345	0.000169656	9.70454e-05	7.22806e-05	3.67998e-05	8.32087e-05	3.70706e-05	2.26333e-05	3.01935e-05	8.02529e-05	6.02927e-05	5.97864e-05	2.80503e-05	4.25111e-05	4.94707e-05	4.86581e-05	0	5.80553e-06	0	0	0	9.14401e-05	5.40633e-05	7.96288e-05	0.000908513	0.000951471	0.0008087	0.000313876	0.000432648	0.000365407	k__Bacteria	p__Acidobacteria	c__iii1-8	o__SJA-36	f__	g__	45
k__Bacteria;p__Actinobacteria;c__Acidimicrobiia;o__Acidimicrobiales;Other;Other	0	0	1.53794e-05	2.62721e-05	6.42966e-06	1.37896e-05	2.87804e-05	7.07733e-06	6.46498e-06	7.18332e-06	9.35009e-06	1.03157e-05	1.26002e-05	7.68968e-06	2.26687e-05	0	1.00684e-05	0	0	0	0	7.73678e-06	1.34128e-05	2.75203e-05	0	6.79471e-06	0	0.000152663	0.000172482	0.000105041	6.57097e-06	3.04172e-05	2.71435e-05	5.48758e-06	0	5.82908e-06	k__Bacteria	p__Actinobacteria	c__Acidimicrobiia	o__Acidimicrobiales	Other	Other	46
k__Bacteria;p__Actinobacteria;c__Acidimicrobiia;o__Acidimicrobiales;f__;g__	0.00677435	0.00720687	0.00587572	0.00650348	0.00776728	0.0063728	0.00685553	0.00752782	0.00667493	0.023683	0.0220919	0.0140549	0.01068	0.0115124	0.0110919	0.00676859	0.00743898	0.00573333	0.00553327	0.00535135	0.00522748	0.00979131	0.0104163	0.0105574	0.0094019	0.00881202	0.00823428	0.0197009	0.0193813	0.0163261	0.0137522	0.0170411	0.0141861	0.0215374	0.0185267	0.0244835	k__Bacteria	p__Actinobacteria	c__Acidimicrobiia	o__Acidimicrobiales	f__	g__	47
k__Bacteria;p__Actinobacteria;c__Acidimicrobiia;o__Acidimicrobiales;f__AKIW874;g__	0	0	0	8.46689e-06	0	0	0	6.72405e-06	6.62985e-06	1.44491e-05	3.63876e-05	2.0443e-05	2.5436e-05	5.15079e-05	4.52196e-05	0	0	0	0	0	0	1.60624e-05	8.1878e-05	5.25206e-06	0	0	0	0.000221517	0.000259636	0.000202416	2.07021e-05	7.6308e-06	0	5.19318e-06	2.54831e-05	2.10907e-05	k__Bacteria	p__Actinobacteria	c__Acidimicrobiia	o__Acidimicrobiales	f__AKIW874	g__	48
k__Bacteria;p__Actinobacteria;c__Acidimicrobiia;o__Acidimicrobiales;f__C111;g__	0.00103821	0.000800763	0.000661831	0.00609723	0.00545938	0.00659068	0.00431707	0.003643	0.00318048	0.00383987	0.0034978	0.00215961	0.00433028	0.0053715	0.00527758	0.00301106	0.00312069	0.00258197	0.00213177	0.00176767	0.00153909	0.00371904	0.00416273	0.00347013	0.0010394	0.00118479	0.00114384	0.00875974	0.0087333	0.00343811	0.00251444	0.00300773	0.00206882	0.00335696	0.00469494	0.00572316	k__Bacteria	p__Actinobacteria	c__Acidimicrobiia	o__Acidimicrobiales	f__C111	g__	49
k__Bacteria;p__Actinobacteria;c__Acidimicrobiia;o__Acidimicrobiales;f__EB1017;g__	0.0198915	0.0200897	0.0196161	0.0301385	0.0354071	0.0399307	0.0261173	0.0304249	0.0261096	0.0368486	0.038288	0.0225863	0.0307404	0.0319748	0.0364881	0.029786	0.0254416	0.0262255	0.0236561	0.0235008	0.0303903	0.0443053	0.039937	0.038805	0.0423705	0.033968	0.0334566	0.0234997	0.0234305	0.0235893	0.0306577	0.0416095	0.0350975	0.0298925	0.028328	0.0388693	k__Bacteria	p__Actinobacteria	c__Acidimicrobiia	o__Acidimicrobiales	f__EB1017	g__	50
k__Bacteria;p__Actinobacteria;c__Acidimicrobiia;o__Acidimicrobiales;f__Iamiaceae;Other	0	0	0	0	0	6.86537e-06	0	0	0	0	0	0	0	0	0	0	0	0	0	0	0	0	0	0	0	0	8.3138e-06	1.36719e-05	0	9.06746e-06	0	0	0	0	5.14608e-06	0	k__Bacteria	p__Actinobacteria	c__Acidimicrobiia	o__Acidimicrobiales	f__Iamiaceae	Other	51
k__Bacteria;p__Actinobacteria;c__Acidimicrobiia;o__Acidimicrobiales;f__Iamiaceae;g__Iamia	0	0	7.71323e-06	0.000295446	0.000347708	0.000295305	0.000124519	0.000175414	0.00017459	0.000526313	0.000627151	0.000249332	0.000337392	0.000385544	0.000375746	0	0	0	6.98313e-06	5.07307e-05	2.84977e-05	0.000210542	0.000242266	0.000215959	0.000213698	0.000220457	0.000260566	0.00094987	0.00100604	0.000957265	9.65391e-05	0.000135812	5.43341e-05	0.000110823	8.07475e-05	8.34442e-05	k__Bacteria	p__Actinobacteria	c__Acidimicrobiia	o__Acidimicrobiales	f__Iamiaceae	g__Iamia	52
k__Bacteria;p__Actinobacteria;c__Acidimicrobiia;o__Acidimicrobiales;f__Microthrixaceae;g__	0	0	0	4.16868e-06	0	6.91247e-06	0	0	0	0	0	0	0	7.35995e-06	0	0	0	0	0	0	0	0	0	0	0	0	0	6.61807e-06	0	0	0	0	0	0	0	0	k__Bacteria	p__Actinobacteria	c__Acidimicrobiia	o__Acidimicrobiales	f__Microthrixaceae	g__	53
k__Bacteria;p__Actinobacteria;c__Actinobacteria;o__Actinomycetales;Other;Other	1.94538e-05	3.53278e-05	5.33921e-05	5.0401e-05	2.52594e-05	4.02619e-05	9.67981e-06	2.71435e-05	3.22896e-05	9.10044e-05	8.19134e-05	0.000155984	0.000183657	0.000125743	0.000105324	3.60461e-05	9.06275e-05	6.09051e-05	0.000221399	0.000399204	0.000752682	0.000162755	0.000350346	0.000276887	0.000176262	0.000117995	0.000176898	0.000624207	0.000583285	0.000614703	0.000266831	0.000247789	0.000325816	0.000390242	0.00039891	0.000355892	k__Bacteria	p__Actinobacteria	c__Actinobacteria	o__Actinomycetales	Other	Other	54
k__Bacteria;p__Actinobacteria;c__Actinobacteria;o__Actinomycetales;f__;g__	0.024288	0.0274968	0.0265662	0.0192474	0.0188224	0.0171586	0.0190479	0.0127871	0.0115303	0.0294536	0.0279335	0.0324281	0.0158962	0.0167655	0.0169235	0.0164628	0.0144881	0.0148221	0.0135948	0.0154614	0.0150278	0.0198067	0.0204041	0.021231	0.0227995	0.023737	0.0255284	0.014644	0.015378	0.0140038	0.015072	0.0177736	0.015199	0.0125191	0.0135361	0.0142976	k__Bacteria	p__Actinobacteria	c__Actinobacteria	o__Actinomycetales	f__	g__	55
k__Bacteria;p__Actinobacteria;c__Actinobacteria;o__Actinomycetales;f__ACK-M1;g__	0	1.17759e-05	0	4.0627e-06	1.26356e-05	1.28711e-05	0.00289365	0.00208054	0.00166747	0	0	0	0.000311273	0.00014064	0.000211849	0.003132	0.00251351	0.00231768	0.00107148	0.000926495	0.00127708	2.44233e-05	0	5.62889e-06	0	0	0	3.1324e-06	0	0	2.74968e-05	7.05378e-06	6.80649e-06	5.07542e-06	0	1.59682e-05	k__Bacteria	p__Actinobacteria	c__Actinobacteria	o__Actinomycetales	f__ACK-M1	g__	56
k__Bacteria;p__Actinobacteria;c__Actinobacteria;o__Actinomycetales;f__Actinosynnemataceae;Other	0	0	0	0	0	0	0	0	0	0	0	0	0.00164672	0.000111283	0.000194797	0	0	0	0	0	0	0	0	0	0	0	0	8.70477e-05	5.41222e-05	0.000105253	0	0	0	0	0	0	k__Bacteria	p__Actinobacteria	c__Actinobacteria	o__Actinomycetales	f__Actinosynnemataceae	Other	57
k__Bacteria;p__Actinobacteria;c__Actinobacteria;o__Actinomycetales;f__Actinosynnemataceae;g__Saccharothrix	0	0	0	0	6.50031e-06	2.05137e-05	0	0	0	2.15499e-05	9.13812e-06	0	0	0	0	0	0	0	0	0	7.10088e-06	1.57915e-05	6.77116e-06	1.05983e-05	8.89083e-06	6.86537e-06	8.30203e-06	0	1.07396e-05	0	0	0	0	0	4.88701e-06	0	k__Bacteria	p__Actinobacteria	c__Actinobacteria	o__Actinomycetales	f__Actinosynnemataceae	g__Saccharothrix	58
k__Bacteria;p__Actinobacteria;c__Actinobacteria;o__Actinomycetales;f__Cellulomonadaceae;Other	0	1.17759e-05	0	4.34532e-06	0	6.83004e-06	1.91123e-05	0	0	0	0	0	0.000539915	0.000190287	0.000256703	7.2422e-06	0	6.73583e-06	7.08911e-06	0	1.42724e-05	2.44115e-05	1.37425e-05	5.54646e-06	1.75344e-05	1.38838e-05	8.74951e-06	1.62743e-05	3.23485e-05	8.76129e-06	6.85359e-06	7.9723e-06	6.92425e-06	0	4.86346e-06	0	k__Bacteria	p__Actinobacteria	c__Actinobacteria	o__Actinomycetales	f__Cellulomonadaceae	Other	59
k__Bacteria;p__Actinobacteria;c__Actinobacteria;o__Actinomycetales;f__Cellulomonadaceae;g__Actinotalea	4.86817e-05	0.000117759	0.000145609	1.30477e-05	0	1.29182e-05	9.75047e-06	0	6.58274e-06	2.13851e-05	0	0	2.55067e-05	7.77211e-06	7.2893e-06	4.35356e-05	4.02737e-05	3.98851e-05	7.72501e-05	4.17339e-05	0.000168914	0.000364418	0	0	1.81349e-05	2.70964e-05	0	6.34723e-06	1.10105e-05	1.75108e-05	2.01839e-05	3.82482e-05	7.50244e-05	5.44048e-06	1.56502e-05	1.07514e-05	k__Bacteria	p__Actinobacteria	c__Actinobacteria	o__Actinomycetales	f__Cellulomonadaceae	g__Actinotalea	60
k__Bacteria;p__Actinobacteria;c__Actinobacteria;o__Actinomycetales;f__Cellulomonadaceae;g__Cellulomonas	0	0	0	4.66327e-06	1.2824e-05	0	0	6.77116e-06	0	4.34885e-05	0	0	0.000862975	0.000454009	0.000369199	0.00027379	0.00017996	0.000153958	0.000188109	0.000306704	0.000378419	8.88376e-05	9.69277e-05	0.000119337	8.00645e-05	7.60254e-05	5.89856e-05	0.000630495	0.000636948	0.00054718	6.85123e-05	2.96047e-05	6.97135e-06	5.41693e-06	0	5.34627e-06	k__Bacteria	p__Actinobacteria	c__Actinobacteria	o__Actinomycetales	f__Cellulomonadaceae	g__Cellulomonas	61
k__Bacteria;p__Actinobacteria;c__Actinobacteria;o__Actinomycetales;f__Cellulomonadaceae;g__Demequina	9.7858e-06	1.17759e-05	0	0	0	0	0	0	0	0	0	0	6.09993e-06	0	0	0.000116005	0.00013129	8.80368e-05	0.000278324	0.000135647	0.000197235	8.2196e-06	0	0	0	7.19509e-06	8.44334e-06	6.64162e-06	0	0	0	0	0	0	0	0	k__Bacteria	p__Actinobacteria	c__Actinobacteria	o__Actinomycetales	f__Cellulomonadaceae	g__Demequina	62
k__Bacteria;p__Actinobacteria;c__Actinobacteria;o__Actinomycetales;f__Cellulomonadaceae;g__Oerskovia	0	0	0	0	0	0	0	0	0	0	0	0	6.3119e-06	0	1.48965e-05	0	0	0	0	0	0	0	0	0	0	0	0	0	0	0	0	7.13621e-06	0	0	0	0	k__Bacteria	p__Actinobacteria	c__Actinobacteria	o__Actinomycetales	f__Cellulomonadaceae	g__Oerskovia	63
k__Bacteria;p__Actinobacteria;c__Actinobacteria;o__Actinomycetales;f__Corynebacteriaceae;g__Corynebacterium	0	0	0	0	0	0	0	0	0	0	0	0	0	0	0	0	0	0	0	0	0	0	0	0	0	0	0	0	0	0	0	0	0	0	0	0	k__Bacteria	p__Actinobacteria	c__Actinobacteria	o__Actinomycetales	f__Corynebacteriaceae	g__Corynebacterium	64
k__Bacteria;p__Actinobacteria;c__Actinobacteria;o__Actinomycetales;f__Cryptosporangiaceae;g__	0	0	0	0	6.41788e-06	0	0	6.53564e-06	0	0	0	0	1.25885e-05	1.4555e-05	2.23272e-05	0	0	0	0	0	0	1.62272e-05	1.35894e-05	0	0	3.43033e-05	4.17928e-05	9.56794e-05	9.75047e-05	6.9843e-05	0	7.68968e-06	0	5.36982e-06	5.32272e-06	0	k__Bacteria	p__Actinobacteria	c__Actinobacteria	o__Actinomycetales	f__Cryptosporangiaceae	g__	65
k__Bacteria;p__Actinobacteria;c__Actinobacteria;o__Actinomycetales;f__Dermacoccaceae;g__Dermacoccus	0	0	0	0	0	0	0	0	0	0	0	0	1.29653e-05	7.30108e-06	0	0	0	6.91247e-06	0	8.53755e-06	0	0	0	0	0.000169703	0.000276758	0.000336003	0	0	0	0	0	0	0	0	0	k__Bacteria	p__Actinobacteria	c__Actinobacteria	o__Actinomycetales	f__Dermacoccaceae	g__Dermacoccus	66
k__Bacteria;p__Actinobacteria;c__Actinobacteria;o__Actinomycetales;f__Dermatophilaceae;g__Dermatophilus	0	0	0	0	0	0	0	0	0	0	0	0	0	0	0	0	0	0	0	0	0	0	0	0	0	0	0	0	0	0	0	0	0	0	0	0	k__Bacteria	p__Actinobacteria	c__Actinobacteria	o__Actinomycetales	f__Dermatophilaceae	g__Dermatophilus	67
k__Bacteria;p__Actinobacteria;c__Actinobacteria;o__Actinomycetales;f__Frankiaceae;Other	0	0	2.26922e-05	2.54242e-05	2.51181e-05	6.39433e-06	0	0	0	0	0	0	3.81187e-05	5.22733e-05	2.9958e-05	2.12673e-05	9.95066e-06	0	0	0	0	0	6.71228e-06	0	0	1.34481e-05	1.68985e-05	3.1795e-06	1.114e-05	1.78405e-05	0	0	0	5.22851e-06	9.97421e-06	5.66422e-06	k__Bacteria	p__Actinobacteria	c__Actinobacteria	o__Actinomycetales	f__Frankiaceae	Other	68
k__Bacteria;p__Actinobacteria;c__Actinobacteria;o__Actinomycetales;f__Frankiaceae;g__	0.012748	0.0166394	0.015436	0.00688641	0.0064677	0.00647789	0.00498516	0.00328109	0.00332054	0.00838744	0.00730534	0.00826731	0.0078074	0.00834787	0.00855422	0.00637596	0.0055649	0.00618766	0.0104431	0.0119241	0.0116789	0.0101576	0.0109439	0.0109337	0.00744546	0.0095499	0.0091173	0.00485115	0.00446541	0.00403692	0.0066061	0.00750429	0.00656593	0.00562363	0.00621379	0.00604394	k__Bacteria	p__Actinobacteria	c__Actinobacteria	o__Actinomycetales	f__Frankiaceae	g__	69
k__Bacteria;p__Actinobacteria;c__Actinobacteria;o__Actinomycetales;f__Frankiaceae;g__Frankia	0.00284888	0.00378007	0.00299338	0.000374922	0.000442469	0.000253524	0.000453291	0.000332611	0.000298897	0.00130462	0.00147895	0.00169252	0.000595438	0.00105863	0.000818839	0.000513183	0.000654	0.000515691	0.000293515	0.000262485	0.000218161	0.00123692	0.00106538	0.00124917	0.000891555	0.000710618	0.000788128	0.000582072	0.000487052	0.000491174	0.000998575	0.00109165	0.00098137	0.000617082	0.000718202	0.000724867	k__Bacteria	p__Actinobacteria	c__Actinobacteria	o__Actinomycetales	f__Frankiaceae	g__Frankia	70
k__Bacteria;p__Actinobacteria;c__Actinobacteria;o__Actinomycetales;f__Geodermatophilaceae;Other	0	0	0	4.30999e-06	0	0	0	0	0	0	0	0	3.14064e-05	2.96989e-05	1.50496e-05	0	0	0	0	0	6.86537e-06	0	0	0	0	0	0	0	0	0	0	0	0	0	0	0	k__Bacteria	p__Actinobacteria	c__Actinobacteria	o__Actinomycetales	f__Geodermatophilaceae	Other	71
k__Bacteria;p__Actinobacteria;c__Actinobacteria;o__Actinomycetales;f__Geodermatophilaceae;g__	0	0	0	0	0	0	0	0	0	0	0	0	4.34767e-05	0.000310932	4.4984e-05	2.16442e-05	2.00544e-05	2.66254e-05	0	0	0	3.20659e-05	6.35076e-05	8.35973e-05	8.79662e-06	0.000151756	1.73106e-05	1.94892e-05	2.15971e-05	8.63175e-06	0	0	0	5.19318e-06	0	0	k__Bacteria	p__Actinobacteria	c__Actinobacteria	o__Actinomycetales	f__Geodermatophilaceae	g__	72
k__Bacteria;p__Actinobacteria;c__Actinobacteria;o__Actinomycetales;f__Geodermatophilaceae;g__Geodermatophilus	0	0	0	0	6.46498e-06	0	0	6.80649e-06	0	0	0	0	0	0	0	0	0	0	0	0	0	0	0	0	0	1.39427e-05	8.40801e-06	0	0	0	0	0	0	0	0	5.02832e-06	k__Bacteria	p__Actinobacteria	c__Actinobacteria	o__Actinomycetales	f__Geodermatophilaceae	g__Geodermatophilus	73
k__Bacteria;p__Actinobacteria;c__Actinobacteria;o__Actinomycetales;f__Geodermatophilaceae;g__Modestobacter	0.000519071	0.000518141	0.000488159	0.000871313	0.000962388	0.000885879	0.000252052	0.000229843	0.000233611	0.000241336	0.000145821	0.000238215	0.000456105	0.00042272	0.000459709	0.000266407	0.000422626	0.000293845	0.000112366	8.49633e-05	6.36724e-05	0.000105595	5.46285e-05	5.55117e-05	0.000900658	0.00088429	0.00113439	0.000389972	0.000420283	0.000281515	0.000137425	0.00016524	6.23418e-05	0.000426818	0.000453114	0.000351417	k__Bacteria	p__Actinobacteria	c__Actinobacteria	o__Actinomycetales	f__Geodermatophilaceae	g__Modestobacter	74
k__Bacteria;p__Actinobacteria;c__Actinobacteria;o__Actinomycetales;f__Intrasporangiaceae;Other	0.000263651	0.000388606	0.000364665	0.000976743	0.00082508	0.00120662	0.00112656	0.0010168	0.00104205	0.000471143	0.000427184	0.000569755	0.00268554	0.0019285	0.00197452	0.00291228	0.00283189	0.00268734	0.00351175	0.00355473	0.00311829	0.0046452	0.00424694	0.00373885	0.00333355	0.00286784	0.00333254	0.00144445	0.00168534	0.00151411	0.00102847	0.0011882	0.000986564	0.000850163	0.00109394	0.00127872	k__Bacteria	p__Actinobacteria	c__Actinobacteria	o__Actinomycetales	f__Intrasporangiaceae	Other	75
k__Bacteria;p__Actinobacteria;c__Actinobacteria;o__Actinomycetales;f__Intrasporangiaceae;g__	0.0494872	0.0558532	0.050123	0.00297307	0.00287785	0.00362091	0.0153879	0.0133687	0.0130268	0.00182307	0.00185354	0.00215995	0.0171814	0.013537	0.0170107	0.0482351	0.0390179	0.0358004	0.0566593	0.0598732	0.0578695	0.0269195	0.0263101	0.0265062	0.0135878	0.0114376	0.0151411	0.00380218	0.00367432	0.00402946	0.0108912	0.0129311	0.0102295	0.0087778	0.0108261	0.0131632	k__Bacteria	p__Actinobacteria	c__Actinobacteria	o__Actinomycetales	f__Intrasporangiaceae	g__	76
k__Bacteria;p__Actinobacteria;c__Actinobacteria;o__Actinomycetales;f__Intrasporangiaceae;g__Phycicoccus	0	0	0	0	0	0	0	0	0	0	0	0	3.85544e-05	2.94987e-05	5.21438e-05	2.15735e-05	0	4.04974e-05	7.00668e-06	8.57288e-06	7.52482e-06	4.81753e-05	6.22829e-05	2.79561e-05	2.60955e-05	4.0886e-05	5.85264e-05	0.000206868	0.000258823	0.000280938	0	0	0	0	0	5.31094e-06	k__Bacteria	p__Actinobacteria	c__Actinobacteria	o__Actinomycetales	f__Intrasporangiaceae	g__Phycicoccus	77
k__Bacteria;p__Actinobacteria;c__Actinobacteria;o__Actinomycetales;f__Kineosporiaceae;Other	0.00185305	0.00269669	0.00294823	0.0010655	0.00123227	0.00117003	0.00197094	0.00191117	0.00145233	0.005026	0.0056033	0.00538165	0.00186591	0.00203686	0.00170167	0.000914895	0.00118502	0.00116311	0.000501431	0.000603752	0.000501042	0.00235855	0.00258824	0.00244451	0.000213757	0.000434202	0.000463077	0.00287009	0.00302542	0.00279926	0.00321326	0.00414006	0.00433789	0.00291949	0.00317551	0.00303612	k__Bacteria	p__Actinobacteria	c__Actinobacteria	o__Actinomycetales	f__Kineosporiaceae	Other	78
k__Bacteria;p__Actinobacteria;c__Actinobacteria;o__Actinomycetales;f__Kineosporiaceae;g__	0.000185718	0.000141311	0.000129747	0.00252862	0.00238345	0.00176819	0.00145873	0.000835019	0.000499723	0.00257045	0.00243709	0.00295916	0.00193909	0.00217596	0.00158271	0.000752611	0.00181473	0.00111844	0.000197788	0.000458319	0.000119608	0.00203573	0.00229247	0.00181094	0.00029189	0.000353384	0.000320176	0.00554786	0.00599416	0.00578142	0.00190537	0.00211356	0.00205464	0.00091161	0.000797219	0.000718426	k__Bacteria	p__Actinobacteria	c__Actinobacteria	o__Actinomycetales	f__Kineosporiaceae	g__	79
k__Bacteria;p__Actinobacteria;c__Actinobacteria;o__Actinomycetales;f__Kineosporiaceae;g__Kineococcus	0	0	0	0	0	0	0	0	0	0	0	0	3.73415e-05	2.24449e-05	3.76594e-05	0	4.02972e-05	5.39573e-05	0	0	0	0	0	0	0	1.40487e-05	8.37268e-06	3.41502e-06	0	0	0	0	0	0	0	0	k__Bacteria	p__Actinobacteria	c__Actinobacteria	o__Actinomycetales	f__Kineosporiaceae	g__Kineococcus	80
k__Bacteria;p__Actinobacteria;c__Actinobacteria;o__Actinomycetales;f__Kineosporiaceae;g__Kineosporia	0	0	0	0	0	0	0	0	0	0	0	0	0	0	7.80744e-06	0	0	0	0	0	0	0	0	0	0	0	0	6.85359e-06	0	0	0	0	0	0	0	0	k__Bacteria	p__Actinobacteria	c__Actinobacteria	o__Actinomycetales	f__Kineosporiaceae	g__Kineosporia	81
k__Bacteria;p__Actinobacteria;c__Actinobacteria;o__Actinomycetales;f__Microbacteriaceae;Other	0.00180274	0.0012718	0.00144975	0.000653011	0.000592977	0.00045879	0.000251758	0.000135765	0.000122175	0.00320054	0.00318392	0.00320892	0.00430448	0.00500858	0.00463333	0.00302779	0.00340426	0.00473788	0.00155084	0.00169934	0.00135897	0.000508956	0.000729307	0.00050507	0.0056528	0.00975286	0.0141704	0.00218468	0.00248657	0.00271798	0.00122123	0.00115363	0.00124223	0.000550218	0.000687455	0.000481447	k__Bacteria	p__Actinobacteria	c__Actinobacteria	o__Actinomycetales	f__Microbacteriaceae	Other	82
k__Bacteria;p__Actinobacteria;c__Actinobacteria;o__Actinomycetales;f__Microbacteriaceae;g__	6.8583e-05	8.24315e-05	5.33567e-05	7.84512e-05	5.71957e-05	5.35334e-05	9.5385e-06	6.95957e-06	1.9395e-05	0.000660818	0.000672888	0.000580836	0.000538501	0.00177033	0.000615269	0.00134173	0.00261045	0.00432649	0.000117418	0.00024541	0.00016889	8.91673e-05	0.000261908	0.000224802	0.000629364	0.00132984	0.00111543	0.000844746	0.00141667	0.00118005	0.00019269	9.7752e-05	0.000116075	1.64156e-05	2.59541e-05	3.18421e-05	k__Bacteria	p__Actinobacteria	c__Actinobacteria	o__Actinomycetales	f__Microbacteriaceae	g__	83
k__Bacteria;p__Actinobacteria;c__Actinobacteria;o__Actinomycetales;f__Microbacteriaceae;g__Agrococcus	0	0	0	0	0	0	0	0	6.32367e-06	7.59547e-06	0	0	0	0	0	0	0	0	0	8.91438e-06	0	8.05473e-06	2.08669e-05	0	0	0	0	0	0	0	7.00668e-06	0	0	5.24029e-06	0	0	k__Bacteria	p__Actinobacteria	c__Actinobacteria	o__Actinomycetales	f__Microbacteriaceae	g__Agrococcus	84
k__Bacteria;p__Actinobacteria;c__Actinobacteria;o__Actinomycetales;f__Microbacteriaceae;g__Agromyces	0	0	0	0	0	0	0	0	0	0	0	0	0	0	0	0	0	0	0	0	0	0	0	0	0	0	0	0	0	0	0	0	0	0	0	0	k__Bacteria	p__Actinobacteria	c__Actinobacteria	o__Actinomycetales	f__Microbacteriaceae	g__Agromyces	85
k__Bacteria;p__Actinobacteria;c__Actinobacteria;o__Actinomycetales;f__Microbacteriaceae;g__Cryocola	0	0	0	0	0	0	0	0	0	0	0	0	0	0	0	0	0	0	0	0	0	0	0	0	0	0	0	0	0	0	0	0	0	5.28739e-06	0	0	k__Bacteria	p__Actinobacteria	c__Actinobacteria	o__Actinomycetales	f__Microbacteriaceae	g__Cryocola	86
k__Bacteria;p__Actinobacteria;c__Actinobacteria;o__Actinomycetales;f__Microbacteriaceae;g__Curtobacterium	0	0	0	0	0	0	0	0	0	0	0	0	6.33545e-06	0	0	2.82976e-05	5.04245e-05	0.000288899	2.08316e-05	1.66865e-05	6.75938e-06	0	0	0	3.57164e-05	4.15455e-05	0.000117076	0	0	8.98503e-06	0	0	0	0	0	0	k__Bacteria	p__Actinobacteria	c__Actinobacteria	o__Actinomycetales	f__Microbacteriaceae	g__Curtobacterium	87
k__Bacteria;p__Actinobacteria;c__Actinobacteria;o__Actinomycetales;f__Microbacteriaceae;g__Frigoribacterium	0	2.35519e-05	0	4.39242e-06	0	0	9.62093e-06	6.88892e-06	0	4.89643e-05	1.82409e-05	8.37622e-05	8.27377e-05	0.000216159	9.80346e-05	0.000224214	0.000973999	0.00278578	8.27259e-05	0.000144962	5.67246e-05	8.13717e-06	7.18332e-06	0	0.000265535	0.000614056	0.000512359	3.02995e-05	2.16559e-05	5.34392e-05	6.54742e-06	0	6.78293e-06	0	0	4.96944e-06	k__Bacteria	p__Actinobacteria	c__Actinobacteria	o__Actinomycetales	f__Microbacteriaceae	g__Frigoribacterium	88
k__Bacteria;p__Actinobacteria;c__Actinobacteria;o__Actinomycetales;f__Microbacteriaceae;g__Leucobacter	0	0	0	0	0	0	0	0	0	0	9.37364e-06	0	0	7.31285e-06	0	0	0	0	0	0	0	0	0	0	0	0	8.6082e-06	0	1.08221e-05	0	0	0	0	0	0	0	k__Bacteria	p__Actinobacteria	c__Actinobacteria	o__Actinomycetales	f__Microbacteriaceae	g__Leucobacter	89
k__Bacteria;p__Actinobacteria;c__Actinobacteria;o__Actinomycetales;f__Microbacteriaceae;g__Microbacterium	2.93927e-05	1.17759e-05	9.18051e-05	4.18045e-06	2.49414e-05	6.73583e-06	0	6.64162e-06	0	4.87052e-05	4.5514e-05	7.28459e-05	6.45556e-05	1.45315e-05	2.20092e-05	3.60226e-05	0	1.29771e-05	6.9949e-06	8.49044e-06	0	2.42231e-05	6.80649e-06	5.69955e-06	4.4619e-05	4.81518e-05	1.68985e-05	2.69904e-05	1.08103e-05	5.3345e-05	6.81826e-06	7.8781e-06	3.52218e-05	5.27562e-06	1.06219e-05	0	k__Bacteria	p__Actinobacteria	c__Actinobacteria	o__Actinomycetales	f__Microbacteriaceae	g__Microbacterium	90
k__Bacteria;p__Actinobacteria;c__Actinobacteria;o__Actinomycetales;f__Microbacteriaceae;g__Mycetocola	0	0	0	0	0	0	0	0	0	0	0	0	0	0	0	0	0	0	0	0	0	0	0	0	0	6.77116e-06	0	0	0	0	0	0	0	0	0	5.28739e-06	k__Bacteria	p__Actinobacteria	c__Actinobacteria	o__Actinomycetales	f__Microbacteriaceae	g__Mycetocola	91
k__Bacteria;p__Actinobacteria;c__Actinobacteria;o__Actinomycetales;f__Microbacteriaceae;g__Pseudoclavibacter	0	0	0	0	0	0	0	0	0	0	0	0	0	0	0	0	0	0	0	0	0	0	0	0	0	0	0	0	0	0	0	0	0	0	0	0	k__Bacteria	p__Actinobacteria	c__Actinobacteria	o__Actinomycetales	f__Microbacteriaceae	g__Pseudoclavibacter	92
k__Bacteria;p__Actinobacteria;c__Actinobacteria;o__Actinomycetales;f__Microbacteriaceae;g__Rathayibacter	0	0	0	0	6.19414e-06	0	0	0	0	0	0	0	0	0	0	0	0	0	0	0	0	1.62155e-05	0	0	0	0	0	3.521e-06	1.08103e-05	0	0	0	0	0	0	0	k__Bacteria	p__Actinobacteria	c__Actinobacteria	o__Actinomycetales	f__Microbacteriaceae	g__Rathayibacter	93
k__Bacteria;p__Actinobacteria;c__Actinobacteria;o__Actinomycetales;f__Microbacteriaceae;g__Salinibacterium	0.00885261	0.00813717	0.00746839	0.00200856	0.00173541	0.00167198	0.00175828	0.000935409	0.000877954	0.00642077	0.00697042	0.00737922	0.00452726	0.00528647	0.00525855	0.00621599	0.00696775	0.00780638	0.00216906	0.003361	0.00242522	0.00169663	0.00182788	0.00155658	0.00532151	0.0111031	0.00754889	0.00248855	0.00266021	0.0041382	0.00238878	0.0026064	0.00255108	0.00108982	0.00116651	0.00102029	k__Bacteria	p__Actinobacteria	c__Actinobacteria	o__Actinomycetales	f__Microbacteriaceae	g__Salinibacterium	94
k__Bacteria;p__Actinobacteria;c__Actinobacteria;o__Actinomycetales;f__Micrococcaceae;Other	0	0	0	0	0	6.66518e-06	0	6.72405e-06	6.47676e-06	0	0	0	1.89592e-05	0	0	2.08669e-05	0	1.31066e-05	2.05843e-05	3.43622e-05	2.74615e-05	0	0	1.15404e-05	8.96148e-06	2.01722e-05	1.67689e-05	0	0	0	0	0	0	0	0	0	k__Bacteria	p__Actinobacteria	c__Actinobacteria	o__Actinomycetales	f__Micrococcaceae	Other	95
k__Bacteria;p__Actinobacteria;c__Actinobacteria;o__Actinomycetales;f__Micrococcaceae;g__	3.92374e-05	7.06556e-05	6.13055e-05	0.000184176	0.00019508	0.000146975	0.000270328	0.000143808	0.000181514	2.1338e-05	9.197e-06	2.08316e-05	0.00163627	0.00100552	0.00121904	0.00116576	0.00120575	0.00111459	0.0018809	0.00195789	0.00178271	0.000540986	0.000523275	0.000491315	0.000647876	0.000655731	0.000813717	0.00012446	0.000151203	0.000131031	0	0	0	1.06101e-05	1.98071e-05	1.10105e-05	k__Bacteria	p__Actinobacteria	c__Actinobacteria	o__Actinomycetales	f__Micrococcaceae	g__	96
k__Bacteria;p__Actinobacteria;c__Actinobacteria;o__Actinomycetales;f__Micrococcaceae;g__Arthrobacter	0	0	0	3.88017e-05	6.46498e-06	0	5.74548e-05	6.59452e-06	1.3036e-05	0	0	1.02215e-05	0.00673993	0.00318284	0.00484569	0.000209435	0.000100142	7.30225e-05	0.000410203	0.000483414	0.00053909	8.20311e-05	4.93882e-05	5.10133e-05	6.14939e-05	3.42562e-05	6.71817e-05	1.97482e-05	1.09163e-05	0	0	0	7.11266e-06	0	0	0	k__Bacteria	p__Actinobacteria	c__Actinobacteria	o__Actinomycetales	f__Micrococcaceae	g__Arthrobacter	97
k__Bacteria;p__Actinobacteria;c__Actinobacteria;o__Actinomycetales;f__Micrococcaceae;g__Kocuria	0	0	0	0	0	0	0	0	0	0	0	0	0	0	0	0	0	0	0	0	0	0	0	0	0	0	0	0	0	0	0	0	0	0	0	0	k__Bacteria	p__Actinobacteria	c__Actinobacteria	o__Actinomycetales	f__Micrococcaceae	g__Kocuria	98
k__Bacteria;p__Actinobacteria;c__Actinobacteria;o__Actinomycetales;f__Micrococcaceae;g__Microbispora	0	0	0	0	0	0	0	0	0	0	0	0	0.000305067	0.000103569	0.000226251	0	0	0	0	0	1.40134e-05	0	0	0	0	0	0	0	0	0	0	0	0	0	0	0	k__Bacteria	p__Actinobacteria	c__Actinobacteria	o__Actinomycetales	f__Micrococcaceae	g__Microbispora	99
k__Bacteria;p__Actinobacteria;c__Actinobacteria;o__Actinomycetales;f__Micrococcaceae;g__Micrococcus	0	0	0	0	0	0	0	0	0	0	0	0	0	0	0	0	0	0	0	0	0	0	0	0	0	0	0	0	0	0	0	0	0	0	0	0	k__Bacteria	p__Actinobacteria	c__Actinobacteria	o__Actinomycetales	f__Micrococcaceae	g__Micrococcus	100
k__Bacteria;p__Actinobacteria;c__Actinobacteria;o__Actinomycetales;f__Micrococcaceae;g__Sinomonas	0	0	0	0	0	0	0	0	0	0	0	0	1.89121e-05	7.15976e-06	7.48949e-06	0	0	0	0	0	0	0	0	0	0	0	0	0	0	0	0	0	0	0	0	0	k__Bacteria	p__Actinobacteria	c__Actinobacteria	o__Actinomycetales	f__Micrococcaceae	g__Sinomonas	101
k__Bacteria;p__Actinobacteria;c__Actinobacteria;o__Actinomycetales;f__Micromonosporaceae;Other	5.83968e-05	8.24315e-05	2.27982e-05	8.92851e-05	8.87905e-05	6.80413e-05	1.94421e-05	2.09258e-05	1.31302e-05	0.000255538	0.000263227	0.000373462	0.000405481	0.000267007	0.000411804	0.000280444	0.00039228	0.000330103	4.16868e-05	5.09427e-05	6.6534e-06	0.00020907	0.000373061	0.000442904	3.55751e-05	8.98621e-05	2.53182e-05	0.000485698	0.000648795	0.000642459	8.96384e-05	0.000143313	7.53071e-05	0.000153358	0.000259895	0.000291913	k__Bacteria	p__Actinobacteria	c__Actinobacteria	o__Actinomycetales	f__Micromonosporaceae	Other	102
k__Bacteria;p__Actinobacteria;c__Actinobacteria;o__Actinomycetales;f__Micromonosporaceae;g__	0.000126568	9.42074e-05	0.000137884	0.00115954	0.0013129	0.000903602	0.000879626	0.000334542	0.000325216	0.0022615	0.0020722	0.00282382	0.0036349	0.00152007	0.00200334	0.000541492	0.000544307	0.000455705	0.000255644	0.00034799	0.000304679	0.00080631	0.000963436	0.000837186	0.000437558	0.000720416	0.00067197	0.00291132	0.00309918	0.00359656	0.000912858	0.0008884	0.000884996	0.000517411	0.000671475	0.000607485	k__Bacteria	p__Actinobacteria	c__Actinobacteria	o__Actinomycetales	f__Micromonosporaceae	g__	103
k__Bacteria;p__Actinobacteria;c__Actinobacteria;o__Actinomycetales;f__Micromonosporaceae;g__Actinoplanes	7.8251e-05	0.000141311	0.000115063	0.00011697	8.28437e-05	7.42472e-05	1.92183e-05	2.05254e-05	1.9654e-05	0.00124754	0.00145558	0.00157702	0.000569295	0.000366008	0.00100816	0.0004633	0.00070413	0.000878602	4.83991e-05	5.13666e-05	2.07256e-05	0.000226675	0.000406458	0.000340984	0.000150673	0.000213651	0.000259188	0.000691812	0.000626927	0.000561394	0.000281103	0.000286661	0.000228653	1.57326e-05	1.57326e-05	3.17243e-05	k__Bacteria	p__Actinobacteria	c__Actinobacteria	o__Actinomycetales	f__Micromonosporaceae	g__Actinoplanes	104
k__Bacteria;p__Actinobacteria;c__Actinobacteria;o__Actinomycetales;f__Micromonosporaceae;g__Dactylosporangium	5.8597e-05	9.42074e-05	9.84703e-05	0.000621086	0.0008089	0.000345341	0.000396637	0.00013686	3.88606e-05	0.000766495	0.00080061	0.000726575	0.000808359	0.000599018	0.000781133	0.000280279	0.000321813	0.000456847	0.00031954	0.000304867	0.0001478	0.000492728	0.000643201	0.000573252	0.000407847	0.000426465	0.00048737	0.000515656	0.00052815	0.000421672	0.000576137	0.00066302	0.000595815	0.000476666	0.000465679	0.000461923	k__Bacteria	p__Actinobacteria	c__Actinobacteria	o__Actinomycetales	f__Micromonosporaceae	g__Dactylosporangium	105
k__Bacteria;p__Actinobacteria;c__Actinobacteria;o__Actinomycetales;f__Micromonosporaceae;g__Pilimelia	2.94045e-05	0	1.50614e-05	0.00014581	0.000253041	0.000128087	2.88981e-05	2.05019e-05	3.87664e-05	0.000348626	0.000208999	0.000280326	8.89083e-05	0.000103652	0.000113002	5.03892e-05	8.11008e-05	4.65738e-05	5.55824e-05	3.44681e-05	6.92425e-06	0.000195139	0.000185777	0.000160388	5.30623e-05	5.53233e-05	4.15926e-05	0.000123953	0.000162508	0.000132397	0.000170292	0.000173295	0.000214475	6.95957e-05	0.000112755	0.000107208	k__Bacteria	p__Actinobacteria	c__Actinobacteria	o__Actinomycetales	f__Micromonosporaceae	g__Pilimelia	106
k__Bacteria;p__Actinobacteria;c__Actinobacteria;o__Actinomycetales;f__Micromonosporaceae;g__Virgisporangium	0	0	0	0	0	0	0	0	0	0	0	0	5.89974e-06	7.38351e-06	0	7.05378e-06	0	0	0	0	0	2.43762e-05	6.7005e-06	0	0	0	0	5.46285e-05	5.42399e-05	0.000140887	0	0	0	0	0	0	k__Bacteria	p__Actinobacteria	c__Actinobacteria	o__Actinomycetales	f__Micromonosporaceae	g__Virgisporangium	107
k__Bacteria;p__Actinobacteria;c__Actinobacteria;o__Actinomycetales;f__Mycobacteriaceae;g__Mycobacterium	0.00129421	0.00184882	0.00159799	0.00128545	0.00105627	0.00110667	0.000222059	0.00012804	0.000176804	0.00149347	0.00172548	0.00173442	0.00286757	0.00303162	0.0031207	0.00188642	0.00182739	0.00200682	0.000249603	0.000254419	0.000274391	0.0017127	0.0021468	0.00213327	0.00224062	0.00338684	0.0038093	0.00598219	0.00599036	0.00562948	0.00179008	0.00210005	0.00192332	0.000682333	0.00057211	0.000767461	k__Bacteria	p__Actinobacteria	c__Actinobacteria	o__Actinomycetales	f__Mycobacteriaceae	g__Mycobacterium	108
k__Bacteria;p__Actinobacteria;c__Actinobacteria;o__Actinomycetales;f__Nakamurellaceae;g__	0.00261673	0.00286155	0.00269	0.00163429	0.00163988	0.00145977	0.000831604	0.000530388	0.000397803	0.00179387	0.0015391	0.00155707	0.00322598	0.00358803	0.00372178	0.00294169	0.00285741	0.00312952	0.0018658	0.00197309	0.00221243	0.00226781	0.00211938	0.00232791	0.00137586	0.00175226	0.0014469	0.00597569	0.0058538	0.005086	0.00106724	0.00141769	0.00103792	0.000820229	0.00100639	0.000935562	k__Bacteria	p__Actinobacteria	c__Actinobacteria	o__Actinomycetales	f__Nakamurellaceae	g__	109
k__Bacteria;p__Actinobacteria;c__Actinobacteria;o__Actinomycetales;f__Nocardiaceae;g__	0	0	0	0	0	0	0	0	0	0	0	0	0	1.43549e-05	7.68968e-06	0	9.79757e-06	2.03959e-05	0	0	0	0	0	0	8.92615e-06	2.08316e-05	0	3.32081e-06	0	0	0	0	0	0	0	0	k__Bacteria	p__Actinobacteria	c__Actinobacteria	o__Actinomycetales	f__Nocardiaceae	g__	110
k__Bacteria;p__Actinobacteria;c__Actinobacteria;o__Actinomycetales;f__Nocardiaceae;g__Nocardia	0	0	0	5.57708e-05	4.39831e-05	3.94258e-05	0	6.17294e-05	9.02743e-05	7.0632e-05	0.000127863	0.000134116	1.27651e-05	2.17384e-05	2.2492e-05	7.19509e-06	0.000842886	1.31302e-05	6.64162e-06	4.2676e-05	0	8.23137e-06	3.43975e-05	2.75557e-05	4.4984e-05	0.000144891	5.91387e-05	1.71104e-05	0	8.79662e-06	0	0	0	1.05277e-05	1.53205e-05	5.16963e-06	k__Bacteria	p__Actinobacteria	c__Actinobacteria	o__Actinomycetales	f__Nocardiaceae	g__Nocardia	111
k__Bacteria;p__Actinobacteria;c__Actinobacteria;o__Actinomycetales;f__Nocardiaceae;g__Rhodococcus	0	0	7.65435e-06	0	0	0	0	0	0	0	0	0	6.9843e-05	2.9852e-05	3.79303e-05	0	0	0	0	0	0	0	0	0	1.73695e-05	0.000130713	7.66377e-05	0	1.07279e-05	0	2.06668e-05	7.6308e-06	2.08316e-05	0	0	0	k__Bacteria	p__Actinobacteria	c__Actinobacteria	o__Actinomycetales	f__Nocardiaceae	g__Rhodococcus	112
k__Bacteria;p__Actinobacteria;c__Actinobacteria;o__Actinomycetales;f__Nocardioidaceae;g__	0.000568483	0.000588796	0.000403255	0.00171324	0.00148147	0.00132104	0.000879049	0.000936799	0.00083164	0.00247908	0.00250845	0.00261497	0.00556931	0.00600788	0.00461616	0.00107696	0.00130709	0.00169127	0.000633003	0.000847737	0.000816319	0.00311168	0.00379684	0.00389289	0.00102847	0.00170666	0.00140017	0.00761446	0.00741246	0.00658685	0.001313	0.0016174	0.00105093	0.000917945	0.00115094	0.0011758	k__Bacteria	p__Actinobacteria	c__Actinobacteria	o__Actinomycetales	f__Nocardioidaceae	g__	113
k__Bacteria;p__Actinobacteria;c__Actinobacteria;o__Actinomycetales;f__Nocardioidaceae;g__Aeromicrobium	0	0	0	5.60887e-05	3.21012e-05	3.98497e-05	1.91477e-05	2.61543e-05	3.89548e-05	4.26524e-05	8.15012e-05	6.18354e-05	0.00105804	0.000736973	0.000736231	3.58341e-05	7.99585e-05	2.68727e-05	2.10436e-05	2.51652e-05	3.54338e-05	0.000170292	0.000158528	0.000153111	9.05569e-06	0.000137036	0.000151309	0.000241289	0.000237226	0.000253924	1.3872e-05	1.51321e-05	0	0	9.84468e-06	0	k__Bacteria	p__Actinobacteria	c__Actinobacteria	o__Actinomycetales	f__Nocardioidaceae	g__Aeromicrobium	114
k__Bacteria;p__Actinobacteria;c__Actinobacteria;o__Actinomycetales;f__Nocardioidaceae;g__Friedmanniella	0	0	0	0	0	0	0	0	0	0	0	0	1.91359e-05	7.38233e-05	1.53794e-05	0	0	2.03017e-05	0	8.65531e-06	0	0	0	1.09281e-05	1.79936e-05	0	8.14894e-06	6.84181e-06	0	0	0	0	0	0	0	0	k__Bacteria	p__Actinobacteria	c__Actinobacteria	o__Actinomycetales	f__Nocardioidaceae	g__Friedmanniella	115
k__Bacteria;p__Actinobacteria;c__Actinobacteria;o__Actinomycetales;f__Nocardioidaceae;g__Kribbella	0	0	0	8.43156e-06	6.28835e-06	6.41788e-06	0	0	2.54949e-05	7.14799e-06	0	2.08905e-05	2.54242e-05	2.24331e-05	0.000127251	0	0	0	0	0	0	2.51534e-05	8.27377e-05	3.85779e-05	0	0	4.257e-05	8.12421e-05	8.67179e-05	8.80957e-05	0	0	0	0	0	0	k__Bacteria	p__Actinobacteria	c__Actinobacteria	o__Actinomycetales	f__Nocardioidaceae	g__Kribbella	116
k__Bacteria;p__Actinobacteria;c__Actinobacteria;o__Actinomycetales;f__Nocardioidaceae;g__Nocardioides	0.00025449	0.000223743	0.000167407	0.00250279	0.00229038	0.00220956	0.00166906	0.00146169	0.00116215	0.00162289	0.00167496	0.001922	0.00226107	0.002358	0.00217347	0.000812551	0.00081175	0.000717284	0.000180972	0.000186342	0.000225591	0.00129157	0.00147225	0.0014255	0.000158987	0.000406081	0.000419188	0.00218476	0.0018376	0.00184311	0.00119563	0.00128063	0.00106841	0.00118129	0.00148733	0.00179458	k__Bacteria	p__Actinobacteria	c__Actinobacteria	o__Actinomycetales	f__Nocardioidaceae	g__Nocardioides	117
k__Bacteria;p__Actinobacteria;c__Actinobacteria;o__Actinomycetales;f__Nocardioidaceae;g__Propionicimonas	0	0	7.39528e-06	0	6.17059e-06	0	0	0	0	0	0	0	1.89475e-05	2.99815e-05	0	7.042e-06	0	1.32361e-05	6.93602e-06	0	0	2.36225e-05	6.73583e-06	5.22851e-06	8.84372e-06	6.68873e-06	8.29025e-06	3.80362e-06	0	0	0	7.53659e-06	0	0	0	0	k__Bacteria	p__Actinobacteria	c__Actinobacteria	o__Actinomycetales	f__Nocardioidaceae	g__Propionicimonas	118
k__Bacteria;p__Actinobacteria;c__Actinobacteria;o__Actinomycetales;f__Propionibacteriaceae;g__	0	0	0	0	0	0	0	0	0	0	0	0	1.26473e-05	1.50379e-05	7.51304e-06	1.44962e-05	0	7.23042e-06	0	8.61998e-06	0	2.44704e-05	1.99249e-05	1.13402e-05	0	3.45035e-05	8.36091e-06	0	0	0	0	0	0	5.07542e-06	0	0	k__Bacteria	p__Actinobacteria	c__Actinobacteria	o__Actinomycetales	f__Propionibacteriaceae	g__	119
k__Bacteria;p__Actinobacteria;c__Actinobacteria;o__Actinomycetales;f__Propionibacteriaceae;g__Propionibacterium	0	0	0	0	0	0	0	0	0	0	0	0	0	0	0	0	0	0	0	0	0	0	0	0	0	0	0	0	0	0	0	0	0	0	0	0	k__Bacteria	p__Actinobacteria	c__Actinobacteria	o__Actinomycetales	f__Propionibacteriaceae	g__Propionibacterium	120
k__Bacteria;p__Actinobacteria;c__Actinobacteria;o__Actinomycetales;f__Pseudonocardiaceae;g__	0.000146952	0.000176639	0.0001608	5.91858e-05	1.29771e-05	2.6802e-05	2.87097e-05	6.83004e-06	1.31184e-05	0.000233081	0.000282728	0.000362769	7.54366e-05	0.000192348	0.000106313	4.98828e-05	9.05333e-05	6.03399e-05	5.60416e-05	5.95862e-05	4.31234e-05	0.000395059	0.000325699	0.00042305	0.000728777	0.000496697	0.000568977	0.000188085	0.000151592	0.000141535	0.000109634	7.54366e-05	9.77638e-05	0.000121021	5.68895e-05	0.000111082	k__Bacteria	p__Actinobacteria	c__Actinobacteria	o__Actinomycetales	f__Pseudonocardiaceae	g__	121
k__Bacteria;p__Actinobacteria;c__Actinobacteria;o__Actinomycetales;f__Pseudonocardiaceae;g__Actinomycetospora	0	0	0	1.28711e-05	1.87473e-05	0	0	6.72405e-06	6.21769e-06	0	9.07924e-06	0	0.000368551	0.000156561	0.00011226	2.88864e-05	0	6.83004e-06	0	0	0	0.000267349	0.000213403	0.000248237	5.3239e-05	0.000110317	0.000127133	0.000306551	0.000302276	0.000422638	6.95957e-06	0	2.02546e-05	0	0	0	k__Bacteria	p__Actinobacteria	c__Actinobacteria	o__Actinomycetales	f__Pseudonocardiaceae	g__Actinomycetospora	122
k__Bacteria;p__Actinobacteria;c__Actinobacteria;o__Actinomycetales;f__Pseudonocardiaceae;g__Amycolatopsis	0	0	0	0	0	0	0	0	6.57097e-06	2.11378e-05	1.82056e-05	2.07963e-05	0.00019024	5.87148e-05	3.70706e-05	7.2422e-06	0	3.35967e-05	0	0	0	1.6133e-05	3.40913e-05	0	0	0	1.68396e-05	3.16772e-06	0	0	0	0	7.10088e-06	5.27562e-06	0	0	k__Bacteria	p__Actinobacteria	c__Actinobacteria	o__Actinomycetales	f__Pseudonocardiaceae	g__Amycolatopsis	123
k__Bacteria;p__Actinobacteria;c__Actinobacteria;o__Actinomycetales;f__Pseudonocardiaceae;g__Pseudonocardia	0.00919993	0.00794875	0.00869159	0.00761548	0.00887589	0.00850436	0.00600251	0.00552403	0.00451705	0.00822729	0.00768017	0.00480738	0.0108881	0.00958336	0.00932292	0.00377746	0.00403039	0.00346102	0.0031445	0.00315658	0.00292117	0.00699077	0.0078419	0.00644308	0.00885491	0.00799589	0.00811014	0.0134003	0.0127087	0.0133729	0.00519569	0.00547098	0.00572236	0.00696474	0.00632606	0.00892898	k__Bacteria	p__Actinobacteria	c__Actinobacteria	o__Actinomycetales	f__Pseudonocardiaceae	g__Pseudonocardia	124
k__Bacteria;p__Actinobacteria;c__Actinobacteria;o__Actinomycetales;f__Pseudonocardiaceae;g__Saccharopolyspora	9.70336e-06	0	0	0	0	6.47676e-06	0	0	0	0	9.07924e-06	0	1.24943e-05	0	0	0	0	0	0	0	0	0	0	0	0	0	0	6.48854e-06	0	8.80839e-06	0	7.35995e-06	0	0	0	5.44048e-06	k__Bacteria	p__Actinobacteria	c__Actinobacteria	o__Actinomycetales	f__Pseudonocardiaceae	g__Saccharopolyspora	125
k__Bacteria;p__Actinobacteria;c__Actinobacteria;o__Actinomycetales;f__Sanguibacteraceae;g__Sanguibacter	0	0	0	0	0	0	0	0	0	0	0	0	1.88768e-05	0	1.419e-05	0	0	0	0	0	0	0	0	0	0	0	0	0	0	0	1.38367e-05	0	0	0	0	0	k__Bacteria	p__Actinobacteria	c__Actinobacteria	o__Actinomycetales	f__Sanguibacteraceae	g__Sanguibacter	126
k__Bacteria;p__Actinobacteria;c__Actinobacteria;o__Actinomycetales;f__Sporichthyaceae;g__	0.000812445	0.00100095	0.000915555	0.000530305	0.000568118	0.000621145	0.000843663	0.000840719	0.0010407	0.00480771	0.00441063	0.00543384	0.00131827	0.00138837	0.00135913	0.000767225	0.00124505	0.00120044	0.000229748	0.000297519	0.000324874	0.00105943	0.00107334	0.00130814	0.00160221	0.00236616	0.00202067	0.00188233	0.00166364	0.00165036	0.00258354	0.0030167	0.00260632	0.00157385	0.00201603	0.00179591	k__Bacteria	p__Actinobacteria	c__Actinobacteria	o__Actinomycetales	f__Sporichthyaceae	g__	127
k__Bacteria;p__Actinobacteria;c__Actinobacteria;o__Actinomycetales;f__Sporichthyaceae;g__Sporichthya	0	0	7.57192e-06	9.02507e-05	4.47956e-05	3.952e-05	1.95009e-05	3.32199e-05	3.89548e-05	0.000157421	0.0001362	0.000134575	6.20591e-06	7.34818e-06	1.49672e-05	0	0	0	0	0	0	3.99086e-05	2.08669e-05	3.35967e-05	0	6.92425e-06	0	6.03987e-05	0.000140134	6.18707e-05	3.46212e-05	5.27326e-05	1.40487e-05	3.16301e-05	2.60012e-05	2.14322e-05	k__Bacteria	p__Actinobacteria	c__Actinobacteria	o__Actinomycetales	f__Sporichthyaceae	g__Sporichthya	128
k__Bacteria;p__Actinobacteria;c__Actinobacteria;o__Actinomycetales;f__Streptomycetaceae;Other	9.85645e-06	1.17759e-05	7.64258e-06	7.6626e-05	0.000138508	6.07756e-05	2.88746e-05	8.11244e-05	7.79684e-05	5.02714e-05	4.58437e-05	4.19459e-05	5.69013e-05	5.9857e-05	5.30035e-05	0.000144526	0.000342444	0.000127474	1.39898e-05	1.71458e-05	3.51629e-05	2.42702e-05	4.81518e-05	6.00455e-05	0.000449205	0.000421201	0.000395283	6.77822e-05	0.000129311	0.000114026	1.35659e-05	1.53794e-05	2.05608e-05	5.19318e-06	1.57562e-05	1.03275e-05	k__Bacteria	p__Actinobacteria	c__Actinobacteria	o__Actinomycetales	f__Streptomycetaceae	Other	129
k__Bacteria;p__Actinobacteria;c__Actinobacteria;o__Actinomycetales;f__Streptomycetaceae;g__	6.82768e-05	7.06556e-05	5.32978e-05	0.000259506	0.000279702	0.000246929	2.90865e-05	6.19885e-05	9.71632e-05	0.000357129	0.000473981	0.000456294	0.000120703	6.69461e-05	0.000293232	6.55213e-05	3.99793e-05	2.72495e-05	7.13621e-06	8.2667e-06	0	0.00016239	3.3844e-05	0.000143655	3.55986e-05	0.000123706	4.19812e-05	0.000214133	0.000183916	0.000210118	0.00017923	0.000226687	0.000221223	2.62132e-05	4.509e-05	6.86419e-05	k__Bacteria	p__Actinobacteria	c__Actinobacteria	o__Actinomycetales	f__Streptomycetaceae	g__	130
k__Bacteria;p__Actinobacteria;c__Actinobacteria;o__Actinomycetales;f__Streptomycetaceae;g__Streptomyces	6.82179e-05	2.35519e-05	5.35334e-05	0.000661748	0.000680613	0.000570332	0.000241618	0.000292891	0.000251369	0.00268797	0.00274516	0.00260633	0.000575914	0.000490526	0.000482542	0.000316113	0.000150532	0.000233658	0.000109763	0.000101956	0.000257928	0.00023427	0.000309895	0.000246753	0.0042078	0.00332518	0.00361105	0.000669556	0.000508567	0.000562053	0.000491457	0.000526207	0.000323073	8.99563e-05	0.000124401	0.000105607	k__Bacteria	p__Actinobacteria	c__Actinobacteria	o__Actinomycetales	f__Streptomycetaceae	g__Streptomyces	131
k__Bacteria;p__Actinobacteria;c__Actinobacteria;o__Actinomycetales;f__Streptosporangiaceae;g__Sphaerisporangium	0	0	0	0	0	0	0	0	0	0	0	0	0	0	0	0	0	0	0	0	0	0	0	0	0	0	0	9.50317e-06	0	0	0	0	0	0	0	0	k__Bacteria	p__Actinobacteria	c__Actinobacteria	o__Actinomycetales	f__Streptosporangiaceae	g__Sphaerisporangium	132
k__Bacteria;p__Actinobacteria;c__Actinobacteria;o__Actinomycetales;f__Streptosporangiaceae;g__Streptosporangium	0	0	2.27746e-05	0	1.28829e-05	1.35305e-05	0	0	6.62985e-06	0	1.82645e-05	0	6.27657e-06	0	0	7.41883e-06	0	0	0	0	0	0	1.40369e-05	1.1034e-05	0	7.08911e-06	0	0	0	8.57288e-06	2.03253e-05	7.71323e-06	6.90069e-06	2.10907e-05	5.16963e-06	5.12253e-06	k__Bacteria	p__Actinobacteria	c__Actinobacteria	o__Actinomycetales	f__Streptosporangiaceae	g__Streptosporangium	133
k__Bacteria;p__Actinobacteria;c__Actinobacteria;o__Actinomycetales;f__Thermomonosporaceae;g__	0	0	0	0	0	0	0	0	0	0	0	0	0	0	0	0	0	0	0	0	0	0	0	0	4.41715e-05	0	0	0	0	0	0	0	0	0	0	0	k__Bacteria	p__Actinobacteria	c__Actinobacteria	o__Actinomycetales	f__Thermomonosporaceae	g__	134
k__Bacteria;p__Actinobacteria;c__Actinobacteria;o__Actinomycetales;f__Williamsiaceae;g__Williamsia	0	0	0	0	0	0	0	0	0	0	0	0	3.17597e-05	7.37173e-06	7.35995e-06	0	0	0	6.79471e-06	8.40801e-06	7.13621e-06	0	0	0	0	0	0	0	0	0	1.39074e-05	0	0	0	0	0	k__Bacteria	p__Actinobacteria	c__Actinobacteria	o__Actinomycetales	f__Williamsiaceae	g__Williamsia	135
k__Bacteria;p__Actinobacteria;c__Actinobacteria;o__WCHB1-81;f__At425_EubF1;g__	0	0	0	0	0	0	0	0	0	0	0	0	0	0	0	0	0	0	0	0	0	0	0	0	0	0	0	0	0	0	0	0	0	0	0	0	k__Bacteria	p__Actinobacteria	c__Actinobacteria	o__WCHB1-81	f__At425_EubF1	g__	136
k__Bacteria;p__Actinobacteria;c__Coriobacteriia;o__Coriobacteriales;f__Coriobacteriaceae;g__	0	0	0	0	0	0	0	0	0	0	0	0	1.8606e-05	0	7.54837e-06	0	0	0	0	0	0	0	0	0	0	0	0	0	0	0	0	0	0	0	0	0	k__Bacteria	p__Actinobacteria	c__Coriobacteriia	o__Coriobacteriales	f__Coriobacteriaceae	g__	137
k__Bacteria;p__Actinobacteria;c__MB-A2-108;o__;f__;g__	0	0	0	0	0	0	0	0	1.26827e-05	0	0	0	0	0	0	0	0	0	0	0	0	0	0	5.45225e-06	0	0	8.53755e-06	0	0	0	0	0	0	1.07043e-05	2.00544e-05	5.51113e-06	k__Bacteria	p__Actinobacteria	c__MB-A2-108	o__	f__	g__	138
k__Bacteria;p__Actinobacteria;c__MB-A2-108;o__0319-7L14;f__;g__	9.4914e-06	0	4.55375e-05	0.00094377	0.000794675	0.00101085	0.00207758	0.00161254	0.00143087	6.42495e-05	4.54551e-05	8.31263e-05	0.000108645	0.000236284	0.000231161	0.000785207	0.000684853	0.000683522	0.00113496	0.00146628	0.00144781	0.000630354	0.000888011	0.000802989	0.000362757	0.000627068	0.0010913	9.43487e-05	9.77284e-05	6.97724e-05	0.000198919	0.000361085	0.000297036	0.000340878	0.000490703	0.000505505	k__Bacteria	p__Actinobacteria	c__MB-A2-108	o__0319-7L14	f__	g__	139
k__Bacteria;p__Actinobacteria;c__OPB41;o__;f__;g__	0	2.35519e-05	2.32339e-05	0	0	0	0	0	0	0	0	0	0	0	0	0	0	0	1.35541e-05	0	0	1.59093e-05	0	0	0	0	0	0	0	0	0	0	0	0	0	0	k__Bacteria	p__Actinobacteria	c__OPB41	o__	f__	g__	140
k__Bacteria;p__Actinobacteria;c__Rubrobacteria;o__Rubrobacterales;f__Rubrobacteraceae;g__Rubrobacter	0	0	0	0	0	0	0	0	0	0	0	0	0	0	0	0	0	0	0	0	0	7.9723e-06	0	0	0	0	0	3.29726e-06	0	0	0	0	0	0	0	0	k__Bacteria	p__Actinobacteria	c__Rubrobacteria	o__Rubrobacterales	f__Rubrobacteraceae	g__Rubrobacter	141
k__Bacteria;p__Actinobacteria;c__Thermoleophilia;o__;f__;g__	0	0	0	0	0	0	0	0	0	0	0	0	0	0	0	0	0	0	2.80385e-05	8.71419e-06	0	0	0	0	0	0	0	0	0	0	0	0	0	0	0	0	k__Bacteria	p__Actinobacteria	c__Thermoleophilia	o__	f__	g__	142
k__Bacteria;p__Actinobacteria;c__Thermoleophilia;o__Gaiellales;f__;g__	0.00539266	0.00933831	0.00767042	0.00648804	0.00452236	0.0051562	0.00799211	0.00488166	0.00420607	0.0104387	0.00868368	0.00870404	0.00617523	0.00564457	0.00616513	0.00470605	0.0034989	0.00396439	0.00355907	0.00369664	0.00333109	0.00711424	0.00762455	0.00823116	0.00427887	0.00478442	0.00491117	0.00572785	0.00701291	0.00351257	0.00964008	0.0106181	0.00684406	0.0057494	0.00803996	0.00690379	k__Bacteria	p__Actinobacteria	c__Thermoleophilia	o__Gaiellales	f__	g__	143
k__Bacteria;p__Actinobacteria;c__Thermoleophilia;o__Gaiellales;f__AK1AB1_02E;g__	0	0	0	1.29182e-05	1.8971e-05	6.44143e-06	0	6.62985e-06	0	0	0	0	1.91948e-05	0	1.48848e-05	1.3872e-05	1.00449e-05	1.32597e-05	6.95957e-06	0	7.08911e-06	3.21365e-05	1.3613e-05	1.70398e-05	0	0	0	1.00213e-05	1.09163e-05	3.45623e-05	0	0	0	0	0	5.58179e-06	k__Bacteria	p__Actinobacteria	c__Thermoleophilia	o__Gaiellales	f__AK1AB1_02E	g__	144
k__Bacteria;p__Actinobacteria;c__Thermoleophilia;o__Gaiellales;f__Gaiellaceae;g__	0.027754	0.035893	0.0300296	0.0398233	0.0418835	0.04057	0.0431436	0.0413365	0.0372561	0.0214041	0.0210823	0.0233375	0.0296029	0.0298684	0.0320316	0.0451058	0.041229	0.0370545	0.0446951	0.0442153	0.0492762	0.0449645	0.0476806	0.0515396	0.0292316	0.0291533	0.036338	0.0168585	0.0161852	0.0153769	0.0223621	0.0241505	0.0207307	0.0342672	0.0348439	0.0320625	k__Bacteria	p__Actinobacteria	c__Thermoleophilia	o__Gaiellales	f__Gaiellaceae	g__	145
k__Bacteria;p__Actinobacteria;c__Thermoleophilia;o__Solirubrobacterales;Other;Other	0	1.17759e-05	0	4.19223e-06	0	0	0	0	0	2.87333e-05	9.02036e-06	1.03746e-05	1.24943e-05	1.48377e-05	0	0	0	0	0	0	0	0	0	0	0	0	0	1.28475e-05	0	1.77345e-05	7.00668e-06	7.74856e-06	0	5.46403e-06	0	0	k__Bacteria	p__Actinobacteria	c__Thermoleophilia	o__Solirubrobacterales	Other	Other	146
k__Bacteria;p__Actinobacteria;c__Thermoleophilia;o__Solirubrobacterales;f__;g__	0.0702058	0.0847985	0.0778487	0.0185552	0.0215649	0.0180843	0.02343	0.0238113	0.0218359	0.0575202	0.0541423	0.0591054	0.0317781	0.0313695	0.0344203	0.0343487	0.0294118	0.0323032	0.0318346	0.0372071	0.0376995	0.0676276	0.0739862	0.0758885	0.0333332	0.0343807	0.0392702	0.0530873	0.0520758	0.0523579	0.0338906	0.0398373	0.0364606	0.0307971	0.029331	0.0287339	k__Bacteria	p__Actinobacteria	c__Thermoleophilia	o__Solirubrobacterales	f__	g__	147
k__Bacteria;p__Actinobacteria;c__Thermoleophilia;o__Solirubrobacterales;f__Conexibacteraceae;g__	0.00165774	0.00206079	0.00204504	7.69321e-05	9.57147e-05	6.04341e-05	9.61504e-05	0.00012141	0.000136306	0.000725668	0.000572393	0.000540527	0.000209352	0.000214875	0.000150143	0.000150025	0.000251239	0.000247094	0.000376347	0.000398745	0.000400181	0.000491645	0.000428255	0.000530023	0.000248649	9.01212e-05	0.000201239	0.000352536	0.000281209	0.000350934	0.000275427	0.000415678	0.000351794	0.000276475	0.000332046	0.000181243	k__Bacteria	p__Actinobacteria	c__Thermoleophilia	o__Solirubrobacterales	f__Conexibacteraceae	g__	148
k__Bacteria;p__Actinobacteria;c__Thermoleophilia;o__Solirubrobacterales;f__Conexibacteraceae;g__Conexibacter	0.00268277	0.00334436	0.00283666	0.00038817	0.000341208	0.000346589	0.000203994	0.000210212	0.000167465	0.00062005	0.000509132	0.000601891	0.00070128	0.00117883	0.000890755	5.77138e-05	8.96855e-05	2.659e-05	7.60018e-05	5.9174e-05	4.9612e-05	0.000316125	0.000444565	0.000491527	0.00182972	0.00160486	0.00174778	0.000667789	0.000692224	0.000719497	0.000520967	0.000633145	0.000628988	0.000668225	0.000664751	0.00063411	k__Bacteria	p__Actinobacteria	c__Thermoleophilia	o__Solirubrobacterales	f__Conexibacteraceae	g__Conexibacter	149
k__Bacteria;p__Actinobacteria;c__Thermoleophilia;o__Solirubrobacterales;f__Patulibacteraceae;Other	0	0	0	0	0	0	0	0	0	0	0	0	6.52386e-06	0	0	0	0	0	0	0	0	0	0	0	0	6.98313e-06	0	0	0	0	0	0	0	0	0	0	k__Bacteria	p__Actinobacteria	c__Thermoleophilia	o__Solirubrobacterales	f__Patulibacteraceae	Other	150
k__Bacteria;p__Actinobacteria;c__Thermoleophilia;o__Solirubrobacterales;f__Patulibacteraceae;g__	0.000382164	0.000459261	0.000244928	0.00107441	0.00115998	0.00110927	0.000948975	0.00106651	0.000964613	0.00201964	0.0024076	0.00228283	0.00172425	0.00192169	0.00184059	0.000741954	0.000823161	0.000960009	0.000181255	0.000162602	0.000196458	0.00117974	0.00126147	0.00130763	0.000382176	0.000471355	0.00051343	0.00567003	0.00558145	0.00559307	0.00069246	0.000830909	0.000827071	0.00163484	0.00156633	0.00166386	k__Bacteria	p__Actinobacteria	c__Thermoleophilia	o__Solirubrobacterales	f__Patulibacteraceae	g__	151
k__Bacteria;p__Actinobacteria;c__Thermoleophilia;o__Solirubrobacterales;f__Solirubrobacteraceae;g__	0.000605883	0.000565245	0.000520661	0.00304644	0.00353361	0.00268345	0.00302549	0.00253585	0.00219082	0.00262717	0.00231198	0.00279132	0.00366747	0.00278329	0.00374277	0.000201003	0.000110965	0.000160977	7.60843e-05	0.000179312	0.000196634	0.00336278	0.00405055	0.00363933	0.000239581	0.00052563	0.000403726	0.0122537	0.0126949	0.0122485	0.00453546	0.00452037	0.00406794	0.00442435	0.0038964	0.00414109	k__Bacteria	p__Actinobacteria	c__Thermoleophilia	o__Solirubrobacterales	f__Solirubrobacteraceae	g__	152
k__Bacteria;p__Armatimonadetes;c__0319-6E2;o__;f__;g__	0.000117618	0.000235519	0.000192607	0.000153134	0.000201875	0.000199284	0.000144338	0.000156196	0.000148812	0.000121233	0.000118301	0.000145456	0.000151356	0.000178358	0.000181067	0.000247	0.000160741	0.000174378	0.000208976	0.000255443	0.000217077	0.000356151	0.000331057	0.00032392	0.000106372	5.52409e-05	0.00010132	0.0002905	0.000259742	0.000158292	0.000228111	0.000243055	0.000227558	0.00024335	0.000172953	0.000137519	k__Bacteria	p__Armatimonadetes	c__0319-6E2	o__	f__	g__	153
k__Bacteria;p__Armatimonadetes;c__Armatimonadia;o__Armatimonadales;f__Armatimonadaceae;g__	2.96282e-05	0	7.90165e-06	0.00016882	0.000126426	0.000114191	4.81753e-05	2.05137e-05	4.50547e-05	7.76622e-05	6.41906e-05	5.19789e-05	0.000361862	0.000547345	0.000564679	0.000188485	0.000560605	0.000261979	6.74761e-06	8.16072e-06	7.042e-06	7.34818e-05	6.15645e-05	9.36304e-05	3.5528e-05	8.23844e-05	7.57781e-05	0.000429197	0.000529622	0.000493141	0.000122846	0.000157762	0.000130701	4.30646e-05	7.5943e-05	4.82106e-05	k__Bacteria	p__Armatimonadetes	c__Armatimonadia	o__Armatimonadales	f__Armatimonadaceae	g__	154
k__Bacteria;p__Armatimonadetes;c__Armatimonadia;o__FW68;f__;g__	0.000871466	0.000836091	0.000748054	0.000364406	0.000517481	0.000274414	0.00036642	0.000207657	0.000244692	0.000391114	0.000509933	0.000478056	0.000640964	0.0011254	0.000914731	0.00127631	0.00235116	0.00233515	0.000464784	0.000287733	0.000378761	0.000370424	0.000330503	0.000258564	0.00119171	0.00158141	0.00131644	0.000226463	0.000281186	0.00022956	0.000848244	0.000928202	0.000802094	0.000806404	0.000888494	0.000878814	k__Bacteria	p__Armatimonadetes	c__Armatimonadia	o__FW68	f__	g__	155
k__Bacteria;p__Armatimonadetes;c__Chthonomonadetes;o__Chthonomonadales;f__Chthonomonadaceae;g__	0.00141243	0.00167218	0.00230354	0.00180227	0.00149731	0.00156778	0.00203105	0.00181726	0.00182678	0.00184128	0.00129131	0.0011839	0.00108459	0.00102488	0.00106824	0.00100516	0.00108579	0.000895076	0.00149959	0.00147982	0.00107216	0.000914577	0.000584722	0.000714881	0.00124262	0.00153485	0.00162394	0.000922138	0.000798502	0.00105554	0.00189112	0.00224453	0.00173709	0.00156934	0.00174168	0.00113972	k__Bacteria	p__Armatimonadetes	c__Chthonomonadetes	o__Chthonomonadales	f__Chthonomonadaceae	g__	156
k__Bacteria;p__Armatimonadetes;c__Chthonomonadetes;o__SJA-22;f__;g__	9.76224e-06	0	0	0.000159046	0.000226651	0.000133256	0.000125696	0.000115616	0.00017532	5.6866e-05	0	1.02451e-05	0.000189993	0.000170869	0.000149966	0.000114474	0.000160577	0.00013434	0.000216701	0.000212497	0.000161872	7.21393e-05	8.85432e-05	7.23513e-05	1.75344e-05	4.06387e-05	2.54713e-05	5.7019e-05	4.33943e-05	6.18001e-05	1.34834e-05	3.72119e-05	6.9478e-06	5.40162e-05	7.20098e-05	5.28857e-05	k__Bacteria	p__Armatimonadetes	c__Chthonomonadetes	o__SJA-22	f__	g__	157
k__Bacteria;p__Armatimonadetes;c__OPB50;o__;f__;g__	0	0	0	0	0	0	0	0	0	6.9478e-06	9.18522e-06	1.0351e-05	1.91594e-05	0	7.46594e-06	0	1.97365e-05	0	0	8.40801e-06	0	0	0	1.10694e-05	0	0	0	3.56811e-06	0	0	2.08787e-05	1.47906e-05	1.34481e-05	2.63074e-05	2.58599e-05	0	k__Bacteria	p__Armatimonadetes	c__OPB50	o__	f__	g__	158
k__Bacteria;p__Armatimonadetes;c__SHA-37;o__;f__;g__	0	0	0	0	0	0	0	0	0	0	0	0	0	0	1.53676e-05	7.15976e-06	2.01368e-05	6.78293e-06	0	0	0	0	6.73583e-06	0	0	0	0	0	0	0	0	0	0	0	0	0	k__Bacteria	p__Armatimonadetes	c__SHA-37	o__	f__	g__	159
k__Bacteria;p__Armatimonadetes;c__SJA-176;o__;f__;g__	0	0	0	8.76129e-06	6.07638e-06	0	0	6.88892e-06	6.44143e-06	1.44137e-05	9.09102e-06	0	6.34723e-06	7.64258e-06	1.48259e-05	7.25397e-06	0	1.99602e-05	2.04666e-05	0	6.78293e-06	1.61095e-05	1.37072e-05	0	0	0	0	0	1.0669e-05	0	6.51209e-06	1.48141e-05	0	0	2.56833e-05	1.59093e-05	k__Bacteria	p__Armatimonadetes	c__SJA-176	o__	f__	g__	160
k__Bacteria;p__Armatimonadetes;c__SJA-176;o__TP122;f__;g__	0	1.17759e-05	0	3.98026e-06	6.34723e-06	0	0	0	0	0	0	0	6.26479e-06	0	0	1.41664e-05	9.77402e-06	1.34246e-05	0	0	0	1.61095e-05	1.38603e-05	5.28739e-06	0	0	0	3.43857e-06	0	0	2.03724e-05	1.50025e-05	2.76263e-05	2.11731e-05	2.06079e-05	2.17972e-05	k__Bacteria	p__Armatimonadetes	c__SJA-176	o__TP122	f__	g__	161
k__Bacteria;p__Armatimonadetes;c__[Fimbriimonadia];o__[Fimbriimonadales];f__;g__	9.7858e-06	0	7.6308e-06	8.54461e-05	0.000101921	6.57097e-05	7.73796e-05	8.87552e-05	5.21791e-05	7.2422e-06	0	2.07139e-05	1.32126e-05	2.19621e-05	7.3364e-06	0	0	1.31302e-05	0	1.70515e-05	6.85359e-06	3.24898e-05	1.36836e-05	1.64627e-05	0	0	0	6.58274e-06	1.07867e-05	8.83195e-06	6.75938e-06	2.32104e-05	4.80576e-05	5.27562e-06	1.53205e-05	2.57893e-05	k__Bacteria	p__Armatimonadetes	c__[Fimbriimonadia]	o__[Fimbriimonadales]	f__	g__	162
k__Bacteria;p__Armatimonadetes;c__[Fimbriimonadia];o__[Fimbriimonadales];f__[Fimbriimonadaceae];g__	8.77071e-05	0.000117759	6.80884e-05	5.20614e-05	5.68189e-05	6.60394e-05	8.62822e-05	0.000116688	3.90372e-05	9.98245e-05	9.99541e-05	5.20496e-05	6.28363e-05	0.000111294	7.4942e-05	4.99182e-05	0	2.68138e-05	4.88465e-05	3.4421e-05	1.38956e-05	0.000176733	6.83828e-05	7.24691e-05	2.64252e-05	4.81282e-05	1.67454e-05	6.47323e-05	6.45321e-05	5.29446e-05	0.000116181	0.000165228	0.000136601	0.000120468	0.000159964	0.000174672	k__Bacteria	p__Armatimonadetes	c__[Fimbriimonadia]	o__[Fimbriimonadales]	f__[Fimbriimonadaceae]	g__	163
k__Bacteria;p__Armatimonadetes;c__[Fimbriimonadia];o__[Fimbriimonadales];f__[Fimbriimonadaceae];g__Fimbriimonas	0.00174357	0.00118937	0.00118944	0.00207255	0.00209404	0.00182099	0.00160247	0.00170986	0.0014176	0.001052	0.000870712	0.000833394	0.00236345	0.0032021	0.00300041	0.00159186	0.00140714	0.00107008	0.00171195	0.0012962	0.00131961	0.00117359	0.00135018	0.0011818	0.000789823	0.00137612	0.00112238	0.000724808	0.000595097	0.000860008	0.00142291	0.0015168	0.00110563	0.000981406	0.00113985	0.00129012	k__Bacteria	p__Armatimonadetes	c__[Fimbriimonadia]	o__[Fimbriimonadales]	f__[Fimbriimonadaceae]	g__Fimbriimonas	164
k__Bacteria;p__BHI80-139;c__;o__;f__;g__	0	0	0	6.78882e-05	5.71486e-05	6.83004e-06	0.000163615	0.000169479	0.000226569	2.15617e-05	8.8555e-06	1.04806e-05	6.72405e-06	2.94045e-05	1.49437e-05	7.21864e-06	0	0	7.25397e-06	0	0	8.16072e-06	0	5.48758e-06	0	0	0	4.31941e-05	7.52128e-05	7.90989e-05	0.000191806	0.000113826	0.000145009	2.65429e-05	4.68682e-05	5.28504e-05	k__Bacteria	p__BHI80-139	c__	o__	f__	g__	165
k__Bacteria;p__BRC1;c__PRR-11;o__;f__;g__	1.96305e-05	3.53278e-05	2.2704e-05	3.04172e-05	4.4042e-05	5.3922e-05	1.96069e-05	3.39736e-05	3.92256e-05	2.10907e-05	8.92615e-06	1.03746e-05	1.85353e-05	2.89806e-05	1.47199e-05	2.1703e-05	2.01957e-05	2.0443e-05	6.98313e-06	4.2464e-05	6.87714e-06	0	2.06196e-05	3.269e-05	8.83195e-06	7.06556e-06	0	5.00948e-05	7.56132e-05	5.30623e-05	3.43386e-05	6.02221e-05	2.77441e-05	4.28173e-05	4.57966e-05	5.35098e-05	k__Bacteria	p__BRC1	c__PRR-11	o__	f__	g__	166
k__Bacteria;p__Bacteroidetes;Other;Other;Other;Other	0	0	0	0	0	0	0	0	0	0	0	0	0	0	0	0	0	0	0	0	0	0	0	0	0	0	0	1.66158e-05	1.06925e-05	8.92615e-06	0	0	0	0	0	0	k__Bacteria	p__Bacteroidetes	Other	Other	Other	Other	167
k__Bacteria;p__Bacteroidetes;c__At12OctB3;o__;f__;g__	0	0	0	0	0	0	0	0	0	0	0	0	0	7.51304e-06	0	0	0	0	0	0	0	0	0	0	0	0	0	6.03163e-05	2.15264e-05	8.75658e-05	0	0	0	0	0	0	k__Bacteria	p__Bacteroidetes	c__At12OctB3	o__	f__	g__	168
k__Bacteria;p__Bacteroidetes;c__Bacteroidia;o__Bacteroidales;f__;g__	0	0	0	0	0	0	0	0	0	0	0	0	0	0	0	0	1.0198e-05	0	3.48803e-05	0	1.41193e-05	0	0	0	0	0	8.49044e-06	0	0	0	0	0	0	0	0	0	k__Bacteria	p__Bacteroidetes	c__Bacteroidia	o__Bacteroidales	f__	g__	169
k__Bacteria;p__Bacteroidetes;c__Bacteroidia;o__Bacteroidales;f__Bacteroidaceae;g__Bacteroides	0	0	0	0	0	0	0	0	0	0	0	0	0	0	0	0	0	0	0	0	0	0	0	0	0	0	0	0	0	0	0	0	0	0	0	0	k__Bacteria	p__Bacteroidetes	c__Bacteroidia	o__Bacteroidales	f__Bacteroidaceae	g__Bacteroides	170
k__Bacteria;p__Bacteroidetes;c__Bacteroidia;o__Bacteroidales;f__Porphyromonadaceae;g__Paludibacter	0.000831875	0.000471037	0.000473428	0	0	0	0	0	0	0	0	0	0	0	0	0	0	0	6.73583e-06	5.16374e-05	2.11731e-05	0	0	0	0	0	0	0	0	0	0	0	0	1.05041e-05	0	2.0655e-05	k__Bacteria	p__Bacteroidetes	c__Bacteroidia	o__Bacteroidales	f__Porphyromonadaceae	g__Paludibacter	171
k__Bacteria;p__Bacteroidetes;c__Bacteroidia;o__Bacteroidales;f__Prevotellaceae;g__Prevotella	0	0	0	0	0	0	0	0	0	0	0	0	0	0	0	0	0	0	0	0	0	0	0	0	0	0	0	0	0	0	0	0	0	0	0	0	k__Bacteria	p__Bacteroidetes	c__Bacteroidia	o__Bacteroidales	f__Prevotellaceae	g__Prevotella	172
k__Bacteria;p__Bacteroidetes;c__Cytophagia;o__Cytophagales;Other;Other	0	0	0	0	0	0	0	0	0	0	0	0	0	0	0	0	0	0	0	0	0	3.19363e-05	3.54926e-05	4.93529e-05	0	0	0	0	0	0	0	0	0	0	0	0	k__Bacteria	p__Bacteroidetes	c__Cytophagia	o__Cytophagales	Other	Other	173
k__Bacteria;p__Bacteroidetes;c__Cytophagia;o__Cytophagales;f__Cytophagaceae;Other	0	0	0	3.41737e-05	1.93125e-05	1.98542e-05	5.83144e-05	9.47256e-05	3.83189e-05	0	0	0	6.47676e-06	0	7.71323e-06	7.92991e-05	7.02787e-05	3.39029e-05	0.000124754	0.000110776	6.96664e-05	1.6027e-05	2.82505e-05	3.39264e-05	0.000152322	7.65789e-05	6.74996e-05	3.15595e-06	0	0	2.04077e-05	0	6.81826e-06	5.41693e-06	1.63332e-05	1.60977e-05	k__Bacteria	p__Bacteroidetes	c__Cytophagia	o__Cytophagales	f__Cytophagaceae	Other	174
k__Bacteria;p__Bacteroidetes;c__Cytophagia;o__Cytophagales;f__Cytophagaceae;g__	8.82135e-05	1.17759e-05	1.51321e-05	0.000854944	0.000580306	0.000375652	0.000707992	0.00055235	0.000433707	0.000171387	0.000181432	0.000207433	0.000323367	0.00032763	0.00028095	0.000311202	0.000249497	0.000249414	9.74576e-05	0.000151486	0.000106301	0.000288604	0.000281162	0.000233293	1.78288e-05	4.16044e-05	4.14866e-05	0.000683216	0.000854732	0.000570273	0.000300404	0.000347873	0.000275062	8.95913e-05	0.000188921	0.000127616	k__Bacteria	p__Bacteroidetes	c__Cytophagia	o__Cytophagales	f__Cytophagaceae	g__	175
k__Bacteria;p__Bacteroidetes;c__Cytophagia;o__Cytophagales;f__Cytophagaceae;g__Adhaeribacter	0	0	0	0	0	6.84181e-06	0	0	0	0	0	0	6.0646e-06	2.15264e-05	0	3.5787e-05	0	0	0	0	6.91247e-06	0	0	5.22851e-06	0	0	0	6.38609e-05	1.08103e-05	4.37829e-05	0	0	0	0	0	0	k__Bacteria	p__Bacteroidetes	c__Cytophagia	o__Cytophagales	f__Cytophagaceae	g__Adhaeribacter	176
k__Bacteria;p__Bacteroidetes;c__Cytophagia;o__Cytophagales;f__Cytophagaceae;g__Cytophaga	0	0	7.35995e-06	0	0	0	0	0	0	7.10088e-06	0	1.03628e-05	0	0	7.26575e-06	7.06556e-06	2.03606e-05	0	0	0	0	0	1.35423e-05	5.78198e-06	0	0	0	1.04924e-05	0	0	3.4527e-05	7.32463e-06	1.41429e-05	0	0	0	k__Bacteria	p__Bacteroidetes	c__Cytophagia	o__Cytophagales	f__Cytophagaceae	g__Cytophaga	177
k__Bacteria;p__Bacteroidetes;c__Cytophagia;o__Cytophagales;f__Cytophagaceae;g__Dyadobacter	0	0	0	0	0	0	0	0	0	0	0	0	0.000611971	0.000141146	0.00015105	7.45416e-06	9.95066e-06	6.64162e-06	0	0	0	0	6.86537e-06	5.36982e-06	0	1.40016e-05	0	3.92609e-05	7.52953e-05	3.53631e-05	1.3613e-05	0	0	0	0	0	k__Bacteria	p__Bacteroidetes	c__Cytophagia	o__Cytophagales	f__Cytophagaceae	g__Dyadobacter	178
k__Bacteria;p__Bacteroidetes;c__Cytophagia;o__Cytophagales;f__Cytophagaceae;g__Emticicia	0	0	0	0	0	0	0	0	0	0	0	0	0	0	7.52482e-06	0	0	0	0	0	0	0	0	0	0	0	0	3.16772e-06	1.08103e-05	0	0	0	0	0	0	0	k__Bacteria	p__Bacteroidetes	c__Cytophagia	o__Cytophagales	f__Cytophagaceae	g__Emticicia	179
k__Bacteria;p__Bacteroidetes;c__Cytophagia;o__Cytophagales;f__Cytophagaceae;g__Hymenobacter	0	0	0	0	0	6.9949e-06	0	0	0	4.97415e-05	0	0	0.00175003	0.00327514	0.00197342	0.000881405	0.00319241	0.0074592	1.37896e-05	3.39147e-05	3.50569e-05	4.87288e-05	8.9603e-05	0.000196222	0.000257634	0.000541763	0.000939813	0.000832676	0.00122014	0.00114464	6.9949e-06	0	0	0	5.31094e-06	0	k__Bacteria	p__Bacteroidetes	c__Cytophagia	o__Cytophagales	f__Cytophagaceae	g__Hymenobacter	180
k__Bacteria;p__Bacteroidetes;c__Cytophagia;o__Cytophagales;f__Cytophagaceae;g__Larkinella	0	0	0	0	0	0	0	0	0	0	0	0	3.80362e-05	2.25627e-05	2.25745e-05	0	0	0	0	0	0	0	0	0	0	0	0	9.67981e-06	0	8.67886e-06	0	0	0	0	0	0	k__Bacteria	p__Bacteroidetes	c__Cytophagia	o__Cytophagales	f__Cytophagaceae	g__Larkinella	181
k__Bacteria;p__Bacteroidetes;c__Cytophagia;o__Cytophagales;f__Cytophagaceae;g__Pontibacter	0	0	0	0	0	0	0	0	0	0	0	0	0	0	0	0	0	0	0	0	0	0	2.79561e-05	0	0	0	0	0	0	0	0	0	0	0	0	0	k__Bacteria	p__Bacteroidetes	c__Cytophagia	o__Cytophagales	f__Cytophagaceae	g__Pontibacter	182
k__Bacteria;p__Bacteroidetes;c__Cytophagia;o__Cytophagales;f__Cytophagaceae;g__Spirosoma	0	0	0	0	0	0	0	0	0	1.45668e-05	0	0	0.00022923	0.00165842	0.00047583	0.000159199	0.000332234	0.000401229	7.27752e-06	0	6.9949e-06	8.92262e-05	0.000381575	0.000296565	8.82017e-06	1.33068e-05	0.000125308	0.000235	0.000432294	0.000315477	0	0	0	0	0	0	k__Bacteria	p__Bacteroidetes	c__Cytophagia	o__Cytophagales	f__Cytophagaceae	g__Spirosoma	183
k__Bacteria;p__Bacteroidetes;c__Cytophagia;o__Cytophagales;f__Cytophagaceae;g__Sporocytophaga	0	0	0	0	0	0	0	0	0	0	0	0	0	0	0	0	0	0	0	0	0	0	0	0	0	0	0	1.67571e-05	1.07632e-05	8.94971e-06	0	0	0	0	0	0	k__Bacteria	p__Bacteroidetes	c__Cytophagia	o__Cytophagales	f__Cytophagaceae	g__Sporocytophaga	184
k__Bacteria;p__Bacteroidetes;c__Cytophagia;o__Cytophagales;f__Flammeovirgaceae;g__	0	0	0	0	6.6063e-06	0	0	0	0	0	0	0	0	0	0	0	0	0	0	0	0	0	0	0	0	0	0	0	0	0	0	0	0	0	5.14608e-06	0	k__Bacteria	p__Bacteroidetes	c__Cytophagia	o__Cytophagales	f__Flammeovirgaceae	g__	185
k__Bacteria;p__Bacteroidetes;c__Cytophagia;o__Cytophagales;f__Flammeovirgaceae;g__Reichenbachiella	0.000127875	8.24315e-05	5.43459e-05	4.38065e-06	6.47676e-06	0	9.67981e-06	0	1.28711e-05	7.27752e-06	8.98503e-06	3.12415e-05	2.55773e-05	1.49672e-05	1.49319e-05	3.68822e-05	3.00993e-05	1.31419e-05	0	0	0	8.18427e-06	0	1.60624e-05	0	0	0	1.35188e-05	2.16795e-05	0	1.35305e-05	3.79303e-05	6.6534e-06	1.50967e-05	2.01251e-05	2.10671e-05	k__Bacteria	p__Bacteroidetes	c__Cytophagia	o__Cytophagales	f__Flammeovirgaceae	g__Reichenbachiella	186
k__Bacteria;p__Bacteroidetes;c__Flavobacteriia;o__Flavobacteriales;f__Cryomorphaceae;g__	0	0	0	4.09802e-06	6.47676e-06	6.6063e-06	0	0	6.6534e-06	0	0	1.05041e-05	7.70617e-05	0.000177122	0.000202581	2.15853e-05	0	0	0	0	1.40016e-05	6.46498e-05	4.85168e-05	7.71323e-05	0	7.03023e-06	2.52476e-05	0.000226333	0.000259035	0.000227794	0	0	6.87714e-06	5.11075e-06	5.3816e-06	5.05187e-06	k__Bacteria	p__Bacteroidetes	c__Flavobacteriia	o__Flavobacteriales	f__Cryomorphaceae	g__	187
k__Bacteria;p__Bacteroidetes;c__Flavobacteriia;o__Flavobacteriales;f__Cryomorphaceae;g__Fluviicola	0	0	0	0	0	0	0	0	0	0	0	0	4.34532e-05	0	0	0	0	0	0	0	0	0	0	0	0	0	0	3.54455e-06	0	0	0	0	0	0	0	0	k__Bacteria	p__Bacteroidetes	c__Flavobacteriia	o__Flavobacteriales	f__Cryomorphaceae	g__Fluviicola	188
k__Bacteria;p__Bacteroidetes;c__Flavobacteriia;o__Flavobacteriales;f__Flavobacteriaceae;g__	0	0	0	0	0	0	0	0	0	0	0	0	0	0	0	0	0	0	0	0	0	7.88987e-06	3.47154e-05	4.94707e-05	0	0	0	0	0	0	0	0	0	0	0	0	k__Bacteria	p__Bacteroidetes	c__Flavobacteriia	o__Flavobacteriales	f__Flavobacteriaceae	g__	189
k__Bacteria;p__Bacteroidetes;c__Flavobacteriia;o__Flavobacteriales;f__Flavobacteriaceae;g__Aequorivita	0	0	0	0	0	0	0	0	0	0	0	0	0	0	0	0	0	0	0	0	0	0	0	0	0	0	0	3.21483e-06	0	8.64353e-06	0	0	0	0	0	0	k__Bacteria	p__Bacteroidetes	c__Flavobacteriia	o__Flavobacteriales	f__Flavobacteriaceae	g__Aequorivita	190
k__Bacteria;p__Bacteroidetes;c__Flavobacteriia;o__Flavobacteriales;f__Flavobacteriaceae;g__Capnocytophaga	0	0	0	0	0	0	0	0	0	0	0	0	0	0	0	0	0	0	0	0	0	0	0	0	0	0	0	0	0	0	0	0	0	0	0	0	k__Bacteria	p__Bacteroidetes	c__Flavobacteriia	o__Flavobacteriales	f__Flavobacteriaceae	g__Capnocytophaga	191
k__Bacteria;p__Bacteroidetes;c__Flavobacteriia;o__Flavobacteriales;f__Flavobacteriaceae;g__Flavobacterium	0	1.17759e-05	0	4.26289e-06	0	7.00668e-06	0	0	0	0	0	0	0.000146493	0.000176062	9.07453e-05	2.86391e-05	7.09264e-05	0.000129347	0	6.79353e-05	0	1.58975e-05	0	5.79376e-06	0	2.04783e-05	0	6.77351e-05	0.000107856	0.000175414	6.59452e-06	1.52616e-05	6.80649e-06	0	0	5.69955e-06	k__Bacteria	p__Bacteroidetes	c__Flavobacteriia	o__Flavobacteriales	f__Flavobacteriaceae	g__Flavobacterium	192
k__Bacteria;p__Bacteroidetes;c__Flavobacteriia;o__Flavobacteriales;f__[Weeksellaceae];g__	0	0	0	0	0	0	0	0	0	0	0	0	0	0	0	0	0	0	0	0	0	0	0	0	0	0	0	0	0	0	0	0	0	0	0	0	k__Bacteria	p__Bacteroidetes	c__Flavobacteriia	o__Flavobacteriales	f__[Weeksellaceae]	g__	193
k__Bacteria;p__Bacteroidetes;c__Flavobacteriia;o__Flavobacteriales;f__[Weeksellaceae];g__Chryseobacterium	0	0	0	0	0	0	0	0	0	0	0	0	0.000133657	4.44777e-05	6.82886e-05	7.23042e-06	0	0	0	0	0	0	0	0	0	1.3719e-05	8.29025e-06	0	1.08574e-05	0	0	0	0	0	0	0	k__Bacteria	p__Bacteroidetes	c__Flavobacteriia	o__Flavobacteriales	f__[Weeksellaceae]	g__Chryseobacterium	194
k__Bacteria;p__Bacteroidetes;c__Flavobacteriia;o__Flavobacteriales;f__[Weeksellaceae];g__Cloacibacterium	0	0	0	0	0	0	9.58561e-06	0	0	0	0	0	0	0	0	0	0	0	0	0	0	0	0	0	0	0	0	0	0	0	0	0	0	0	0	0	k__Bacteria	p__Bacteroidetes	c__Flavobacteriia	o__Flavobacteriales	f__[Weeksellaceae]	g__Cloacibacterium	195
k__Bacteria;p__Bacteroidetes;c__Flavobacteriia;o__Flavobacteriales;f__[Weeksellaceae];g__Wautersiella	0	0	0	0	0	0	0	0	0	0	0	0	6.08815e-06	0	0	0	0	0	0	0	0	1.57797e-05	0	5.47581e-06	0	0	0	6.44143e-06	0	0	0	0	0	0	0	0	k__Bacteria	p__Bacteroidetes	c__Flavobacteriia	o__Flavobacteriales	f__[Weeksellaceae]	g__Wautersiella	196
k__Bacteria;p__Bacteroidetes;c__Sphingobacteriia;o__Sphingobacteriales;f__;g__	0.00092149	0.000553469	0.000438088	0.000356917	0.000291737	0.000267796	0.000521144	0.000473322	0.000382588	0.000271235	0.000328077	0.000446767	0.000360661	0.000504092	0.000343151	0.000505694	0.000531024	0.00054844	0.000611512	0.000511487	0.000569295	0.000332482	0.000242784	0.000313628	3.47625e-05	6.16234e-05	1.69456e-05	0.000641293	0.000799974	0.000640175	0.000742366	0.000649407	0.000582331	0.000388217	0.000510581	0.000467445	k__Bacteria	p__Bacteroidetes	c__Sphingobacteriia	o__Sphingobacteriales	f__	g__	197
k__Bacteria;p__Bacteroidetes;c__Sphingobacteriia;o__Sphingobacteriales;f__Sphingobacteriaceae;Other	0	0	0	4.39242e-06	0	0	0	0	0	0	0	0	6.51209e-06	2.26216e-05	0	0	0	0	0	0	0	7.9252e-06	0	2.16324e-05	0	0	0	6.88892e-06	0	2.61308e-05	6.95957e-06	0	0	0	0	5.49936e-06	k__Bacteria	p__Bacteroidetes	c__Sphingobacteriia	o__Sphingobacteriales	f__Sphingobacteriaceae	Other	198
k__Bacteria;p__Bacteroidetes;c__Sphingobacteriia;o__Sphingobacteriales;f__Sphingobacteriaceae;g__	0.00402491	0.00389783	0.00274056	0.000318562	0.000277818	0.000195433	0.00035641	0.00013593	0.000202452	0.000819086	0.000598099	0.00066368	0.000793792	0.000576326	0.000392044	0.000471273	0.000462723	0.000454292	0.000222553	0.000272895	0.000226227	0.000388417	0.000329961	0.000349639	0.000418893	0.000661336	0.000494542	0.000286567	0.000281056	0.000289346	0.0016004	0.00175158	0.00110405	0.000428149	0.000582061	0.000418905	k__Bacteria	p__Bacteroidetes	c__Sphingobacteriia	o__Sphingobacteriales	f__Sphingobacteriaceae	g__	199
k__Bacteria;p__Bacteroidetes;c__Sphingobacteriia;o__Sphingobacteriales;f__Sphingobacteriaceae;g__Pedobacter	0.00041012	0.000423933	0.000352571	3.00168e-05	6.20591e-06	1.37425e-05	9.56205e-06	3.39029e-05	6.38255e-06	5.70544e-05	4.55846e-05	3.1218e-05	0.000398085	2.95694e-05	0.000104735	7.28223e-05	6.00808e-05	0.000100272	2.07727e-05	5.05305e-05	2.11613e-05	2.47648e-05	0	3.36556e-05	0.000248401	0.000252876	0.000345753	3.29019e-05	3.22072e-05	1.74401e-05	4.74688e-05	6.82297e-05	5.56295e-05	3.19363e-05	2.00309e-05	2.65547e-05	k__Bacteria	p__Bacteroidetes	c__Sphingobacteriia	o__Sphingobacteriales	f__Sphingobacteriaceae	g__Pedobacter	200
k__Bacteria;p__Bacteroidetes;c__VC2_1_Bac22;o__;f__;g__	0	0	0	0	0	0	0	0	0	0	0	0	6.14703e-06	0	0	0	0	0	0	0	0	0	0	0	0	0	0	9.37364e-06	1.08927e-05	8.92615e-06	0	0	0	0	0	0	k__Bacteria	p__Bacteroidetes	c__VC2_1_Bac22	o__	f__	g__	201
k__Bacteria;p__Bacteroidetes;c__[Rhodothermi];o__[Rhodothermales];f__Rhodothermaceae;g__Rubricoccus	0	0	0	0	0	0	0	0	0	0	0	0	1.91948e-05	1.45904e-05	1.4873e-05	0	0	0	0	2.60837e-05	0	1.58151e-05	2.0231e-05	6.0387e-05	8.58465e-06	0	8.52577e-06	2.06903e-05	4.35709e-05	3.48567e-05	0	0	0	0	0	5.36982e-06	k__Bacteria	p__Bacteroidetes	c__[Rhodothermi]	o__[Rhodothermales]	f__Rhodothermaceae	g__Rubricoccus	202
k__Bacteria;p__Bacteroidetes;c__[Saprospirae];o__[Saprospirales];f__;g__	0.000283835	0.000282622	0.000174649	0.000166406	0.000119149	0.00011438	0.000212155	0.000142913	0.000207951	0.000249132	0.000145162	9.39837e-05	9.39719e-05	8.19369e-05	9.72574e-05	0.000137861	9.05333e-05	0.000114957	9.79875e-05	0.000152263	4.95531e-05	4.81518e-05	1.34834e-05	2.79207e-05	1.7923e-05	2.07963e-05	3.30079e-05	0.000173789	0.000151709	0.000157962	0.000212073	0.000256857	0.000166135	0.00023785	0.000366596	0.000297295	k__Bacteria	p__Bacteroidetes	c__[Saprospirae]	o__[Saprospirales]	f__	g__	203
k__Bacteria;p__Bacteroidetes;c__[Saprospirae];o__[Saprospirales];f__Chitinophagaceae;g__	0.0451301	0.0406505	0.033211	0.0246779	0.0208078	0.0160377	0.013933	0.012808	0.0114557	0.0442934	0.0416138	0.0476437	0.0294804	0.02813	0.0264356	0.0164104	0.0167272	0.0131939	0.0100862	0.00834438	0.00814699	0.0189939	0.0191045	0.0225236	0.0130598	0.0140821	0.0124546	0.0447673	0.046962	0.0411134	0.0387016	0.037179	0.0261476	0.0191446	0.0262249	0.0222721	k__Bacteria	p__Bacteroidetes	c__[Saprospirae]	o__[Saprospirales]	f__Chitinophagaceae	g__	204
k__Bacteria;p__Bacteroidetes;c__[Saprospirae];o__[Saprospirales];f__Chitinophagaceae;g__Chitinophaga	0	0	0	0	6.28835e-06	7.39057e-05	9.64448e-06	0	5.8232e-05	0	0	0	0	9.67392e-05	2.25391e-05	0	1.02333e-05	2.72142e-05	1.39427e-05	0	6.9949e-06	0	0	0	0	0	0	2.74968e-05	0	2.58953e-05	2.06432e-05	7.35995e-06	6.93602e-06	0	0	0	k__Bacteria	p__Bacteroidetes	c__[Saprospirae]	o__[Saprospirales]	f__Chitinophagaceae	g__Chitinophaga	205
k__Bacteria;p__Bacteroidetes;c__[Saprospirae];o__[Saprospirales];f__Chitinophagaceae;g__Flavisolibacter	0	0	0	1.30124e-05	1.9289e-05	2.6013e-05	9.70336e-06	0	0	2.14911e-05	9.23233e-06	1.04688e-05	0.000837245	0.000133033	0.000165664	7.84748e-05	5.00948e-05	5.42399e-05	1.36836e-05	8.44334e-06	1.38485e-05	8.03472e-05	2.03253e-05	1.61448e-05	1.74166e-05	2.76499e-05	5.03656e-05	0.000144856	0.000130548	0.000148965	6.90069e-06	2.23272e-05	1.38485e-05	0	1.0563e-05	1.06337e-05	k__Bacteria	p__Bacteroidetes	c__[Saprospirae]	o__[Saprospirales]	f__Chitinophagaceae	g__Flavisolibacter	206
k__Bacteria;p__Bacteroidetes;c__[Saprospirae];o__[Saprospirales];f__Chitinophagaceae;g__Sediminibacterium	3.94965e-05	0	2.30573e-05	0.000153911	0.000113956	0.000107679	0.000115616	0.000176816	0.000187579	5.75725e-05	2.77912e-05	6.19061e-05	0.000178405	0.000274556	0.000141511	0.000642259	0.000400122	0.000371754	0.000408848	0.000347708	0.000415149	8.20547e-05	0.000110929	9.98363e-05	0	4.81047e-05	1.69338e-05	0.000128322	0.000130065	7.87456e-05	0.000123671	0.000113956	0.000125155	0.000196175	0.000259294	0.000254101	k__Bacteria	p__Bacteroidetes	c__[Saprospirae]	o__[Saprospirales]	f__Chitinophagaceae	g__Sediminibacterium	207
k__Bacteria;p__Bacteroidetes;c__[Saprospirae];o__[Saprospirales];f__Chitinophagaceae;g__Segetibacter	0	0	0	3.46448e-05	1.28475e-05	0	9.58561e-06	0	6.67695e-06	0	0	0	0.000470154	0.000406058	0.000444777	0.000122199	5.99277e-05	3.92845e-05	0	8.2196e-06	7.20687e-06	7.24808e-05	4.83755e-05	9.3654e-05	3.53278e-05	2.81445e-05	4.19812e-05	0.000750162	0.000800139	0.000527444	0	0	0	0	0	5.09898e-06	k__Bacteria	p__Bacteroidetes	c__[Saprospirae]	o__[Saprospirales]	f__Chitinophagaceae	g__Segetibacter	208
k__Bacteria;p__Bacteroidetes;c__[Saprospirae];o__[Saprospirales];f__Saprospiraceae;g__	0	0	1.50614e-05	0.000150131	0.000124424	0.00010742	4.78809e-05	3.40324e-05	3.21012e-05	0.000128287	0.000107844	0.000134952	0.000396366	0.000384402	0.000337086	2.90394e-05	2.02664e-05	2.71906e-05	1.46257e-05	2.53182e-05	0	0.000154465	0.000123306	0.000165452	0	0	0	0.00177665	0.00153456	0.00122904	0.000510051	0.000573064	0.000509662	0.000121622	0.000271576	0.000174625	k__Bacteria	p__Bacteroidetes	c__[Saprospirae]	o__[Saprospirales]	f__Saprospiraceae	g__	209
k__Bacteria;p__Caldiserica;c__WCHB1-03;o__;f__;g__	0	0	0	0	0	0	0	0	0	0	0	0	0	0	7.50127e-06	1.39898e-05	0	0	0	0	0	3.14182e-05	0	0	0	0	0	0	0	0	0	0	0	0	0	5.28739e-06	k__Bacteria	p__Caldiserica	c__WCHB1-03	o__	f__	g__	210
k__Bacteria;p__Chlamydiae;c__Chlamydiia;o__Chlamydiales;f__;g__	0	3.53278e-05	2.27746e-05	5.81495e-05	3.82011e-05	2.62603e-05	1.95127e-05	1.3719e-05	4.51489e-05	2.18797e-05	1.80878e-05	6.23182e-05	6.92307e-05	5.96568e-05	6.83004e-05	0.000130513	0.000100484	6.63809e-05	0.000146387	0.000168737	0.000120185	4.76336e-05	5.40162e-05	9.22408e-05	0	0	0	7.08322e-05	5.39455e-05	5.26737e-05	6.18118e-05	5.23911e-05	1.38014e-05	1.5662e-05	5.57237e-05	7.43768e-05	k__Bacteria	p__Chlamydiae	c__Chlamydiia	o__Chlamydiales	f__	g__	211
k__Bacteria;p__Chlamydiae;c__Chlamydiia;o__Chlamydiales;f__Criblamydiaceae;g__	0	0	0	3.99204e-06	0	6.73583e-06	2.81798e-05	1.33775e-05	6.57097e-06	0	0	0	6.27657e-06	0	7.45416e-06	0	0	0	0	0	0	0	0	0	0	0	0	3.36792e-06	0	8.87905e-06	1.43431e-05	7.68968e-06	1.38956e-05	0	4.6986e-06	0	k__Bacteria	p__Chlamydiae	c__Chlamydiia	o__Chlamydiales	f__Criblamydiaceae	g__	212
k__Bacteria;p__Chlamydiae;c__Chlamydiia;o__Chlamydiales;f__Parachlamydiaceae;Other	3.9732e-05	0.000141311	0.00010722	7.347e-05	6.39904e-05	3.9838e-05	9.59738e-06	2.01368e-05	7.2104e-05	8.53166e-05	9.09573e-05	0.000124507	1.86884e-05	5.86794e-05	7.53306e-05	7.29048e-05	0.000129747	0.000127839	2.09376e-05	1.6557e-05	2.83329e-05	0.000193384	9.00976e-05	0.000139038	4.4148e-05	5.52527e-05	2.55655e-05	4.05563e-05	4.36651e-05	8.52577e-06	0.000115863	0.00010583	8.36915e-05	7.51186e-05	0.000102851	0.000121528	k__Bacteria	p__Chlamydiae	c__Chlamydiia	o__Chlamydiales	f__Parachlamydiaceae	Other	213
k__Bacteria;p__Chlamydiae;c__Chlamydiia;o__Chlamydiales;f__Parachlamydiaceae;g__Candidatus Protochlamydia	0.000342256	0.000270846	0.000313475	0.000140475	0.000121115	0.000119797	4.81047e-05	8.28908e-05	8.35031e-05	0.000319693	0.000200603	0.000280514	0.000248343	0.000268656	0.000316007	0.000193231	0.000141288	0.000100343	0.000111989	4.2676e-05	3.51629e-05	0.000280067	0.000220964	0.000284683	3.5316e-05	3.42679e-05	1.71929e-05	0.000126744	0.000173071	0.000132562	0.000262591	0.000338205	0.000172364	7.87927e-05	0.000296165	0.000204136	k__Bacteria	p__Chlamydiae	c__Chlamydiia	o__Chlamydiales	f__Parachlamydiaceae	g__Candidatus Protochlamydia	214
k__Bacteria;p__Chlamydiae;c__Chlamydiia;o__Chlamydiales;f__Parachlamydiaceae;g__Parachlamydia	9.92711e-06	1.17759e-05	1.52145e-05	1.29771e-05	1.25296e-05	0	0	0	0	0	0	0	1.22234e-05	3.7577e-05	1.52027e-05	2.14322e-05	0	1.33892e-05	2.06785e-05	2.49179e-05	2.09258e-05	8.07829e-06	0	0	0	0	0	0	0	0	6.53564e-06	0	0	0	0	4.96944e-06	k__Bacteria	p__Chlamydiae	c__Chlamydiia	o__Chlamydiales	f__Parachlamydiaceae	g__Parachlamydia	215
k__Bacteria;p__Chlamydiae;c__Chlamydiia;o__Chlamydiales;f__Rhabdochlamydiaceae;g__Candidatus Rhabdochlamydia	9.59738e-06	4.71037e-05	1.56384e-05	1.25296e-05	1.87119e-05	2.04901e-05	0	0	6.71228e-06	1.3872e-05	9.11457e-06	1.0351e-05	0	0	0	7.27752e-06	0	0	0	8.33736e-06	0	2.37403e-05	4.11804e-05	3.3373e-05	0	0	0	0	1.09516e-05	0	2.72259e-05	4.5196e-05	2.73908e-05	1.56502e-05	3.5422e-05	1.05041e-05	k__Bacteria	p__Chlamydiae	c__Chlamydiia	o__Chlamydiales	f__Rhabdochlamydiaceae	g__Candidatus Rhabdochlamydia	216
k__Bacteria;p__Chlorobi;c__;o__;f__;g__	0.000216442	0.00031795	0.000251875	0.000610134	0.000589055	0.000465326	0.00101198	0.00101683	0.00143604	0.000225168	0.00026404	0.000177039	0.00102316	0.000933537	0.000583992	0.00156012	0.0010347	0.00085074	0.00080081	0.000631154	0.000625137	0.000478091	0.000426901	0.000529092	0.000764799	0.000840778	0.000812245	0.000146622	0.000118713	7.09971e-05	0.000420306	0.000392162	0.000358883	0.000821395	0.00110356	0.00100803	k__Bacteria	p__Chlorobi	c__	o__	f__	g__	217
k__Bacteria;p__Chlorobi;c__BSV26;o__VC38;f__;g__	0	0	0	4.42775e-06	6.48854e-06	0	0.000135105	6.86537e-05	2.64605e-05	0	0	0	5.10604e-05	2.98991e-05	1.4661e-05	4.35356e-05	2.99462e-05	4.00499e-05	2.13498e-05	1.72871e-05	2.80385e-05	4.83873e-05	6.83004e-05	3.80245e-05	0	0	8.59643e-06	0	0	0	0	0	1.42842e-05	1.56973e-05	8.15365e-05	4.77514e-05	k__Bacteria	p__Chlorobi	c__BSV26	o__VC38	f__	g__	218
k__Bacteria;p__Chlorobi;c__OPB56;o__;f__;g__	9.7858e-06	0	0	0	0	1.93361e-05	0	0	0	5.73017e-05	0.000100237	7.33051e-05	3.19363e-05	3.68822e-05	4.45719e-05	0	0	0	0	0	0	2.4859e-05	0	2.14793e-05	8.97326e-06	0	8.23137e-06	0.000273484	0.000183905	0.000210306	2.70729e-05	2.24331e-05	2.04783e-05	2.08434e-05	5.08131e-05	4.26524e-05	k__Bacteria	p__Chlorobi	c__OPB56	o__	f__	g__	219
k__Bacteria;p__Chlorobi;c__SJA-28;o__;f__;g__	0	1.17759e-05	7.84277e-06	0.00210488	0.00226873	0.00188092	0.00195889	0.00232529	0.00298552	6.46381e-05	5.39926e-05	3.13475e-05	0.00018281	0.000200944	0.000211814	5.07071e-05	9.98716e-05	8.05002e-05	0.000216795	0.000194668	0.000204312	9.75753e-05	8.90731e-05	0.000264487	2.65665e-05	0	0	0.000204772	0.000139957	0.000175426	0.000116959	9.81641e-05	9.61858e-05	0.00119296	0.00190903	0.00152994	k__Bacteria	p__Chlorobi	c__SJA-28	o__	f__	g__	220
k__Bacteria;p__Chloroflexi;c__;o__;f__;g__	0	0	0	8.34913e-06	6.3119e-06	6.50031e-06	9.58561e-06	0	0	0	0	0	1.91241e-05	7.2422e-06	7.79566e-06	0	0	0	0	0	0	0	0	0	0	0	0	0	0	0	0	0	0	0	0	0	k__Bacteria	p__Chloroflexi	c__	o__	f__	g__	221
k__Bacteria;p__Chloroflexi;c__Anaerolineae;Other;Other;Other	0	0	0	0	0	0	6.78058e-05	4.76336e-05	8.3668e-05	0	9.47962e-06	0	6.15881e-06	0	0	0	0	0	0	1.72517e-05	7.39528e-06	8.01941e-06	0	0	0	0	0	6.74761e-06	0	0	2.75321e-05	6.03634e-05	1.42135e-05	1.56267e-05	1.57209e-05	2.6802e-05	k__Bacteria	p__Chloroflexi	c__Anaerolineae	Other	Other	Other	222
k__Bacteria;p__Chloroflexi;c__Anaerolineae;o__;f__;g__	0	0	0	0	0	6.67695e-06	0	0	0	0	0	0	0	0	0	0	0	0	0	0	0	0	0	0	0	0	0	3.09942e-05	3.25251e-05	1.77581e-05	0	0	0	0	0	0	k__Bacteria	p__Chloroflexi	c__Anaerolineae	o__	f__	g__	223
k__Bacteria;p__Chloroflexi;c__Anaerolineae;o__A31;f__S47;g__	0	0	0	1.36954e-05	0	4.70331e-05	0	1.35776e-05	0	0	0	0	0	5.15786e-05	1.49083e-05	7.2422e-06	1.00802e-05	0	0	0	6.9949e-06	2.45999e-05	1.37072e-05	2.26333e-05	0	1.33304e-05	8.53755e-06	0.000261543	0.00033612	0.000299156	0	0	0	0	0	0	k__Bacteria	p__Chloroflexi	c__Anaerolineae	o__A31	f__S47	g__	224
k__Bacteria;p__Chloroflexi;c__Anaerolineae;o__Caldilineales;f__Caldilineaceae;g__	0	0	0	6.77469e-05	2.52829e-05	3.39147e-05	9.69159e-06	0	2.01486e-05	2.17501e-05	1.80172e-05	7.26928e-05	0.000101379	7.48007e-05	8.96619e-05	1.46846e-05	0	0	0	8.45512e-06	0	4.06387e-05	3.40324e-05	7.69557e-05	0	1.37543e-05	0	0.000359978	0.000475182	0.000412687	3.5104e-05	3.78361e-05	2.81562e-05	3.12298e-05	3.46919e-05	2.07256e-05	k__Bacteria	p__Chloroflexi	c__Anaerolineae	o__Caldilineales	f__Caldilineaceae	g__	225
k__Bacteria;p__Chloroflexi;c__Anaerolineae;o__Caldilineales;f__Caldilineaceae;g__Caldilinea	0	0	0	0	0	0	0	0	0	0	0	0	0	0	0	0	0	0	0	0	0	0	0	0	0	0	0	8.38799e-05	7.61667e-05	0.000131855	0	0	0	0	0	0	k__Bacteria	p__Chloroflexi	c__Anaerolineae	o__Caldilineales	f__Caldilineaceae	g__Caldilinea	226
k__Bacteria;p__Chloroflexi;c__Anaerolineae;o__H39;f__;g__	0.00195986	0.00180172	0.00237747	0.00453573	0.00434976	0.00494024	0.00820065	0.00582662	0.00631385	0.00433039	0.00319243	0.00368828	0.00582526	0.00506623	0.00633848	0.00672738	0.00577925	0.00519573	0.00695535	0.00738338	0.00730999	0.00464489	0.00437041	0.00497429	0.00397011	0.00427116	0.00455871	0.00324673	0.0034805	0.00311764	0.00452893	0.00467594	0.0046277	0.00378316	0.00352896	0.00364804	k__Bacteria	p__Chloroflexi	c__Anaerolineae	o__H39	f__	g__	227
k__Bacteria;p__Chloroflexi;c__Anaerolineae;o__SBR1031;f__A4b;g__	0.000156443	8.24315e-05	0.000221917	0.000219492	0.00011266	0.000126815	0.000280432	7.42826e-05	0.000104959	0.000128958	7.26928e-05	0.00013527	0.000266289	0.000370659	0.000202993	8.68475e-05	3.04172e-05	6.74761e-05	0	5.1343e-05	6.36371e-05	0.000137743	0.00015947	0.000155454	7.14799e-05	7.43179e-05	5.02243e-05	0.000965037	0.00109225	0.00143023	0.000130042	0.000128899	0.000124001	9.06511e-05	0.00010185	9.04862e-05	k__Bacteria	p__Chloroflexi	c__Anaerolineae	o__SBR1031	f__A4b	g__	228
k__Bacteria;p__Chloroflexi;c__Anaerolineae;o__SBR1031;f__oc28;g__	0	0	0	0.000244103	0.000220669	0.000247188	0.000106501	7.46829e-05	7.69439e-05	0	0	0	0.000456894	0.00053458	0.000511205	0.000562513	0.000512088	0.000475288	0.000444918	0.000485286	0.000358871	0.000427231	0.000317267	0.000224673	0.00078934	0.000857806	0.000842144	0.000135058	0.000259954	0.000184599	6.91247e-06	0	6.44143e-06	6.92425e-05	5.5971e-05	0.00010006	k__Bacteria	p__Chloroflexi	c__Anaerolineae	o__SBR1031	f__oc28	g__	229
k__Bacteria;p__Chloroflexi;c__Anaerolineae;o__SHA-20;f__;g__	0.00045892	0.000518141	0.000312568	0.000963294	0.000794981	0.000974552	0.000570956	0.000756003	0.000847561	0.000205572	0.000135765	0.000166135	0.00325283	0.0040705	0.00415126	0.00419265	0.00313381	0.00315411	0.00558907	0.00571595	0.00560038	0.00281727	0.00277066	0.00271757	0.0066347	0.00682086	0.00786232	0.000158233	0.000140769	0.000185859	0.00026742	0.000493117	0.000461216	0.000839883	0.000922244	0.000907429	k__Bacteria	p__Chloroflexi	c__Anaerolineae	o__SHA-20	f__	g__	230
k__Bacteria;p__Chloroflexi;c__Anaerolineae;o__SJA-15;f__;g__	0	0	0	0	0	0	0	0	0	0	0	0	0	0	0	0	0	0	0	0	0	0	0	0	0	0	0	0	0	0	0	0	0	0	0	0	k__Bacteria	p__Chloroflexi	c__Anaerolineae	o__SJA-15	f__	g__	231
k__Bacteria;p__Chloroflexi;c__Anaerolineae;o__WCHB1-50;f__;g__	9.85645e-06	1.17759e-05	7.35995e-06	0.000227746	0.000188968	0.000208976	0.000241724	0.000129217	0.000218644	4.98239e-05	5.49818e-05	3.10884e-05	6.4167e-05	5.92682e-05	6.79471e-05	0.00130268	0.00116339	0.00127685	0.000822643	0.000937399	0.00076898	0.000541175	0.000578634	0.000463995	0.000150956	0.000240971	0.000253595	5.94684e-05	4.3041e-05	2.62603e-05	7.64729e-05	2.27275e-05	2.11025e-05	0.000183799	0.000194915	0.000158916	k__Bacteria	p__Chloroflexi	c__Anaerolineae	o__WCHB1-50	f__	g__	232
k__Bacteria;p__Chloroflexi;c__Anaerolineae;o__envOPS12;f__;g__	0	0	0	8.5293e-05	3.83071e-05	0.000133574	3.84013e-05	3.99793e-05	3.17597e-05	0	0	0	0	0	0	0	0	0	1.38249e-05	0	0	0	6.77116e-06	5.18141e-06	0	0	0	3.33259e-06	0	0	0	0	0	0	0	0	k__Bacteria	p__Chloroflexi	c__Anaerolineae	o__envOPS12	f__	g__	233
k__Bacteria;p__Chloroflexi;c__C0119;o__;f__;g__	7.86514e-05	0.000164863	0.00014568	0.00134518	0.000906817	0.0011949	0.000693367	0.000441939	0.000615645	0.000135282	0.000128134	0.000177181	0.00104179	0.000902342	0.000880486	0.00095816	0.000841107	0.00102578	0.000780191	0.000663479	0.000783629	0.000945454	0.000707592	0.000639998	0.0010462	0.00133053	0.00146274	0.000231703	0.000227829	0.000150308	0.000199025	0.000157409	0.000110376	0.000443046	0.000577209	0.000424204	k__Bacteria	p__Chloroflexi	c__C0119	o__	f__	g__	234
k__Bacteria;p__Chloroflexi;c__Chloroflexi;o__AKIW781;f__;g__	9.95066e-06	0	0	6.00926e-05	4.34885e-05	6.05047e-05	2.89923e-05	6.85595e-05	3.90961e-05	9.83997e-05	7.28459e-05	4.11569e-05	5.7125e-05	2.90748e-05	5.12842e-05	2.92514e-05	1.99484e-05	0	6.85359e-06	0	6.97135e-06	5.60181e-05	6.89245e-05	4.93882e-05	0	3.41502e-05	8.06651e-06	0.000138885	0.000118925	0.000122057	5.48994e-05	3.75534e-05	3.44093e-05	6.3484e-05	6.24595e-05	3.67762e-05	k__Bacteria	p__Chloroflexi	c__Chloroflexi	o__AKIW781	f__	g__	235
k__Bacteria;p__Chloroflexi;c__Chloroflexi;o__Chloroflexales;f__FFCH7168;g__	0	0	0	0	0	0	0	0	0	0	0	0	1.25531e-05	0	0	0	0	6.72405e-06	0	0	0	0	0	5.48758e-06	0	6.86537e-06	0	4.01795e-05	1.08692e-05	1.7923e-05	0	0	0	0	0	0	k__Bacteria	p__Chloroflexi	c__Chloroflexi	o__Chloroflexales	f__FFCH7168	g__	236
k__Bacteria;p__Chloroflexi;c__Chloroflexi;o__[Roseiflexales];f__[Kouleothrixaceae];g__	9.76224e-06	1.17759e-05	0	0.00364216	0.002949	0.00303945	0.00172139	0.00103761	0.00103693	0.00010596	0.000108562	0.000228217	0.000317349	0.000319198	0.00049466	0.000463147	0.000432153	0.000402784	0.000638797	0.000671263	0.000477561	0.000606861	0.000558568	0.000510416	0.000294987	0.000254961	0.00020257	0.000561947	0.000776293	0.000659652	0.000110093	5.24264e-05	9.04509e-05	0.000512276	0.000586488	0.000542917	k__Bacteria	p__Chloroflexi	c__Chloroflexi	o__[Roseiflexales]	f__[Kouleothrixaceae]	g__	237
k__Bacteria;p__Chloroflexi;c__Ellin6529;o__;f__;g__	0.00192127	0.00293221	0.00432852	0.00702106	0.00766316	0.0090457	0.00568518	0.00570705	0.00722941	0.00707912	0.00604142	0.00629124	0.00556959	0.00643855	0.00715656	0.0180665	0.0170748	0.0205339	0.0158027	0.0176182	0.0175042	0.00978377	0.0107888	0.0118964	0.0168373	0.0158027	0.0176872	0.00752076	0.00607424	0.00625283	0.00669924	0.00854159	0.00910549	0.00840901	0.00860587	0.00646045	k__Bacteria	p__Chloroflexi	c__Ellin6529	o__	f__	g__	238
k__Bacteria;p__Chloroflexi;c__Gitt-GS-136;o__;f__;g__	0	0	0	1.71811e-05	6.50031e-06	0	9.79757e-06	6.97135e-06	1.3295e-05	7.37173e-06	0	0	0	0	1.50143e-05	0	1.01508e-05	0	0	1.70162e-05	0	0	7.00668e-06	4.34061e-05	0	0	0	1.77463e-05	1.06337e-05	0	1.42371e-05	2.28217e-05	1.38132e-05	5.36982e-06	2.07256e-05	5.49936e-06	k__Bacteria	p__Chloroflexi	c__Gitt-GS-136	o__	f__	g__	239
k__Bacteria;p__Chloroflexi;c__Ktedonobacteria;o__B12-WMSP1;f__;g__	0.000127145	0.000129535	0.000135647	2.94869e-05	6.38255e-06	4.63618e-05	9.64448e-06	0	6.61807e-06	0	0	1.02097e-05	0.00019037	0.000148777	0.000187061	0.000477066	0.000753059	0.000577115	0.000724985	0.000697429	0.000760124	0.000159434	0.000191747	0.00016617	0.000400499	0.000385155	0.000377442	0	0	0	6.92425e-06	0	6.68873e-06	5.87266e-05	6.69697e-05	3.69764e-05	k__Bacteria	p__Chloroflexi	c__Ktedonobacteria	o__B12-WMSP1	f__	g__	240
k__Bacteria;p__Chloroflexi;c__Ktedonobacteria;o__Elev-1554;f__;g__	0	1.17759e-05	7.56015e-06	0	0	0	0	0	0	0	0	0	0	0	0	0	0	0	0	0	0	0	0	0	0	0	0	0	0	0	0	0	0	0	0	0	k__Bacteria	p__Chloroflexi	c__Ktedonobacteria	o__Elev-1554	f__	g__	241
k__Bacteria;p__Chloroflexi;c__Ktedonobacteria;o__Ktedonobacterales;f__Ktedonobacteraceae;g__	0	0	0	0	0	0	0	0	0	7.15976e-06	0	0	1.2824e-05	1.46022e-05	0.000752505	7.37173e-06	0	0	0	0	0	0	0	0	0.000397273	0.000102192	0.000473486	0	0	0	6.83004e-06	2.94987e-05	6.74761e-06	1.58268e-05	2.56833e-05	1.07514e-05	k__Bacteria	p__Chloroflexi	c__Ktedonobacteria	o__Ktedonobacterales	f__Ktedonobacteraceae	g__	242
k__Bacteria;p__Chloroflexi;c__Ktedonobacteria;o__TK10;f__;g__	0	0	0	0	0	0	0	0	0	0	0	0	0.000133633	0.000111212	0.000173636	1.43313e-05	0	1.34599e-05	0	1.70162e-05	7.27752e-06	0	0	0	8.78484e-06	4.08154e-05	1.68042e-05	0	0	0	0	0	0	0	0	0	k__Bacteria	p__Chloroflexi	c__Ktedonobacteria	o__TK10	f__	g__	243
k__Bacteria;p__Chloroflexi;c__Ktedonobacteria;o__Thermogemmatisporales;f__Thermogemmatisporaceae;g__	0.00150841	0.000977402	0.00153855	0.00293211	0.00304047	0.00298766	0.00166932	0.00124485	0.00172299	0.000361627	0.000180172	0.000207091	0.00442624	0.00576839	0.00418171	0.00953814	0.0114439	0.0100588	0.00978541	0.00838166	0.00734117	0.00563997	0.00433219	0.00468165	0.0238222	0.023854	0.0217219	3.37969e-06	1.08221e-05	0	0.000102745	8.97679e-05	8.39153e-05	0.000299485	0.000399298	0.000210106	k__Bacteria	p__Chloroflexi	c__Ktedonobacteria	o__Thermogemmatisporales	f__Thermogemmatisporaceae	g__	244
k__Bacteria;p__Chloroflexi;c__P2-11E;o__;f__;g__	5.84086e-05	3.53278e-05	0.000105642	0.00111737	0.000931912	0.00149268	0.000531224	0.000532107	0.000834913	3.52336e-05	1.85e-05	1.03393e-05	0.00571993	0.00575808	0.00608971	0.005258	0.00608437	0.00615677	0.00829436	0.0100917	0.0105178	0.00689591	0.0059656	0.00792525	0.00289443	0.00480232	0.00405466	1.36365e-05	3.25958e-05	0	1.35541e-05	5.24735e-05	4.88701e-05	0.000360614	0.000576608	0.000369211	k__Bacteria	p__Chloroflexi	c__P2-11E	o__	f__	g__	245
k__Bacteria;p__Chloroflexi;c__S085;o__;f__;g__	0.000756733	0.000706556	0.000642342	0.0031104	0.00284351	0.00377654	0.00699182	0.005523	0.005675	0.00271469	0.00249444	0.00341284	0.00557822	0.00507689	0.00556186	0.00579057	0.00458805	0.00444938	0.00482602	0.00540447	0.0050656	0.00286694	0.00256023	0.00310253	0.00310822	0.00413861	0.00492461	0.00363833	0.00370624	0.00319579	0.00281234	0.0034425	0.00300147	0.00341887	0.00431591	0.0042956	k__Bacteria	p__Chloroflexi	c__S085	o__	f__	g__	246
k__Bacteria;p__Chloroflexi;c__SHA-26;o__;f__;g__	9.88e-06	0	7.71323e-06	6.82533e-05	0.000101249	0.00011352	5.72663e-05	4.01441e-05	3.78596e-05	7.07733e-06	9.40897e-06	0	0.000368528	0.000486734	0.000284671	0.000281598	0.000420036	0.000248555	0.000659146	0.000611995	0.000562713	0.000742661	0.000562053	0.000429786	0.000506176	0.00065327	0.000421131	3.57988e-06	0	0	6.87714e-06	4.47014e-05	1.37543e-05	5.82084e-05	9.69041e-05	5.2238e-05	k__Bacteria	p__Chloroflexi	c__SHA-26	o__	f__	g__	247
k__Bacteria;p__Chloroflexi;c__TK10;o__;f__;g__	0	0	0	2.19739e-05	3.14535e-05	1.93243e-05	0	1.33775e-05	2.57775e-05	6.79471e-06	0	1.02097e-05	6.38255e-06	7.35995e-06	1.50379e-05	0	0	0	0	0	0	8.06651e-06	3.47979e-05	2.70964e-05	0	0	0	0.000189027	0.000204607	0.000209941	2.03841e-05	1.52734e-05	0	1.60624e-05	2.0443e-05	5.41693e-06	k__Bacteria	p__Chloroflexi	c__TK10	o__	f__	g__	248
k__Bacteria;p__Chloroflexi;c__TK10;o__AKYG885;f__5B-12;g__	4.8929e-05	4.71037e-05	3.04408e-05	0.000373368	0.000301381	0.000306657	0.000309778	0.000346672	0.000338699	0.000120385	0.000127686	0.000114073	9.6386e-05	8.13834e-05	7.64729e-05	0.000115581	6.04812e-05	0.000113532	0.000285025	0.000220975	0.000266737	7.25162e-05	8.98974e-05	0.000109551	3.59048e-05	1.3872e-05	8.29025e-06	0.00012771	0.000119019	0.00011339	0.000219197	0.000203406	0.000167277	0.000205443	0.00023546	0.000244221	k__Bacteria	p__Chloroflexi	c__TK10	o__AKYG885	f__5B-12	g__	249
k__Bacteria;p__Chloroflexi;c__TK10;o__AKYG885;f__Dolo_23;g__	0	0	0	0.000239405	0.000221128	0.000240618	6.73348e-05	0.000216041	0.000286673	0.000341584	0.000227311	0.000227982	0.000196811	0.000214322	0.000254172	5.03656e-05	3.02406e-05	2.01015e-05	6.28835e-05	1.67336e-05	6.96193e-05	0.000136436	0.000171222	0.000155324	8.98503e-06	2.10436e-05	8.50222e-06	0.00131554	0.00130984	0.00138763	7.46829e-05	0.000105724	0.000131266	0.000200992	0.000187932	0.000180525	k__Bacteria	p__Chloroflexi	c__TK10	o__AKYG885	f__Dolo_23	g__	250
k__Bacteria;p__Chloroflexi;c__TK10;o__B07_WMSP1;f__;g__	9.92711e-06	1.17759e-05	1.48612e-05	3.01935e-05	3.76005e-05	3.95671e-05	2.8745e-05	2.71082e-05	5.8232e-05	5.69955e-05	3.64112e-05	3.13122e-05	1.2824e-05	1.50379e-05	3.00639e-05	7.21864e-06	9.72692e-06	0	2.17855e-05	4.99653e-05	2.10083e-05	1.63097e-05	1.41664e-05	1.12342e-05	0	0	8.46689e-06	7.75327e-05	3.22778e-05	3.53867e-05	2.75439e-05	4.50076e-05	1.36954e-05	1.55089e-05	3.952e-05	2.67314e-05	k__Bacteria	p__Chloroflexi	c__TK10	o__B07_WMSP1	f__	g__	251
k__Bacteria;p__Chloroflexi;c__TK10;o__B07_WMSP1;f__FFCH4570;g__	0.00229135	0.0015662	0.00164786	0.00103426	0.00101302	0.000991168	0.00147649	0.00102181	0.00117358	0.00359083	0.00366269	0.00508978	0.00184124	0.00171267	0.00204564	0.00157119	0.00141504	0.00171553	0.00182758	0.00205708	0.00194661	0.00231282	0.00236323	0.00230422	0.00198926	0.00218182	0.0028768	0.00229256	0.00244188	0.00245467	0.00255967	0.00297508	0.00318599	0.00277648	0.00277656	0.00279371	k__Bacteria	p__Chloroflexi	c__TK10	o__B07_WMSP1	f__FFCH4570	g__	252
k__Bacteria;p__Chloroflexi;c__TK17;o__;f__;g__	0.000617753	0.000753659	0.000639986	0.00306306	0.00309642	0.00344554	0.000812798	0.000906876	0.00109774	0.000248578	0.000136507	0.000176121	0.00393023	0.00380466	0.00476627	0.00307779	0.00242347	0.00256548	0.00309766	0.00387476	0.00367295	0.00272853	0.00223002	0.00230714	0.00644532	0.00579138	0.00755765	0.00016849	0.000183822	0.000157821	6.22358e-05	6.79e-05	2.05137e-05	0.000247306	0.000243762	0.000184741	k__Bacteria	p__Chloroflexi	c__TK17	o__	f__	g__	253
k__Bacteria;p__Chloroflexi;c__TK17;o__mle1-48;f__;g__	0	1.17759e-05	1.55324e-05	2.17737e-05	3.8366e-05	4.72215e-05	1.92654e-05	1.35305e-05	1.33539e-05	0.000142818	8.99445e-05	0.000135411	1.24707e-05	2.22094e-05	2.97578e-05	7.3364e-06	0	1.976e-05	0	0	0	8.14894e-06	5.42988e-05	6.0752e-05	8.77307e-06	0	0	0.000179571	0.00020589	0.000115545	0.000129947	0.000134622	8.98268e-05	7.38233e-05	9.77991e-05	0.000133209	k__Bacteria	p__Chloroflexi	c__TK17	o__mle1-48	f__	g__	254
k__Bacteria;p__Chloroflexi;c__Thermomicrobia;o__;f__;g__	0	0	0	0	0	0	0	0	0	0	0	0	1.93478e-05	3.72119e-05	7.47771e-06	0	0	6.67695e-06	0	0	0	2.36932e-05	2.77676e-05	3.27606e-05	1.78523e-05	6.64162e-06	8.32558e-06	5.066e-05	4.33354e-05	6.15999e-05	0	0	0	0	0	0	k__Bacteria	p__Chloroflexi	c__Thermomicrobia	o__	f__	g__	255
k__Bacteria;p__Chloroflexi;c__Thermomicrobia;o__Ellin6537;f__;g__	3.94023e-05	0	1.5344e-05	9.05569e-06	2.52594e-05	2.62956e-05	0	6.86537e-06	6.7005e-06	6.40022e-05	1.82174e-05	0	8.29025e-05	7.41766e-05	0.00013547	0.000194185	0.000191594	0.000155348	7.23042e-06	8.52577e-06	6.98313e-06	1.58622e-05	4.15101e-05	1.63097e-05	0.000214699	0.000198601	0.000110117	7.51069e-05	7.4836e-05	4.39949e-05	2.03841e-05	0	2.05019e-05	3.74592e-05	3.46919e-05	1.57326e-05	k__Bacteria	p__Chloroflexi	c__Thermomicrobia	o__Ellin6537	f__	g__	256
k__Bacteria;p__Chloroflexi;c__Thermomicrobia;o__JG30-KF-CM45;f__;g__	9.65626e-06	0	0	0	0	0	0	0	0	0	0	0	5.11075e-05	2.98284e-05	5.26031e-05	2.18326e-05	1.02097e-05	6.78293e-06	0	0	0	7.34582e-05	6.1753e-05	1.07985e-05	0	0	8.41979e-06	6.36489e-05	0.000130171	4.37122e-05	0	0	0	0	0	0	k__Bacteria	p__Chloroflexi	c__Thermomicrobia	o__JG30-KF-CM45	f__	g__	257
k__Bacteria;p__Cyanobacteria;c__4C0d-2;o__MLE1-12;f__;g__	0.00220565	0.00114226	0.00165196	0.000748254	0.000604117	0.000629906	0.000753777	0.000544142	0.000517717	0.00133599	0.000772371	0.000954097	0.000517776	0.000497168	0.000583497	0.000499759	0.000531306	0.000295847	0.000118289	0.000102286	0.000106996	0.000291725	0.000248425	0.000368539	0.00033685	0.000179418	0.000160659	0.000624348	0.000484603	0.000669403	0.00115452	0.00101645	0.00100344	0.00078224	0.00108515	0.000880922	k__Bacteria	p__Cyanobacteria	c__4C0d-2	o__MLE1-12	f__	g__	258
k__Bacteria;p__Cyanobacteria;c__4C0d-2;o__SM1D11;f__;g__	9.69159e-06	1.17759e-05	3.08294e-05	0.000140711	0.000124919	0.000101179	0.000136059	3.39147e-05	5.92211e-05	0.00025701	0.000109999	0.000206785	0.000127557	8.00645e-05	8.95206e-05	0.000116864	0.000100625	6.76645e-05	0.000131349	3.41973e-05	3.51276e-05	0.000120056	8.96148e-05	0.000171893	0	2.69551e-05	0	0.000523475	0.000442528	0.000518141	0.000130842	0.000212921	0.000178912	0.000147199	0.000157468	9.65037e-05	k__Bacteria	p__Cyanobacteria	c__4C0d-2	o__SM1D11	f__	g__	259
k__Bacteria;p__Cyanobacteria;c__4C0d-2;o__YS2;f__;g__	6.85241e-05	2.35519e-05	3.04525e-05	0	0	0	0	0	0	0	0	0	0	0	0	0	0	0	0	0	0	0	0	0	0	0	0	0	0	0	0	0	0	0	0	0	k__Bacteria	p__Cyanobacteria	c__4C0d-2	o__YS2	f__	g__	260
k__Bacteria;p__Cyanobacteria;c__Chloroplast;o__;f__;g__	0	0	0	0	0	0	0	0	0	0	0	0	6.39433e-06	0	0	0	0	0	0	0	0	0	0	0	0	0	8.3138e-06	0	0	0	0	0	0	0	0	0	k__Bacteria	p__Cyanobacteria	c__Chloroplast	o__	f__	g__	261
k__Bacteria;p__Cyanobacteria;c__Chloroplast;o__Chlorophyta;f__;g__	0	0	0	0	0	0	0	0	0	0	0	0	1.9289e-05	3.0111e-05	7.71323e-06	7.11266e-06	0	3.9155e-05	0	0	0	0	1.39309e-05	1.63921e-05	0	4.20165e-05	4.17692e-05	1.04217e-05	4.34414e-05	6.15999e-05	0	0	0	0	0	0	k__Bacteria	p__Cyanobacteria	c__Chloroplast	o__Chlorophyta	f__	g__	262
k__Bacteria;p__Cyanobacteria;c__Chloroplast;o__Chlorophyta;f__Trebouxiophyceae;Other	0	0	0	1.67689e-05	1.27298e-05	6.85359e-06	9.79757e-06	0	0	0.000133857	0.000100649	0.000155784	0.000387487	0.00042305	0.000225144	0.000957878	0.00156753	0.000662113	5.51467e-05	2.58599e-05	0.000105595	0.000160765	0.000156855	0.000351676	0.000283529	0.000455469	0.000310578	0.000240724	0.000400087	0.000325652	0	0	0	0	0	0	k__Bacteria	p__Cyanobacteria	c__Chloroplast	o__Chlorophyta	f__Trebouxiophyceae	Other	263
k__Bacteria;p__Cyanobacteria;c__Chloroplast;o__Chlorophyta;f__Trebouxiophyceae;g__	0	0	0	0	0	0	0	0	0	0	0	0	6.45321e-06	0.00020801	8.3244e-05	7.2893e-06	3.00639e-05	0.000119691	0	0	7.3364e-06	0	3.44564e-05	2.2021e-05	2.65312e-05	0.000177534	9.97421e-05	5.46285e-05	8.67533e-05	6.1435e-05	0	0	0	0	0	0	k__Bacteria	p__Cyanobacteria	c__Chloroplast	o__Chlorophyta	f__Trebouxiophyceae	g__	264
k__Bacteria;p__Cyanobacteria;c__Chloroplast;o__Chlorophyta;f__Trebouxiophyceae;g__Coccomyxa	0	0	0	0	0	0	0	0	0	0	0	0	0.000406258	0.000281645	0.000234635	0.000681037	0.0016935	0.00159417	6.22476e-05	3.39736e-05	7.06438e-05	0.000129724	0.000246376	0.00051217	0.000223448	0.000500524	0.000159364	0.000148141	0.000162284	0.000202723	0	0	0	0	0	0	k__Bacteria	p__Cyanobacteria	c__Chloroplast	o__Chlorophyta	f__Trebouxiophyceae	g__Coccomyxa	265
k__Bacteria;p__Cyanobacteria;c__Chloroplast;o__Stramenopiles;f__;g__	0	0	0	0	0	0	1.94185e-05	1.37896e-05	6.58274e-06	0	8.58465e-06	0	0.000804896	0.00126212	0.00124018	0.000202687	0.000472639	0.00102303	1.39309e-05	2.5224e-05	4.2935e-05	0.000161118	0.000150732	0.000213839	0.000247506	0.000481836	0.000176474	0.000915567	0.000711655	0.000704248	0	0	0	0	5.21674e-06	0	k__Bacteria	p__Cyanobacteria	c__Chloroplast	o__Stramenopiles	f__	g__	266
k__Bacteria;p__Cyanobacteria;c__Chloroplast;o__Streptophyta;f__;g__	0.00660447	0.00142489	0.00924063	0.00182068	0.00172925	0.00217123	0.000928273	0.000522439	0.000125237	0.000690776	0.000318609	7.2681e-05	0.00182124	0.00163151	0.00731654	0.0298174	0.077782	0.121146	0.00104899	0.000847914	0.00116164	0.00690489	0.0166121	0.00512226	0.0188887	0.0411768	0.0172782	0.00228126	0.00315337	0.00218422	0.00149469	0.00201345	0.003593	0.0003212	0.000666105	0.000270952	k__Bacteria	p__Cyanobacteria	c__Chloroplast	o__Streptophyta	f__	g__	267
k__Bacteria;p__Cyanobacteria;c__ML635J-21;o__;f__;g__	0.000227228	0.000105983	0.00016816	0.000325828	0.000310296	0.00033247	0.000318763	0.000215193	0.000186225	9.8694e-05	7.37762e-05	8.31616e-05	0.000570438	0.000473039	0.000363252	0.000381305	0.000291372	0.000201875	0.000705826	0.000679577	0.000623194	0.000428361	0.000284153	0.000273991	5.34392e-05	4.12393e-05	5.88679e-05	0.000357117	0.00027034	0.000238203	0.000310272	0.0002958	0.000257857	0.00050839	0.000588149	0.000486381	k__Bacteria	p__Cyanobacteria	c__ML635J-21	o__	f__	g__	268
k__Bacteria;p__Cyanobacteria;c__Nostocophycideae;o__Nostocales;f__Nostocaceae;g__	0	0	0	0	0	0	0	0	0	0	0	0	6.30012e-05	0.000112802	0.000105418	0	0	3.9838e-05	6.83004e-06	0	0	0	0	0	0.000125049	0.00022061	0.000665799	3.21483e-06	1.08692e-05	0	0	0	0	0	0	0	k__Bacteria	p__Cyanobacteria	c__Nostocophycideae	o__Nostocales	f__Nostocaceae	g__	269
k__Bacteria;p__Cyanobacteria;c__Nostocophycideae;o__Nostocales;f__Nostocaceae;g__Nostoc	0	0	0	4.47485e-06	6.41788e-06	7.11266e-06	0	0	0	7.20687e-06	9.1499e-06	1.03864e-05	0.00252538	0.00811876	0.00268876	0.00659324	0.0186378	0.0147502	1.38367e-05	2.55302e-05	6.7005e-06	0.000226993	0.000376547	0.000552538	0.000504881	0.00131708	0.00248679	0.00203667	0.00289579	0.00277946	0	0	7.13621e-06	0	0	5.39337e-06	k__Bacteria	p__Cyanobacteria	c__Nostocophycideae	o__Nostocales	f__Nostocaceae	g__Nostoc	270
k__Bacteria;p__Cyanobacteria;c__Synechococcophycideae;o__Pseudanabaenales;f__Pseudanabaenaceae;g__	0	0	0	0	0	0	0	0	0	0	0	0	0	0	0	0	0	0	0	0	0	7.9935e-05	6.92189e-05	0.000198377	0	6.91247e-06	2.48119e-05	4.35592e-05	0	8.84372e-06	0	0	0	0	0	0	k__Bacteria	p__Cyanobacteria	c__Synechococcophycideae	o__Pseudanabaenales	f__Pseudanabaenaceae	g__	271
k__Bacteria;p__Cyanobacteria;c__Synechococcophycideae;o__Pseudanabaenales;f__Pseudanabaenaceae;g__Leptolyngbya	0	0	0	0	0	0	0	0	0	0	0	0	1.90535e-05	3.69175e-05	4.48427e-05	4.41008e-05	9.98599e-05	0.00018056	0	0	0	8.07829e-06	1.34717e-05	6.60983e-05	8.96148e-06	6.66518e-06	8.5611e-06	2.38463e-05	7.55897e-05	1.77463e-05	0	0	0	0	0	0	k__Bacteria	p__Cyanobacteria	c__Synechococcophycideae	o__Pseudanabaenales	f__Pseudanabaenaceae	g__Leptolyngbya	272
k__Bacteria;p__Elusimicrobia;c__;o__;f__;g__	0	0	0	4.09802e-06	0	0	0	6.79471e-06	0	0	0	0	0	0	0	0	0	0	0	0	0	0	0	0	0	0	0	0	0	0	0	0	0	0	0	0	k__Bacteria	p__Elusimicrobia	c__	o__	f__	g__	273
k__Bacteria;p__Elusimicrobia;c__Elusimicrobia;o__Elusimicrobiales;f__;g__	0	1.17759e-05	7.52482e-06	8.52106e-05	3.17479e-05	5.40515e-05	0.000106148	0.000114603	5.1767e-05	3.52925e-05	8.07829e-05	1.04099e-05	1.29182e-05	0	1.5344e-05	2.86744e-05	1.9866e-05	1.36365e-05	2.07492e-05	7.99585e-06	6.77116e-06	4.0627e-05	2.09612e-05	5.28739e-06	0	0	1.72164e-05	6.45321e-06	0	0	2.07021e-05	3.83542e-05	3.46919e-05	2.15499e-05	2.50003e-05	3.69293e-05	k__Bacteria	p__Elusimicrobia	c__Elusimicrobia	o__Elusimicrobiales	f__	g__	274
k__Bacteria;p__Elusimicrobia;c__Elusimicrobia;o__FAC88;f__;g__	0.000245893	0.000223743	0.000198436	0.000498028	0.000402183	0.000380622	0.000635547	0.000514761	0.000531283	0.000904862	0.000709712	0.000902766	0.000445966	0.000311414	0.000419623	0.000526431	0.000342373	0.000362051	0.000346577	0.000298096	0.000252617	0.000514667	0.000343881	0.00040879	0.000123647	0.000157797	0.000395165	0.000706685	0.000594461	0.000463077	0.000806003	0.000642718	0.000518388	0.000632414	0.000894499	0.000899328	k__Bacteria	p__Elusimicrobia	c__Elusimicrobia	o__FAC88	f__	g__	275
k__Bacteria;p__Elusimicrobia;c__Elusimicrobia;o__IIb;f__;g__	0	0	1.57326e-05	1.2035e-05	1.26709e-05	2.68256e-05	5.76078e-05	4.74334e-05	3.2478e-05	0	1.81585e-05	1.03039e-05	6.15881e-06	7.52482e-06	0	0	9.72692e-06	6.38255e-06	6.92425e-06	1.72635e-05	3.57164e-05	0	7.20687e-06	5.34627e-06	0	1.3613e-05	0	2.73319e-05	0	8.49044e-06	4.13453e-05	3.8154e-05	1.37425e-05	2.13851e-05	2.62956e-05	1.545e-05	k__Bacteria	p__Elusimicrobia	c__Elusimicrobia	o__IIb	f__	g__	276
k__Bacteria;p__Elusimicrobia;c__Elusimicrobia;o__MVP-88;f__;g__	0	0	0	0	0	0	0	0	0	7.17154e-06	0	0	0	0	0	0	0	0	0	8.32558e-06	0	0	0	0	0	0	0	0	0	0	0	0	6.84181e-06	0	0	0	k__Bacteria	p__Elusimicrobia	c__Elusimicrobia	o__MVP-88	f__	g__	277
k__Bacteria;p__FBP;c__;o__;f__;g__	0.000510298	0.000647676	0.00030502	0.000569778	0.000635288	0.000657521	0.000445059	0.000416126	0.000376029	0.000807746	0.00105541	0.00110989	0.00180262	0.00229873	0.0018866	0.00128758	0.00132527	0.00138093	0.000411074	0.000432518	0.00045826	0.00057072	0.000582555	0.000704059	0.00113125	0.00134173	0.00161106	0.00145987	0.00151325	0.00125795	0.000981688	0.000916226	0.00075406	0.000575136	0.000740753	0.000734889	k__Bacteria	p__FBP	c__	o__	f__	g__	278
k__Bacteria;p__FCPU426;c__;o__;f__;g__	0	0	1.52734e-05	3.40795e-05	8.18545e-05	7.37055e-05	0.000221752	0.000101508	0.000102521	2.90865e-05	1.82291e-05	3.10531e-05	0.000101756	8.94735e-05	8.9921e-05	6.55213e-05	0.000100413	4.67622e-05	0.000215052	0.000187167	0.000217666	8.84843e-05	0.000138697	0.000185801	3.55515e-05	6.9949e-06	6.75585e-05	1.01273e-05	0	0	9.51142e-05	0.000121457	8.335e-05	6.89716e-05	5.15079e-05	3.70117e-05	k__Bacteria	p__FCPU426	c__	o__	f__	g__	279
k__Bacteria;p__Fibrobacteres;c__Fibrobacteria;o__258ds10;f__;g__	9.95066e-06	3.53278e-05	2.34576e-05	0.000642141	0.000510392	0.000643425	0.00112133	0.000685995	0.000516257	0.000263734	0.000154747	0.000269998	0.000342821	0.0002279	0.000306904	0.000969347	0.000664468	0.000637042	0.00129824	0.00108562	0.0011741	0.000355951	0.000281174	0.000323968	2.65665e-05	0.00030323	0.000168572	0.000110941	0.000118713	0.000113838	0.000489419	0.000543153	0.000220127	0.000799715	0.000912163	0.00100663	k__Bacteria	p__Fibrobacteres	c__Fibrobacteria	o__258ds10	f__	g__	280
k__Bacteria;p__Firmicutes;c__Bacilli;o__Bacillales;Other;Other	0	0	7.80744e-06	0	0	0	9.55028e-06	0	1.23058e-05	0	0	0	0	0	0	0	0	0	0	0	0	8.13717e-06	1.38367e-05	0	0	0	0	0	0	0	0	7.17154e-06	0	0	0	0	k__Bacteria	p__Firmicutes	c__Bacilli	o__Bacillales	Other	Other	281
k__Bacteria;p__Firmicutes;c__Bacilli;o__Bacillales;f__;g__	0.000538337	0.000777211	0.000486369	4.31234e-05	1.96422e-05	1.99249e-05	2.9063e-05	1.34834e-05	3.24427e-05	1.43195e-05	0	0	1.27533e-05	0	7.3364e-06	1.45433e-05	5.01537e-05	4.01912e-05	0.000138473	7.67555e-05	0.000162272	0.00122337	0.00101545	0.00183869	0	1.36601e-05	8.46689e-06	3.521e-06	0	0	0.000180961	0.000313722	0.000235201	7.46241e-05	8.12892e-05	5.17434e-05	k__Bacteria	p__Firmicutes	c__Bacilli	o__Bacillales	f__	g__	282
k__Bacteria;p__Firmicutes;c__Bacilli;o__Bacillales;f__Bacillaceae;Other	0.000370918	0.00037683	0.000353019	1.7028e-05	6.24124e-06	1.97129e-05	9.66804e-06	2.05137e-05	1.25296e-05	7.20687e-06	0	0	0	0	1.50732e-05	7.20098e-05	2.96047e-05	1.99249e-05	0.000102639	4.2935e-05	6.97135e-05	0.000999435	0.0010652	0.00127652	8.87905e-06	7.23042e-06	1.70515e-05	1.01273e-05	1.06808e-05	0	0.000101567	0.000204772	0.000151014	1.62979e-05	2.59424e-05	1.10811e-05	k__Bacteria	p__Firmicutes	c__Bacilli	o__Bacillales	f__Bacillaceae	Other	283
k__Bacteria;p__Firmicutes;c__Bacilli;o__Bacillales;f__Bacillaceae;g__	0	0	0	0	0	0	0	0	0	0	0	0	0	0	0	0	0	0	7.08911e-06	0	0	0	7.06556e-06	5.57001e-06	0	0	0	0	0	0	0	0	0	0	0	0	k__Bacteria	p__Firmicutes	c__Bacilli	o__Bacillales	f__Bacillaceae	g__	284
k__Bacteria;p__Firmicutes;c__Bacilli;o__Bacillales;f__Bacillaceae;g__Bacillus	0.000186554	0.000105983	0.000106348	1.28475e-05	3.17715e-05	4.74923e-05	1.91006e-05	6.72288e-05	1.33068e-05	4.19694e-05	1.84882e-05	2.03724e-05	1.90888e-05	7.34818e-06	7.77211e-06	5.79376e-05	3.98262e-05	5.34392e-05	1.40134e-05	1.68985e-05	2.85684e-05	0.000153841	0.000191571	0.000236272	0	1.31419e-05	8.3138e-06	3.55633e-06	1.07161e-05	0	9.66333e-05	0.000105206	8.26081e-05	4.98122e-06	2.60012e-05	1.62037e-05	k__Bacteria	p__Firmicutes	c__Bacilli	o__Bacillales	f__Bacillaceae	g__Bacillus	285
k__Bacteria;p__Firmicutes;c__Bacilli;o__Bacillales;f__Bacillaceae;g__Geobacillus	0	0	0	0	0	0	0	0	0	0	0	0	0	0	0	0	0	0	0	0	0	0	0	0	0	0	0	0	0	0	0	0	0	0	0	0	k__Bacteria	p__Firmicutes	c__Bacilli	o__Bacillales	f__Bacillaceae	g__Geobacillus	286
k__Bacteria;p__Firmicutes;c__Bacilli;o__Bacillales;f__Bacillaceae;g__Virgibacillus	9.79757e-06	0	0	0	0	0	0	0	0	0	0	0	0	0	0	0	0	0	0	0	0	8.41979e-06	0	1.10223e-05	0	0	0	0	0	0	0	0	7.35995e-06	0	0	0	k__Bacteria	p__Firmicutes	c__Bacilli	o__Bacillales	f__Bacillaceae	g__Virgibacillus	287
k__Bacteria;p__Firmicutes;c__Bacilli;o__Bacillales;f__Paenibacillaceae;g__Ammoniphilus	9.58561e-06	1.17759e-05	7.9252e-06	0	0	0	0	0	0	0	0	0	0	0	0	0	1.00449e-05	0	0	0	0	0	0	0	0	0	0	0	0	0	0	7.40706e-06	0	0	0	0	k__Bacteria	p__Firmicutes	c__Bacilli	o__Bacillales	f__Paenibacillaceae	g__Ammoniphilus	288
k__Bacteria;p__Firmicutes;c__Bacilli;o__Bacillales;f__Paenibacillaceae;g__Brevibacillus	0	0	0	0	0	0	0	0	0	0	0	0	0	0	0	0	0	0	0	0	1.41782e-05	0	7.08911e-06	0	0	0	8.63175e-06	3.00286e-06	0	0	0	0	0	0	0	0	k__Bacteria	p__Firmicutes	c__Bacilli	o__Bacillales	f__Paenibacillaceae	g__Brevibacillus	289
k__Bacteria;p__Firmicutes;c__Bacilli;o__Bacillales;f__Paenibacillaceae;g__Cohnella	0	0	0	0	0	0	0	0	0	0	0	0	0	0	7.37173e-06	0	0	0	0	0	0	0	6.92425e-06	1.07632e-05	0	0	0	0	0	0	0	0	0	0	0	0	k__Bacteria	p__Firmicutes	c__Bacilli	o__Bacillales	f__Paenibacillaceae	g__Cohnella	290
k__Bacteria;p__Firmicutes;c__Bacilli;o__Bacillales;f__Paenibacillaceae;g__Paenibacillus	0.000127251	0.000153087	0.00013693	4.78456e-05	4.46896e-05	4.04503e-05	6.76409e-05	4.06976e-05	7.11266e-05	7.75798e-05	5.47345e-05	5.24618e-05	6.95015e-05	3.78243e-05	2.964e-05	7.23395e-05	2.98402e-05	1.34599e-05	6.90894e-05	4.25347e-05	9.75871e-05	0.000316984	0.00020509	0.000307929	0	7.2893e-06	1.66276e-05	5.74076e-05	6.48383e-05	2.62485e-05	0.000180972	0.000210518	0.000234011	2.68727e-05	9.73398e-05	6.48736e-05	k__Bacteria	p__Firmicutes	c__Bacilli	o__Bacillales	f__Paenibacillaceae	g__Paenibacillus	291
k__Bacteria;p__Firmicutes;c__Bacilli;o__Bacillales;f__Pasteuriaceae;g__Pasteuria	0	0	0	0	0	0	0	0	0	0	0	0	0	0	0	0	1.01273e-05	6.74761e-06	1.40016e-05	0	7.12444e-06	8.00763e-06	7.13621e-06	5.34627e-06	0	0	0	0	0	0	0	0	0	0	0	0	k__Bacteria	p__Firmicutes	c__Bacilli	o__Bacillales	f__Pasteuriaceae	g__Pasteuria	292
k__Bacteria;p__Firmicutes;c__Bacilli;o__Bacillales;f__Planococcaceae;Other	0	5.88796e-05	3.77536e-05	0	0	0	0	6.79471e-06	0	0	0	0	0	0	0	0	9.79757e-06	0	0	8.2196e-06	2.1232e-05	8.13717e-06	4.77396e-05	1.08221e-05	0	0	0	3.32081e-06	0	0	6.93602e-06	4.56435e-05	6.90069e-06	1.09987e-05	0	5.3345e-06	k__Bacteria	p__Firmicutes	c__Bacilli	o__Bacillales	f__Planococcaceae	Other	293
k__Bacteria;p__Firmicutes;c__Bacilli;o__Bacillales;f__Planococcaceae;g__	0.000959656	0.00138956	0.00122359	9.01212e-05	4.47014e-05	5.3498e-05	1.90888e-05	1.97718e-05	1.29064e-05	2.85566e-05	1.80172e-05	2.08081e-05	1.26002e-05	1.48377e-05	5.26266e-05	8.66591e-05	8.99563e-05	0.000133092	0.000273649	0.000203358	0.000352277	0.00296126	0.00243424	0.00327868	9.00858e-06	3.38676e-05	3.38676e-05	1.02451e-05	2.18326e-05	8.92615e-06	0.000486958	0.000777788	0.000571745	4.74923e-05	4.5667e-05	6.80295e-05	k__Bacteria	p__Firmicutes	c__Bacilli	o__Bacillales	f__Planococcaceae	g__	294
k__Bacteria;p__Firmicutes;c__Bacilli;o__Bacillales;f__Planococcaceae;g__Paenisporosarcina	0.00312636	0.00341502	0.00268758	0.000116405	0.000119078	0.000179866	0.000192772	3.41973e-05	9.66804e-05	6.92425e-06	1.84411e-05	3.1112e-05	5.08367e-05	2.91454e-05	6.05047e-05	0.000232563	0.000290712	0.000233434	0.000473428	0.000382706	0.000505576	0.00406325	0.00426439	0.00587819	2.70729e-05	2.8062e-05	7.50833e-05	7.17154e-06	1.08103e-05	8.49044e-06	0.00114675	0.00176799	0.0011923	0.000304773	0.000421979	0.000287721	k__Bacteria	p__Firmicutes	c__Bacilli	o__Bacillales	f__Planococcaceae	g__Paenisporosarcina	295
k__Bacteria;p__Firmicutes;c__Bacilli;o__Bacillales;f__Planococcaceae;g__Planomicrobium	0	0	0	0	0	0	0	0	0	0	0	0	0	0	0	0	0	0	0	0	0	0	2.14322e-05	5.21674e-06	0	0	0	0	0	0	0	7.5837e-06	0	0	0	0	k__Bacteria	p__Firmicutes	c__Bacilli	o__Bacillales	f__Planococcaceae	g__Planomicrobium	296
k__Bacteria;p__Firmicutes;c__Bacilli;o__Bacillales;f__Planococcaceae;g__Sporosarcina	2.90041e-05	8.24315e-05	7.60136e-05	0	0	0	0	0	0	7.45416e-06	0	0	0	0	0	0	0	0	7.042e-06	0	2.13144e-05	8.11008e-05	6.08815e-05	0.000116487	0	0	0	0	0	0	7.042e-06	2.31397e-05	1.35423e-05	0	0	0	k__Bacteria	p__Firmicutes	c__Bacilli	o__Bacillales	f__Planococcaceae	g__Sporosarcina	297
k__Bacteria;p__Firmicutes;c__Bacilli;o__Bacillales;f__Staphylococcaceae;g__Jeotgalicoccus	0	0	0	0	0	0	0	0	0	0	0	0	0	0	0	0	0	0	0	0	0	0	0	0	0	0	0	0	0	0	0	0	0	0	0	0	k__Bacteria	p__Firmicutes	c__Bacilli	o__Bacillales	f__Staphylococcaceae	g__Jeotgalicoccus	298
k__Bacteria;p__Firmicutes;c__Bacilli;o__Bacillales;f__Staphylococcaceae;g__Staphylococcus	0	0	7.84277e-06	0	0	0	0	0	0	0	0	0	0	0	0	0	0	0	0	0	6.87714e-06	0	0	0	0	0	0	0	0	0	0	0	0	0	0	0	k__Bacteria	p__Firmicutes	c__Bacilli	o__Bacillales	f__Staphylococcaceae	g__Staphylococcus	299
k__Bacteria;p__Firmicutes;c__Bacilli;o__Bacillales;f__Thermoactinomycetaceae;g__	4.93411e-05	3.53278e-05	0.000122635	4.03914e-06	0	6.46498e-06	9.82112e-06	0	0	8.48102e-05	1.83116e-05	3.14535e-05	0	0	7.43061e-06	0	0	0	0	0	0	0.000105453	0.00013043	0.00011571	0	0	0	1.70751e-05	3.21012e-05	8.72596e-06	6.93955e-05	7.46947e-05	4.84579e-05	2.15499e-05	0	0	k__Bacteria	p__Firmicutes	c__Bacilli	o__Bacillales	f__Thermoactinomycetaceae	g__	300
k__Bacteria;p__Firmicutes;c__Bacilli;o__Gemellales;f__Gemellaceae;g__	0	1.17759e-05	0	0	0	0	0	0	0	0	0	0	0	0	0	0	0	0	0	0	0	0	0	0	0	0	0	0	0	0	0	0	0	0	0	0	k__Bacteria	p__Firmicutes	c__Bacilli	o__Gemellales	f__Gemellaceae	g__	301
k__Bacteria;p__Firmicutes;c__Bacilli;o__Lactobacillales;Other;Other	0	0	0	0	0	0	0	0	0	0	0	0	0	2.91219e-05	1.45668e-05	0	0	0	0	8.33736e-06	0	0	0	0	0	0	0	0	0	0	0	0	0	0	0	0	k__Bacteria	p__Firmicutes	c__Bacilli	o__Lactobacillales	Other	Other	302
k__Bacteria;p__Firmicutes;c__Bacilli;o__Lactobacillales;f__Aerococcaceae;g__Aerococcus	0	0	0	0	0	0	0	0	0	0	0	0	0	0	0	0	0	0	0	0	0	0	0	0	0	0	0	0	0	0	0	0	0	0	0	0	k__Bacteria	p__Firmicutes	c__Bacilli	o__Lactobacillales	f__Aerococcaceae	g__Aerococcus	303
k__Bacteria;p__Firmicutes;c__Bacilli;o__Lactobacillales;f__Carnobacteriaceae;g__Granulicatella	0	0	0	0	0	0	0	0	0	0	0	0	0	0	0	0	0	0	0	0	0	0	0	0	0	0	0	0	0	0	0	0	0	0	0	0	k__Bacteria	p__Firmicutes	c__Bacilli	o__Lactobacillales	f__Carnobacteriaceae	g__Granulicatella	304
k__Bacteria;p__Firmicutes;c__Bacilli;o__Lactobacillales;f__Enterococcaceae;g__Enterococcus	0	0	0	0	0	0	0	0	0	0	0	0	0	0	0	0	0	0	0	0	0	0	0	0	0	0	0	0	0	0	0	0	0	0	0	0	k__Bacteria	p__Firmicutes	c__Bacilli	o__Lactobacillales	f__Enterococcaceae	g__Enterococcus	305
k__Bacteria;p__Firmicutes;c__Bacilli;o__Lactobacillales;f__Streptococcaceae;g__Lactococcus	0	0	0	0	0	0	0	0	0	0	0	0	0	0	0	0	0	0	0	0	0	0	0	0	0	0	0	0	0	0	0	0	0	0	0	0	k__Bacteria	p__Firmicutes	c__Bacilli	o__Lactobacillales	f__Streptococcaceae	g__Lactococcus	306
k__Bacteria;p__Firmicutes;c__Bacilli;o__Lactobacillales;f__Streptococcaceae;g__Streptococcus	0	0	0	0	0	0	0	0	0	0	0	0	0	0	0	0	0	0	0	0	7.14799e-06	0	0	0	0	0	0	0	0	0	0	0	0	0	0	0	k__Bacteria	p__Firmicutes	c__Bacilli	o__Lactobacillales	f__Streptococcaceae	g__Streptococcus	307
k__Bacteria;p__Firmicutes;c__Bacilli;o__Turicibacterales;f__Turicibacteraceae;g__Turicibacter	0	2.35519e-05	0	0	0	0	0	6.7005e-06	0	0	0	0	5.02243e-05	7.64258e-06	0	0	0	6.74761e-06	6.98313e-06	8.5611e-06	0	0	0	0	0	6.81826e-06	0	0	0	0	6.85359e-06	0	6.83004e-06	0	0	0	k__Bacteria	p__Firmicutes	c__Bacilli	o__Turicibacterales	f__Turicibacteraceae	g__Turicibacter	308
k__Bacteria;p__Firmicutes;c__Clostridia;o__Clostridiales;f__;g__	0	0	0	0	0	0	0	0	0	0	0	0	0	0	0	0	0	0	0	0	0	0	0	0	0	0	0	0	0	0	0	0	0	0	0	0	k__Bacteria	p__Firmicutes	c__Clostridia	o__Clostridiales	f__	g__	309
k__Bacteria;p__Firmicutes;c__Clostridia;o__Clostridiales;f__Caldicoprobacteraceae;g__Caldicoprobacter	0	0	0	0	0	0	0	0	0	0	0	0	0	0	0	0	0	0	0	0	0	0	0	0	0	0	0	0	0	0	0	0	0	0	0	0	k__Bacteria	p__Firmicutes	c__Clostridia	o__Clostridiales	f__Caldicoprobacteraceae	g__Caldicoprobacter	310
k__Bacteria;p__Firmicutes;c__Clostridia;o__Clostridiales;f__Clostridiaceae;Other	0	0	7.81922e-06	0	0	0	0	0	0	0	0	0	1.28358e-05	0	7.59547e-06	0	0	0	0	0	2.11142e-05	0	0	0	0	0	8.43156e-06	0	0	0	0	1.49554e-05	1.39898e-05	0	0	0	k__Bacteria	p__Firmicutes	c__Clostridia	o__Clostridiales	f__Clostridiaceae	Other	311
k__Bacteria;p__Firmicutes;c__Clostridia;o__Clostridiales;f__Clostridiaceae;g__	0	0	0	0	0	0	0	6.71228e-06	0	0	0	0	0	7.40706e-06	0	0	0	0	0	8.71419e-06	2.07374e-05	0	0	5.64067e-06	0	0	0	0	0	0	0	0	0	0	0	0	k__Bacteria	p__Firmicutes	c__Clostridia	o__Clostridiales	f__Clostridiaceae	g__	312
k__Bacteria;p__Firmicutes;c__Clostridia;o__Clostridiales;f__Clostridiaceae;g__Caloramator	0.000108103	0.000153087	7.65906e-05	0	6.12348e-06	0	0	6.47676e-06	0	0	0	0	1.87591e-05	0	7.19509e-06	4.33707e-05	2.02075e-05	2.04783e-05	4.88937e-05	8.84372e-06	2.76852e-05	3.19128e-05	9.7175e-05	0.000142524	0	7.05378e-06	8.20782e-06	0	0	0	0	0	6.97135e-06	0	5.00477e-06	1.02451e-05	k__Bacteria	p__Firmicutes	c__Clostridia	o__Clostridiales	f__Clostridiaceae	g__Caloramator	313
k__Bacteria;p__Firmicutes;c__Clostridia;o__Clostridiales;f__Clostridiaceae;g__Clostridium	0.00117868	0.000800763	0.000927637	3.89312e-05	5.63478e-05	4.04974e-05	0.000106984	6.12819e-05	7.8251e-05	4.94942e-05	1.82056e-05	3.09942e-05	0.000114968	6.7111e-05	6.76056e-05	0.000505705	0.000412946	0.000368622	0.000430858	0.000461098	0.000941309	0.000501796	0.000425005	0.000606778	6.23418e-05	8.91438e-05	0.000108927	3.53278e-06	1.08221e-05	1.74873e-05	0.000232516	0.000340159	0.000139345	4.69153e-05	6.68284e-05	4.22756e-05	k__Bacteria	p__Firmicutes	c__Clostridia	o__Clostridiales	f__Clostridiaceae	g__Clostridium	314
k__Bacteria;p__Firmicutes;c__Clostridia;o__Clostridiales;f__Eubacteriaceae;g__Acetobacterium	0	0	0	0	0	0	0	0	0	0	0	0	0	0	0	0	0	0	0	0	0	0	0	0	0	0	0	0	0	0	0	0	0	0	0	0	k__Bacteria	p__Firmicutes	c__Clostridia	o__Clostridiales	f__Eubacteriaceae	g__Acetobacterium	315
k__Bacteria;p__Firmicutes;c__Clostridia;o__Clostridiales;f__Lachnospiraceae;g__	9.85645e-06	3.53278e-05	2.26569e-05	0	0	6.95957e-06	0	0	0	0	0	0	0	0	0	0	9.82112e-06	0	0	8.69063e-06	2.14086e-05	0	6.9949e-06	1.12225e-05	0	0	0	0	0	0	6.86537e-06	0	0	0	5.06365e-06	0	k__Bacteria	p__Firmicutes	c__Clostridia	o__Clostridiales	f__Lachnospiraceae	g__	316
k__Bacteria;p__Firmicutes;c__Clostridia;o__Clostridiales;f__Lachnospiraceae;g__Dorea	0	0	0	0	0	0	0	0	0	0	0	0	0	0	0	0	0	0	0	0	0	0	0	0	0	0	0	0	0	0	0	0	0	0	0	0	k__Bacteria	p__Firmicutes	c__Clostridia	o__Clostridiales	f__Lachnospiraceae	g__Dorea	317
k__Bacteria;p__Firmicutes;c__Clostridia;o__Clostridiales;f__Peptococcaceae;Other	2.90277e-05	2.35519e-05	3.06292e-05	4.46308e-06	0	0	0	0	0	0	0	0	0	7.3364e-06	0	7.39528e-06	4.02501e-05	6.42966e-06	0	2.55184e-05	2.13144e-05	9.67746e-05	7.62374e-05	8.15836e-05	0	0	0	0	0	0	6.77116e-06	0	0	1.01508e-05	0	0	k__Bacteria	p__Firmicutes	c__Clostridia	o__Clostridiales	f__Peptococcaceae	Other	318
k__Bacteria;p__Firmicutes;c__Clostridia;o__Clostridiales;f__Peptococcaceae;g__Desulfosporosinus	0.00316297	0.0022492	0.00209942	4.70095e-05	1.28593e-05	5.31212e-05	5.93978e-05	4.09802e-05	2.59777e-05	2.85331e-05	9.03214e-06	1.02804e-05	0.000169456	0.000147811	0.000187061	0.000310955	0.000311426	0.000173377	0.0008459	0.000977791	0.000935821	0.0015037	0.00160456	0.0016275	0.00010563	8.29143e-05	0.000142771	0	2.16324e-05	2.64252e-05	8.95088e-05	0.000189004	0.000222224	0.000190841	0.000256562	0.000148989	k__Bacteria	p__Firmicutes	c__Clostridia	o__Clostridiales	f__Peptococcaceae	g__Desulfosporosinus	319
k__Bacteria;p__Firmicutes;c__Clostridia;o__Clostridiales;f__Peptococcaceae;g__Desulfotomaculum	7.86514e-05	8.24315e-05	9.91415e-05	1.78523e-05	6.61807e-06	1.30713e-05	0	0	0	7.27752e-06	0	0	0	2.97578e-05	3.07587e-05	3.61168e-05	2.94987e-05	2.02664e-05	0.000132844	0.000221128	0.000154677	0.000249026	0.000347873	0.000297578	2.70493e-05	1.35188e-05	4.24169e-05	0	2.17619e-05	0	6.68873e-06	3.03112e-05	4.814e-05	2.66136e-05	2.55538e-05	2.63545e-05	k__Bacteria	p__Firmicutes	c__Clostridia	o__Clostridiales	f__Peptococcaceae	g__Desulfotomaculum	320
k__Bacteria;p__Firmicutes;c__Clostridia;o__Clostridiales;f__Peptostreptococcaceae;Other	0	0	0	0	0	0	0	0	0	0	0	0	0	0	0	0	0	0	0	0	0	0	0	0	0	0	0	0	0	0	0	0	0	0	0	0	k__Bacteria	p__Firmicutes	c__Clostridia	o__Clostridiales	f__Peptostreptococcaceae	Other	321
k__Bacteria;p__Firmicutes;c__Clostridia;o__Clostridiales;f__Ruminococcaceae;Other	9.58561e-06	0	0	0	0	0	0	0	0	0	0	0	0	0	0	0	0	0	0	0	0	0	0	0	0	6.85359e-06	0	0	0	0	0	0	0	0	0	0	k__Bacteria	p__Firmicutes	c__Clostridia	o__Clostridiales	f__Ruminococcaceae	Other	322
k__Bacteria;p__Firmicutes;c__Clostridia;o__Clostridiales;f__Ruminococcaceae;g__	9.83525e-05	7.06556e-05	4.52902e-05	0	1.2612e-05	0	0	1.39309e-05	0	0	0	0	1.28004e-05	7.37173e-06	0	1.45904e-05	0	1.97011e-05	4.13335e-05	8.13717e-06	4.94589e-05	0.000112931	6.15645e-05	3.30786e-05	0	0	0	6.54742e-06	2.13144e-05	0	6.67695e-06	7.84277e-06	0	5.25206e-06	1.04924e-05	2.62603e-05	k__Bacteria	p__Firmicutes	c__Clostridia	o__Clostridiales	f__Ruminococcaceae	g__	323
k__Bacteria;p__Firmicutes;c__Clostridia;o__Clostridiales;f__Ruminococcaceae;g__Ethanoligenens	0	0	0	0	0	0	0	0	0	0	0	0	0	0	0	0	0	0	0	0	0	0	0	0	0	0	0	0	0	0	0	0	0	0	0	0	k__Bacteria	p__Firmicutes	c__Clostridia	o__Clostridiales	f__Ruminococcaceae	g__Ethanoligenens	324
k__Bacteria;p__Firmicutes;c__Clostridia;o__Clostridiales;f__Syntrophomonadaceae;g__Syntrophomonas	0	0	0	0	0	0	0	0	0	0	0	0	0	0	0	0	0	0	0	0	0	0	0	0	0	0	0	0	0	0	0	0	0	0	0	0	k__Bacteria	p__Firmicutes	c__Clostridia	o__Clostridiales	f__Syntrophomonadaceae	g__Syntrophomonas	325
k__Bacteria;p__Firmicutes;c__Clostridia;o__Clostridiales;f__Veillonellaceae;g__	5.87854e-05	8.24315e-05	3.01346e-05	0	0	0	0	0	0	0	0	0	0	0	0	0	0	0	0	0	0	0	0	0	0	0	0	0	0	0	0	0	0	0	0	0	k__Bacteria	p__Firmicutes	c__Clostridia	o__Clostridiales	f__Veillonellaceae	g__	326
k__Bacteria;p__Firmicutes;c__Clostridia;o__Clostridiales;f__Veillonellaceae;g__Pelosinus	0	1.17759e-05	2.2233e-05	0	0	0	0	6.7005e-06	1.28593e-05	0	0	0	0	0	0	0	1.99955e-05	6.37078e-06	0	8.71419e-06	0	1.56738e-05	3.40324e-05	4.9506e-05	0	0	0	0	0	0	0	0	0	0	0	0	k__Bacteria	p__Firmicutes	c__Clostridia	o__Clostridiales	f__Veillonellaceae	g__Pelosinus	327
k__Bacteria;p__Firmicutes;c__Clostridia;o__Clostridiales;f__[Mogibacteriaceae];g__Anaerovorax	0	0	0	0	0	0	0	0	0	0	0	0	0	0	0	0	0	0	0	0	0	0	0	0	0	0	0	0	0	0	0	0	0	0	0	0	k__Bacteria	p__Firmicutes	c__Clostridia	o__Clostridiales	f__[Mogibacteriaceae]	g__Anaerovorax	328
k__Bacteria;p__Firmicutes;c__Clostridia;o__Clostridiales;f__[Mogibacteriaceae];g__Mogibacterium	0	0	0	0	0	0	0	0	0	0	0	0	6.30012e-06	0	0	0	0	0	0	8.43156e-06	0	0	0	0	0	0	0	0	0	0	0	0	0	0	0	0	k__Bacteria	p__Firmicutes	c__Clostridia	o__Clostridiales	f__[Mogibacteriaceae]	g__Mogibacterium	329
k__Bacteria;p__Firmicutes;c__Clostridia;o__Clostridiales;f__[Tissierellaceae];g__Anaerococcus	0	0	0	0	0	0	0	0	0	0	0	0	0	0	0	0	0	0	0	0	0	0	0	0	0	0	0	0	0	0	0	0	0	0	0	0	k__Bacteria	p__Firmicutes	c__Clostridia	o__Clostridiales	f__[Tissierellaceae]	g__Anaerococcus	330
k__Bacteria;p__Firmicutes;c__Clostridia;o__Clostridiales;f__[Tissierellaceae];g__Finegoldia	0	0	0	0	0	0	0	0	0	0	0	0	0	0	0	0	0	0	0	0	0	0	0	0	0	0	0	0	0	0	0	0	0	0	0	0	k__Bacteria	p__Firmicutes	c__Clostridia	o__Clostridiales	f__[Tissierellaceae]	g__Finegoldia	331
k__Bacteria;p__Firmicutes;c__Clostridia;o__Clostridiales;f__[Tissierellaceae];g__Peptoniphilus	0	0	0	0	0	0	0	0	0	0	0	0	0	0	0	0	0	0	0	0	0	0	0	0	0	0	0	0	0	0	0	0	0	0	0	0	k__Bacteria	p__Firmicutes	c__Clostridia	o__Clostridiales	f__[Tissierellaceae]	g__Peptoniphilus	332
k__Bacteria;p__Firmicutes;c__Clostridia;o__Clostridiales;f__[Tissierellaceae];g__WAL_1855D	0	0	0	0	0	0	0	0	0	0	0	0	0	0	0	0	0	0	0	0	0	0	0	0	0	0	0	0	0	0	0	0	0	0	0	0	k__Bacteria	p__Firmicutes	c__Clostridia	o__Clostridiales	f__[Tissierellaceae]	g__WAL_1855D	333
k__Bacteria;p__Firmicutes;c__Erysipelotrichi;o__Erysipelotrichales;f__Erysipelotrichaceae;g__PSB-M-3	0	0	0	0	0	0	0	0	0	0	0	0	0	0	0	0	0	0	0	0	0	0	0	0	0	0	0	0	0	0	0	0	0	0	0	0	k__Bacteria	p__Firmicutes	c__Erysipelotrichi	o__Erysipelotrichales	f__Erysipelotrichaceae	g__PSB-M-3	334
k__Bacteria;p__GN02;c__3BR-5F;o__;f__;g__	0	0	0	0	0	0	0	0	0	0	0	0	0	0	0	0	0	6.46498e-06	0	0	7.01845e-06	0	0	0	0	0	0	0	0	0	0	0	0	0	0	0	k__Bacteria	p__GN02	c__3BR-5F	o__	f__	g__	335
k__Bacteria;p__Gemmatimonadetes;c__Gemm-1;o__;f__;g__	0.00114437	0.00150732	0.00120202	0.019848	0.0210598	0.0224604	0.0198932	0.0168468	0.019222	0.00731171	0.00782068	0.00899887	0.00469865	0.00396467	0.00545709	0.00271105	0.00241852	0.00230841	0.00410653	0.00460731	0.00442988	0.00504151	0.00519138	0.00497856	0.000683498	0.000979157	0.00123907	0.00907598	0.00968662	0.00958493	0.0101409	0.0124326	0.0105807	0.0333901	0.0335343	0.0367629	k__Bacteria	p__Gemmatimonadetes	c__Gemm-1	o__	f__	g__	336
k__Bacteria;p__Gemmatimonadetes;c__Gemm-2;o__;f__;g__	0	0	0	4.29586e-05	5.75725e-05	2.69198e-05	5.89974e-05	6.08109e-05	2.53182e-05	2.85213e-05	2.70964e-05	5.23322e-05	2.51534e-05	7.71323e-06	0	7.30108e-06	0	6.92425e-06	0	8.34913e-06	2.10907e-05	2.47294e-05	3.42091e-05	1.11636e-05	0	0	0	7.4047e-05	8.67062e-05	7.09146e-05	3.41855e-05	0	3.50216e-05	2.66725e-05	2.01604e-05	0	k__Bacteria	p__Gemmatimonadetes	c__Gemm-2	o__	f__	g__	337
k__Bacteria;p__Gemmatimonadetes;c__Gemm-3;o__;f__;g__	0	0	0	0	6.34723e-06	0	0	0	0	0	0	0	0	7.44239e-06	1.53205e-05	0	0	0	0	0	0	0	6.80649e-06	0	8.73774e-06	6.87714e-06	1.68985e-05	3.41502e-06	0	8.9026e-06	0	0	0	0	0	0	k__Bacteria	p__Gemmatimonadetes	c__Gemm-3	o__	f__	g__	338
k__Bacteria;p__Gemmatimonadetes;c__Gemm-5;o__;f__;g__	0	0	0	4.72215e-05	2.56126e-05	4.00735e-05	5.75254e-05	8.22902e-05	6.3378e-05	0	0	0	5.11429e-05	2.16913e-05	1.50496e-05	2.16206e-05	1.01037e-05	2.01368e-05	0	0	0	0	2.0337e-05	4.39478e-05	0	7.12444e-06	8.40801e-06	0.0002777	0.000291407	0.000306987	0	0	6.80649e-06	0	4.96944e-06	0	k__Bacteria	p__Gemmatimonadetes	c__Gemm-5	o__	f__	g__	339
k__Bacteria;p__Gemmatimonadetes;c__Gemmatimonadetes;o__;f__;g__	0.00299358	0.00439242	0.0028168	0.010953	0.0137624	0.0135365	0.00564043	0.00662185	0.00757265	0.010068	0.0103245	0.00985269	0.00965518	0.00975791	0.0105903	0.00751299	0.00524017	0.00588908	0.00440534	0.0045667	0.00487669	0.00998243	0.0107127	0.0116739	0.00859236	0.00987754	0.0124674	0.00452167	0.00430268	0.00444467	0.00882943	0.0111998	0.00935541	0.00611372	0.00651701	0.00678993	k__Bacteria	p__Gemmatimonadetes	c__Gemmatimonadetes	o__	f__	g__	340
k__Bacteria;p__Gemmatimonadetes;c__Gemmatimonadetes;o__C114;f__;g__	0	0	0	0.000186225	0.00023354	0.000227275	0.000531071	0.000487676	0.000449087	3.56928e-05	3.67173e-05	8.31616e-05	0	7.77211e-06	0	0	0	2.01722e-05	0	0	7.3364e-06	1.59682e-05	2.74144e-05	2.73673e-05	0	0	0	3.50923e-06	0	0	2.67196e-05	3.78125e-05	6.79471e-06	0.000236955	0.000243656	0.000271176	k__Bacteria	p__Gemmatimonadetes	c__Gemmatimonadetes	o__C114	f__	g__	341
k__Bacteria;p__Gemmatimonadetes;c__Gemmatimonadetes;o__Ellin5290;f__;g__	0.00452854	0.00512253	0.00410327	0.00207992	0.00221305	0.00219464	0.00325191	0.00274545	0.00296059	0.00195268	0.00192674	0.00230409	0.00146763	0.00125308	0.00142848	0.0010944	0.000763163	0.000823585	0.000737927	0.000810302	0.000750727	0.00182507	0.00191003	0.00194227	0.00156736	0.00211056	0.00210994	0.0010921	0.00131961	0.00139731	0.00275488	0.00371536	0.00266404	0.00313943	0.00332569	0.00319749	k__Bacteria	p__Gemmatimonadetes	c__Gemmatimonadetes	o__Ellin5290	f__	g__	342
k__Bacteria;p__Gemmatimonadetes;c__Gemmatimonadetes;o__Gemmatimonadales;Other;Other	0	0	0	1.7393e-05	1.91477e-05	6.44143e-06	0	0	6.6534e-06	7.25397e-06	8.84372e-06	3.08883e-05	0	2.18914e-05	0	0	1.01391e-05	0	0	0	0	1.59446e-05	0	2.17619e-05	0	0	0	3.92138e-06	0	0	0	0	0	0	0	0	k__Bacteria	p__Gemmatimonadetes	c__Gemmatimonadetes	o__Gemmatimonadales	Other	Other	343
k__Bacteria;p__Gemmatimonadetes;c__Gemmatimonadetes;o__Gemmatimonadales;f__;g__	0	0	7.70146e-06	4.26289e-06	1.2824e-05	0	0	0	6.48854e-06	4.82695e-05	1.80054e-05	2.08552e-05	0.000133716	8.1301e-05	9.7752e-05	0.0007343	0.000484002	0.000375829	1.42018e-05	3.40324e-05	7.03023e-06	6.49089e-05	2.12909e-05	3.79656e-05	1.76757e-05	8.30438e-05	0.000100767	7.01728e-05	5.42988e-05	7.09617e-05	0	0	0	0	5.3345e-06	1.10223e-05	k__Bacteria	p__Gemmatimonadetes	c__Gemmatimonadetes	o__Gemmatimonadales	f__	g__	344
k__Bacteria;p__Gemmatimonadetes;c__Gemmatimonadetes;o__Gemmatimonadales;f__Ellin5301;g__	0.00019581	0.000329726	0.000253053	0.000479528	0.000379868	0.000274344	0.000465656	0.000401594	0.000642106	0.000296942	0.000472509	0.000446119	0.000842662	0.00086314	0.000844322	0.000600101	0.000432424	0.000520802	0.000132173	9.4019e-05	0.000148518	0.000454704	0.000587642	0.000555082	0.000231644	0.000440031	0.000285519	0.00152768	0.00156692	0.00146901	0.000157786	0.000247247	0.000194138	0.000215523	0.000292538	0.000264264	k__Bacteria	p__Gemmatimonadetes	c__Gemmatimonadetes	o__Gemmatimonadales	f__Ellin5301	g__	345
k__Bacteria;p__Gemmatimonadetes;c__Gemmatimonadetes;o__Gemmatimonadales;f__Gemmatimonadaceae;g__Gemmatimonas	0	1.17759e-05	0	5.05541e-05	5.09544e-05	2.00191e-05	4.78691e-05	5.46285e-05	1.31184e-05	0.00023427	0.000307246	0.000238604	0.000444164	0.000342715	0.000292538	0.000123494	0.00017081	0.000146057	1.34246e-05	4.26171e-05	2.12555e-05	0.000186283	0.000290347	0.000314158	0	2.01368e-05	4.26053e-05	0.000653211	0.000617094	0.000737008	0.000157315	0.000112272	8.43039e-05	6.99137e-05	9.19347e-05	7.00197e-05	k__Bacteria	p__Gemmatimonadetes	c__Gemmatimonadetes	o__Gemmatimonadales	f__Gemmatimonadaceae	g__Gemmatimonas	346
k__Bacteria;p__Gemmatimonadetes;c__Gemmatimonadetes;o__KD8-87;f__;g__	0.000137272	7.06556e-05	9.05687e-05	4.18752e-05	5.62301e-05	6.04105e-05	9.70101e-05	9.52673e-05	0.000104688	0.00025131	0.000190523	0.00028022	4.38418e-05	4.41244e-05	6.76763e-05	1.44491e-05	9.77402e-06	2.04077e-05	7.64375e-05	5.08602e-05	6.22476e-05	5.57943e-05	0.000131867	0.000126332	0	0	0	0.000357376	0.000269975	0.000368551	0.000314641	0.000325228	0.000274556	0.00016292	0.000210377	0.000138049	k__Bacteria	p__Gemmatimonadetes	c__Gemmatimonadetes	o__KD8-87	f__	g__	347
k__Bacteria;p__Gemmatimonadetes;c__Gemmatimonadetes;o__N1423WL;f__;g__	0.0258563	0.0294987	0.0257277	0.0437235	0.0408157	0.0349784	0.0346109	0.0331997	0.0314794	0.0127348	0.0117492	0.0123468	0.0635707	0.0499979	0.0567005	0.0596157	0.0450272	0.0443357	0.0692408	0.0745469	0.0696684	0.078015	0.0775143	0.0819898	0.0546824	0.0630798	0.0657017	0.00660957	0.00701935	0.00699837	0.023103	0.0253269	0.0237075	0.0244589	0.0265596	0.0256227	k__Bacteria	p__Gemmatimonadetes	c__Gemmatimonadetes	o__N1423WL	f__	g__	348
k__Bacteria;p__NKB19;c__;o__;f__;g__	0	0	0	0	0	0	0	0	0	0	0	0	0	0	0	0	0	0	0	0	0	0	0	0	0	0	0	3.32081e-06	2.1703e-05	0	0	0	0	0	0	0	k__Bacteria	p__NKB19	c__	o__	f__	g__	349
k__Bacteria;p__NKB19;c__TSBW08;o__;f__;g__	0	0	0	0	0	0	0	0	0	0	0	0	0	0	0	0	0	0	0	0	0	0	0	0	0	0	0	6.79471e-06	0	8.97326e-06	0	0	0	0	0	0	k__Bacteria	p__NKB19	c__TSBW08	o__	f__	g__	350
k__Bacteria;p__Nitrospirae;c__Nitrospira;o__Nitrospirales;f__;g__	0	0	0	0	0	0	0	0	0	0	0	0	0	0	0	0	0	0	1.38956e-05	8.63175e-06	2.12084e-05	0	0	0	0	0	0	0	0	0	0	0	0	0	0	0	k__Bacteria	p__Nitrospirae	c__Nitrospira	o__Nitrospirales	f__	g__	351
k__Bacteria;p__Nitrospirae;c__Nitrospira;o__Nitrospirales;f__0319-6A21;g__	0	0	0	2.11967e-05	3.12651e-05	2.71317e-05	4.7822e-05	2.74497e-05	4.55493e-05	0	0	0	0	0	0	0	0	0	7.2422e-06	8.32558e-06	7.17154e-06	7.9723e-06	0	1.07867e-05	0	0	0	0	2.14911e-05	0	7.042e-06	2.25862e-05	6.81826e-06	5.8703e-05	7.57074e-05	3.13122e-05	k__Bacteria	p__Nitrospirae	c__Nitrospira	o__Nitrospirales	f__0319-6A21	g__	352
k__Bacteria;p__Nitrospirae;c__Nitrospira;o__Nitrospirales;f__Nitrospiraceae;g__JG37-AG-70	0	0	0	0	0	0	0	0	0	0	0	0	0	0	0	7.06556e-06	1.01862e-05	0	1.40369e-05	1.70162e-05	0	0	0	0	0	0	0	0	0	0	0	0	0	5.31094e-06	0	5.35805e-06	k__Bacteria	p__Nitrospirae	c__Nitrospira	o__Nitrospirales	f__Nitrospiraceae	g__JG37-AG-70	353
k__Bacteria;p__Nitrospirae;c__Nitrospira;o__Nitrospirales;f__Nitrospiraceae;g__Nitrospira	0	0	0	0.000712938	0.00054751	0.000588455	0.00160428	0.00158989	0.00121828	4.97297e-05	1.80996e-05	0	0.000392715	0.000295352	0.000239204	0.000326064	0.000513678	0.000307293	0.000507896	0.000535593	0.000534344	0.000128581	8.21371e-05	0.000110199	0	0	0	1.00449e-05	1.07396e-05	8.97326e-06	2.68727e-05	7.60725e-06	6.79471e-06	0.000632803	0.000836256	0.000742708	k__Bacteria	p__Nitrospirae	c__Nitrospira	o__Nitrospirales	f__Nitrospiraceae	g__Nitrospira	354
k__Bacteria;p__Nitrospirae;c__Nitrospira;o__Nitrospirales;f__[Leptospirillaceae];g__	0	0	0	1.69809e-05	6.26479e-06	1.36247e-05	9.46785e-06	0	1.29417e-05	6.6534e-06	0	1.04452e-05	0	0	0	0	0	0	0	0	0	0	0	0	0	0	0	0	0	0	1.39309e-05	3.72944e-05	6.71228e-06	5.41693e-06	1.02097e-05	0	k__Bacteria	p__Nitrospirae	c__Nitrospira	o__Nitrospirales	f__[Leptospirillaceae]	g__	355
k__Bacteria;p__Nitrospirae;c__Nitrospira;o__Nitrospirales;f__[Thermodesulfovibrionaceae];g__GOUTA19	0	0	0	0	0	0	0	0	0	0	0	0	0	0	0	0	0	0	7.13621e-06	0	6.73583e-06	0	0	0	0	0	0	0	0	0	0	0	0	0	0	0	k__Bacteria	p__Nitrospirae	c__Nitrospira	o__Nitrospirales	f__[Thermodesulfovibrionaceae]	g__GOUTA19	356
k__Bacteria;p__OD1;c__;o__;f__;g__	9.73869e-06	0	0	1.65334e-05	6.64162e-06	0	0	7.06556e-06	6.68873e-06	1.46139e-05	0	0	0	0	0	1.42489e-05	3.01935e-05	0	7.08911e-06	8.46689e-06	6.91247e-06	7.9252e-06	6.80649e-06	5.68777e-06	0	2.75086e-05	0	0	0	8.6082e-06	0	0	2.07845e-05	2.1809e-05	1.5874e-05	0	k__Bacteria	p__OD1	c__	o__	f__	g__	357
k__Bacteria;p__OD1;c__ABY1;o__;f__;g__	0	0	0	0	5.93507e-06	0	0	1.34246e-05	0	0	0	0	6.39433e-06	7.2893e-06	2.31515e-05	7.34818e-06	0	0	0	0	0	8.27848e-06	3.43739e-05	5.97864e-05	0	0	0	3.521e-06	1.06454e-05	8.74951e-06	1.35305e-05	7.47771e-06	1.35894e-05	0	2.08669e-05	4.96944e-06	k__Bacteria	p__OD1	c__ABY1	o__	f__	g__	358
k__Bacteria;p__OD1;c__SM2F11;o__;f__;g__	9.81759e-05	4.71037e-05	1.54853e-05	0.000124684	8.25728e-05	0.000234635	0.00011604	0.000175685	0.00027286	7.8569e-05	2.71906e-05	1.02215e-05	0.000165004	0.000201828	9.0027e-05	0.000185883	0.000251145	0.000214369	0.000215511	0.000110953	0.000140569	0.000120974	8.95206e-05	0.000173883	1.80289e-05	0	8.27848e-06	6.51091e-05	5.4028e-05	4.46308e-05	4.77043e-05	9.11575e-05	9.62918e-05	0.000174672	0.000160989	8.51871e-05	k__Bacteria	p__OD1	c__SM2F11	o__	f__	g__	359
k__Bacteria;p__OD1;c__ZB2;o__;f__;g__	2.95929e-05	1.17759e-05	2.26098e-05	8.05473e-06	6.00572e-06	6.57097e-06	2.95694e-05	2.10318e-05	6.55919e-06	0	9.197e-06	0	0	7.43061e-06	0	2.15264e-05	1.97718e-05	2.0443e-05	2.8168e-05	1.6816e-05	3.54102e-05	3.24309e-05	2.74497e-05	1.10811e-05	8.83195e-06	3.40678e-05	1.69927e-05	3.37969e-06	1.06925e-05	0	2.04901e-05	2.28453e-05	0	1.05159e-05	5.07542e-06	4.89879e-06	k__Bacteria	p__OD1	c__ZB2	o__	f__	g__	360
k__Bacteria;p__OP11;c__;o__;f__;g__	0	0	0	0	0	0	0	0	0	0	0	0	0	7.35995e-06	0	0	0	0	0	0	7.00668e-06	0	0	0	0	0	0	3.4739e-06	0	0	0	0	0	0	0	0	k__Bacteria	p__OP11	c__	o__	f__	g__	361
k__Bacteria;p__OP11;c__OP11-3;o__;f__;g__	0	0	0	0	0	0	9.56205e-06	0	0	6.9949e-06	0	0	0	0	0	0	0	0	0	0	0	0	0	0	0	0	0	0	0	0	0	0	0	0	0	0	k__Bacteria	p__OP11	c__OP11-3	o__	f__	g__	362
k__Bacteria;p__OP11;c__OP11-4;o__;f__;g__	0	0	0	0	0	0	0	0	6.14703e-06	0	0	0	6.46498e-06	7.6779e-06	0	7.23042e-06	0	6.79471e-06	0	0	0	8.23137e-06	0	1.68985e-05	0	1.3872e-05	8.2667e-06	0	0	8.99681e-06	0	0	0	0	5.18141e-06	0	k__Bacteria	p__OP11	c__OP11-4	o__	f__	g__	363
k__Bacteria;p__OP11;c__WCHB1-64;o__d153;f__;g__	0	0	0	0	0	0	0	0	0	0	0	0	0	0	0	0	0	0	0	0	0	8.2196e-06	0	1.58857e-05	0	0	0	0	0	0	0	0	6.78293e-06	0	0	0	k__Bacteria	p__OP11	c__WCHB1-64	o__d153	f__	g__	364
k__Bacteria;p__OP3;c__PBS-25;o__;f__;g__	0	0	0	2.12438e-05	6.11171e-06	2.67196e-05	5.80789e-05	0	5.90798e-05	3.59166e-05	3.67527e-05	0	0	0	0	7.11266e-06	2.95458e-05	6.54742e-06	0	0	0	8.2667e-06	6.77116e-06	5.34627e-06	0	0	0	1.0198e-05	2.13027e-05	8.43156e-06	2.76499e-05	1.49908e-05	7.03023e-06	2.68138e-05	2.04195e-05	3.63876e-05	k__Bacteria	p__OP3	c__PBS-25	o__	f__	g__	365
k__Bacteria;p__OP3;c__koll11;o__;f__;g__	0	0	0	9.10279e-06	2.50003e-05	2.0761e-05	7.72383e-05	0.000128687	3.78949e-05	7.26575e-06	0	0	1.28004e-05	0	7.41883e-06	7.01845e-06	9.97421e-06	6.46498e-06	0	0	0	0	0	0	8.80839e-06	0	0	5.43812e-05	9.71161e-05	6.97959e-05	6.73583e-06	1.54382e-05	7.11266e-06	1.58268e-05	6.64162e-05	4.83637e-05	k__Bacteria	p__OP3	c__koll11	o__	f__	g__	366
k__Bacteria;p__OP3;c__koll11;o__GIF10;f__kpj58rc;g__	0	0	0	4.14513e-06	6.0646e-06	2.63663e-05	1.88415e-05	6.47676e-06	3.2113e-05	7.23042e-06	0	0	0	0	0	6.88892e-06	1.02333e-05	6.6534e-06	2.04901e-05	0	6.95957e-06	3.20776e-05	6.92425e-06	1.07396e-05	0	0	0	1.7393e-05	7.58841e-05	0	6.2118e-05	1.48612e-05	4.7822e-05	1.58033e-05	1.52263e-05	2.72495e-05	k__Bacteria	p__OP3	c__koll11	o__GIF10	f__kpj58rc	g__	367
k__Bacteria;p__Planctomycetes;c__;o__;f__;g__	0	0	0	4.13335e-06	5.87619e-06	6.42966e-06	9.44429e-06	6.73583e-06	1.93596e-05	7.47771e-06	1.8182e-05	0	0	7.46594e-06	0	0	0	0	0	0	0	0	0	0	0	0	0	3.65289e-05	2.17855e-05	5.28857e-05	1.40016e-05	7.60725e-06	2.05608e-05	4.1993e-05	3.94494e-05	4.16986e-05	k__Bacteria	p__Planctomycetes	c__	o__	f__	g__	368
k__Bacteria;p__Planctomycetes;c__028H05-P-BN-P5;o__;f__;g__	0	0	0	0	6.4061e-06	0	9.65626e-06	6.73583e-06	6.359e-06	0	0	1.05277e-05	0	0	0	0	1.01391e-05	0	0	0	0	0	0	0	0	0	0	3.55633e-06	0	8.79662e-06	0	0	0	0	0	0	k__Bacteria	p__Planctomycetes	c__028H05-P-BN-P5	o__	f__	g__	369
k__Bacteria;p__Planctomycetes;c__BD7-11;o__;f__;g__	9.91533e-06	0	7.88987e-06	5.61476e-05	8.86256e-05	5.47581e-05	2.86979e-05	2.70493e-05	0.000124059	2.12909e-05	9.18522e-06	0	0	7.57192e-06	0	2.11025e-05	0	1.32715e-05	6.62985e-06	0	0	7.98408e-06	0	0	0	0	0	1.05277e-05	0	3.57517e-05	4.131e-05	3.81069e-05	4.81635e-05	1.60035e-05	6.16234e-05	2.09965e-05	k__Bacteria	p__Planctomycetes	c__BD7-11	o__	f__	g__	370
k__Bacteria;p__Planctomycetes;c__C6;o__MVS-107;f__;g__	0	0	0	0	0	0	0	0	0	0	0	0	0	0	0	0	0	0	0	0	0	0	0	0	0	0	0	6.73583e-06	1.06454e-05	1.74166e-05	0	0	0	0	0	0	k__Bacteria	p__Planctomycetes	c__C6	o__MVS-107	f__	g__	371
k__Bacteria;p__Planctomycetes;c__C6;o__d113;f__;g__	0	0	0	4.51018e-06	6.13526e-06	3.3479e-05	0	6.97135e-06	0	0	0	0	0	0	0	0	0	0	0	0	0	0	6.95957e-06	0	0	0	0	3.41502e-06	1.0881e-05	0	0	0	0	0	5.31094e-06	4.92234e-06	k__Bacteria	p__Planctomycetes	c__C6	o__d113	f__	g__	372
k__Bacteria;p__Planctomycetes;c__OM190;o__CL500-15;f__;g__	0	0	0	0	0	0	0	0	0	0	0	0	0	0	0	7.15976e-06	0	0	0	0	0	0	0	0	0	0	0	8.5399e-05	6.47794e-05	7.92402e-05	0	0	0	0	0	0	k__Bacteria	p__Planctomycetes	c__OM190	o__CL500-15	f__	g__	373
k__Bacteria;p__Planctomycetes;c__OM190;o__agg27;f__;g__	0	1.17759e-05	7.39528e-06	0.000266324	0.000393304	0.000387699	0.000211319	0.000312651	0.000383789	0.000568848	0.000482648	0.000146304	0.000156561	0.000193267	0.000247601	2.16913e-05	6.03281e-05	3.96613e-05	2.79678e-05	2.57304e-05	6.31661e-05	0.000185247	0.000103581	0.000198519	0	2.72024e-05	0	0.00151119	0.0012637	0.00144882	0.000512853	0.000746229	0.000684264	0.000662137	0.000772666	0.000451795	k__Bacteria	p__Planctomycetes	c__OM190	o__agg27	f__	g__	374
k__Bacteria;p__Planctomycetes;c__Phycisphaerae;o__CCM11a;f__;g__	0	0	0	0	0	0	0	0	0	0	0	0	0	0	0	0	0	0	0	0	0	0	6.7005e-06	0	0	0	0	3.14417e-06	0	8.78484e-06	0	0	0	0	0	0	k__Bacteria	p__Planctomycetes	c__Phycisphaerae	o__CCM11a	f__	g__	375
k__Bacteria;p__Planctomycetes;c__Phycisphaerae;o__CPla-3;f__;g__	0.000441138	0.000235519	0.000299945	6.5168e-05	6.95486e-05	8.64353e-05	1.94421e-05	4.65973e-05	8.45512e-05	0.000234529	0.000209506	0.000104158	6.93484e-05	2.18326e-05	5.27915e-05	1.47906e-05	5.99512e-05	1.30948e-05	6.74761e-06	0	1.43431e-05	4.84344e-05	2.78736e-05	4.41715e-05	8.78484e-06	1.35659e-05	1.70398e-05	8.88612e-05	6.48854e-05	7.88752e-05	0.000193526	0.000310779	0.000276393	0.000163485	0.000293209	0.000165593	k__Bacteria	p__Planctomycetes	c__Phycisphaerae	o__CPla-3	f__	g__	376
k__Bacteria;p__Planctomycetes;c__Phycisphaerae;o__Phycisphaerales;f__;g__	9.73869e-06	0	7.77211e-06	2.18443e-05	3.80951e-05	5.40515e-05	0	2.05019e-05	3.85779e-05	7.21864e-06	0	0	1.2035e-05	1.51556e-05	3.78949e-05	7.17154e-06	1.99602e-05	0	0	1.68985e-05	7.10088e-06	7.79566e-06	0	1.08574e-05	0	0	0	0.000304631	0.000269975	0.000235318	1.31655e-05	2.26216e-05	5.58414e-05	4.08742e-05	3.07705e-05	3.18892e-05	k__Bacteria	p__Planctomycetes	c__Phycisphaerae	o__Phycisphaerales	f__	g__	377
k__Bacteria;p__Planctomycetes;c__Phycisphaerae;o__Phycisphaerales;f__Phycisphaeraceae;g__	0	0	0	0	6.34723e-06	0	0	0	0	0	0	0	0	0	0	0	0	0	0	0	0	0	0	0	0	0	0	3.42679e-06	0	0	7.13621e-06	0	6.9949e-06	1.55796e-05	5.07542e-06	5.12253e-06	k__Bacteria	p__Planctomycetes	c__Phycisphaerae	o__Phycisphaerales	f__Phycisphaeraceae	g__	378
k__Bacteria;p__Planctomycetes;c__Phycisphaerae;o__WD2101;f__;g__	0.00498446	0.00223743	0.00239964	0.00523519	0.00779697	0.00793443	0.00345674	0.00709682	0.00753168	0.00979822	0.00568064	0.00167945	0.00403254	0.00485532	0.00529168	0.00461732	0.00434685	0.0028737	0.00324322	0.00302267	0.00397865	0.00510303	0.00489821	0.00413717	0.00569693	0.00499874	0.00479018	0.00561364	0.00485086	0.00624416	0.00486176	0.0081474	0.00669556	0.00517518	0.00663838	0.00452879	k__Bacteria	p__Planctomycetes	c__Phycisphaerae	o__WD2101	f__	g__	379
k__Bacteria;p__Planctomycetes;c__Planctomycetia;o__B97;f__;g__	0	0	0	1.73106e-05	6.48854e-06	2.7014e-05	0	0	0	0	0	0	6.37078e-06	7.44239e-06	1.48612e-05	0	0	0	0	0	0	0	1.41193e-05	5.36982e-06	0	0	0	8.81075e-05	5.42281e-05	0.000131608	0	0	0	0	0	0	k__Bacteria	p__Planctomycetes	c__Planctomycetia	o__B97	f__	g__	380
k__Bacteria;p__Planctomycetes;c__Planctomycetia;o__Gemmatales;f__Gemmataceae;Other	0	0	0	9.02036e-06	0	6.67695e-06	0	0	0	0	0	0	0	0	0	0	0	0	0	0	0	0	0	0	0	0	0	3.41502e-06	0	8.87905e-06	0	0	0	0	0	0	k__Bacteria	p__Planctomycetes	c__Planctomycetia	o__Gemmatales	f__Gemmataceae	Other	381
k__Bacteria;p__Planctomycetes;c__Planctomycetia;o__Gemmatales;f__Gemmataceae;g__	0.00154556	0.000930298	0.0012147	0.00370123	0.00440642	0.00469646	0.0016707	0.00308213	0.00413568	0.00340234	0.00237478	0.000788422	0.00360184	0.00336547	0.00489273	0.00530392	0.00546032	0.00538169	0.00429844	0.00299218	0.00396679	0.00373754	0.00288184	0.00316007	0.00179256	0.00136829	0.00123033	0.00259125	0.00205331	0.00280493	0.00395457	0.00618675	0.00541097	0.003604	0.00441542	0.00256298	k__Bacteria	p__Planctomycetes	c__Planctomycetia	o__Gemmatales	f__Gemmataceae	g__	382
k__Bacteria;p__Planctomycetes;c__Planctomycetia;o__Gemmatales;f__Gemmataceae;g__Gemmata	0.000705755	0.00037683	0.000503951	0.00169929	0.00243337	0.00287465	0.00057967	0.00126476	0.00228677	0.00117552	0.000820099	0.000342244	0.00102627	0.0011915	0.00153864	0.00116327	0.00117488	0.00102362	0.000730237	0.00103475	0.00118241	0.00135329	0.00127042	0.00122013	0.00102096	0.000764199	0.000724114	0.00155422	0.00118876	0.00193409	0.000684723	0.00122729	0.00116825	0.0013891	0.00170554	0.00130732	k__Bacteria	p__Planctomycetes	c__Planctomycetia	o__Gemmatales	f__Gemmataceae	g__Gemmata	383
k__Bacteria;p__Planctomycetes;c__Planctomycetia;o__Gemmatales;f__Isosphaeraceae;g__	0.00164366	0.00103628	0.00130217	0.000333895	0.000486146	0.000528751	4.8034e-05	0.000147352	0.000117053	0.00117126	0.000908254	0.000374828	0.000677987	0.000454551	0.000780768	0.000693296	0.000289488	0.000681379	0.00023009	0.000321813	0.00034507	0.00106573	0.000777282	0.00101327	0.000345388	0.000410485	0.000269092	0.000557449	0.000432447	0.000518294	0.000678129	0.00110558	0.00113045	0.000342927	0.000651044	0.000519248	k__Bacteria	p__Planctomycetes	c__Planctomycetia	o__Gemmatales	f__Isosphaeraceae	g__	384
k__Bacteria;p__Planctomycetes;c__Planctomycetia;o__Pirellulales;f__Pirellulaceae;Other	1.93361e-05	2.35519e-05	5.38749e-05	4.38065e-06	1.93596e-05	1.98778e-05	0	6.78293e-06	6.41788e-06	2.84389e-05	0	0	6.38255e-06	3.75534e-05	4.49605e-05	4.28644e-05	7.96406e-05	6.84535e-05	4.05327e-05	5.92329e-05	5.70897e-05	3.22072e-05	2.79914e-05	3.37263e-05	8.86727e-06	7.05378e-06	0	1.71929e-05	2.15971e-05	0	1.39898e-05	3.0641e-05	4.76101e-05	3.69529e-05	4.11569e-05	1.62037e-05	k__Bacteria	p__Planctomycetes	c__Planctomycetia	o__Pirellulales	f__Pirellulaceae	Other	385
k__Bacteria;p__Planctomycetes;c__Planctomycetia;o__Pirellulales;f__Pirellulaceae;g__	0.00190166	0.000812539	0.00132316	0.00150659	0.00191527	0.00187686	0.000802423	0.00138192	0.00197938	0.00386007	0.00201021	0.000745746	0.00119648	0.00148882	0.00213274	0.000843922	0.00129549	0.000871866	0.000726457	0.000440585	0.000755673	0.00184119	0.00223803	0.00200956	0.000205867	0.000322908	0.000269492	0.00537409	0.00385055	0.0062388	0.00322194	0.00566986	0.00489183	0.00326629	0.00384137	0.0021587	k__Bacteria	p__Planctomycetes	c__Planctomycetia	o__Pirellulales	f__Pirellulaceae	g__	386
k__Bacteria;p__Planctomycetes;c__Planctomycetia;o__Pirellulales;f__Pirellulaceae;g__A17	0.000841249	0.000471037	0.000702858	0.00116259	0.00140533	0.00163233	0.000588761	0.00080472	0.00105183	0.00143871	0.00077203	0.000249508	0.000691942	0.000822125	0.000982089	0.000818898	0.00118423	0.00105986	0.000533944	0.000517411	0.000554458	0.000487147	0.000435592	0.000496249	7.19745e-05	6.86654e-05	4.19812e-05	0.000989708	0.000799162	0.0010385	0.000884537	0.00180637	0.00168557	0.00154722	0.00197256	0.000915213	k__Bacteria	p__Planctomycetes	c__Planctomycetia	o__Pirellulales	f__Pirellulaceae	g__A17	387
k__Bacteria;p__Planctomycetes;c__Planctomycetia;o__Pirellulales;f__Pirellulaceae;g__Pirellula	0	0	0	0.000176462	0.000252711	0.000274944	6.78529e-05	0.000183893	0.000436063	0.000385779	0.000227546	6.19885e-05	0.000145091	0.000140652	0.00024183	0.000275262	0.000321977	0.000228335	7.59076e-05	4.24522e-05	5.64302e-05	0.000314535	0.000170916	0.000252028	0	0	0	0.000324945	0.00027034	0.000350405	0.000654282	0.00108295	0.000905098	0.000794592	0.000978485	0.000566681	k__Bacteria	p__Planctomycetes	c__Planctomycetia	o__Pirellulales	f__Pirellulaceae	g__Pirellula	388
k__Bacteria;p__Planctomycetes;c__Planctomycetia;o__Planctomycetales;f__Planctomycetaceae;g__Planctomyces	0.00532721	0.00180172	0.00261799	0.00449359	0.00560557	0.00718996	0.00140992	0.00246176	0.0034013	0.00280134	0.00154273	0.000467999	0.00570351	0.00747816	0.00987347	0.00570942	0.00597025	0.00446312	0.0048123	0.00418878	0.00484981	0.0041041	0.00287827	0.00292574	0.00720427	0.00713633	0.00697777	0.00210412	0.00168603	0.0024515	0.00208107	0.00393972	0.0030592	0.00329985	0.00390246	0.00291754	k__Bacteria	p__Planctomycetes	c__Planctomycetia	o__Planctomycetales	f__Planctomycetaceae	g__Planctomyces	389
k__Bacteria;p__Planctomycetes;c__vadinHA49;o__DH61;f__;g__	9.76224e-06	1.17759e-05	7.98408e-06	0.000182115	0.000246576	0.000148059	0.000472438	0.000299686	0.000286555	0.000170115	0.00014515	0.000218184	0.00011339	7.40235e-05	4.48192e-05	0.000209364	0.000150414	6.07049e-05	4.98828e-05	0.000153452	0.000119667	0.000306127	0.000268703	0.000297283	2.64487e-05	6.21769e-05	6.74407e-05	0.00012234	0.000194574	0.000168125	0.000240841	0.000256362	0.000185612	0.000191017	0.000185965	0.0002651	k__Bacteria	p__Planctomycetes	c__vadinHA49	o__DH61	f__	g__	390
k__Bacteria;p__Planctomycetes;c__vadinHA49;o__p04_C01;f__;g__	0	1.17759e-05	0	0.000115204	0.000108068	0.000134764	0.000155466	0.000164333	0.000128452	6.92425e-06	4.5302e-05	6.22947e-05	3.7e-05	2.22801e-05	7.54837e-06	2.14322e-05	0	7.2422e-06	6.58274e-06	8.57288e-06	0	0	1.36836e-05	0	0	0	0	6.55919e-06	1.09045e-05	0	0.000314182	0.000257434	0.000131419	7.97937e-05	0.000112154	0.000118348	k__Bacteria	p__Planctomycetes	c__vadinHA49	o__p04_C01	f__	g__	391
k__Bacteria;p__Proteobacteria;Other;Other;Other;Other	9.66804e-06	0	0	0	0	0	1.97365e-05	0	0	7.19509e-06	9.17345e-06	0	0	0	7.57192e-06	0	0	6.50031e-06	0	0	0	8.17249e-06	1.38014e-05	1.68631e-05	0	6.79471e-06	0	3.14417e-06	0	0	0	7.70146e-06	0	0	0	0	k__Bacteria	p__Proteobacteria	Other	Other	Other	Other	392
k__Bacteria;p__Proteobacteria;c__;o__;f__;g__	5.86559e-05	5.88796e-05	3.04408e-05	4.1569e-06	0	6.37078e-06	5.85499e-05	1.35659e-05	3.20187e-05	0	9.39719e-06	2.06314e-05	0	0	7.77211e-06	3.59284e-05	1.98071e-05	4.0627e-05	6.88892e-06	0	0	0	2.79914e-05	0	0	6.75938e-06	0	0	0	0	0	0	0	0	0	0	k__Bacteria	p__Proteobacteria	c__	o__	f__	g__	393
k__Bacteria;p__Proteobacteria;c__Alphaproteobacteria;Other;Other;Other	0.000205949	0.000211967	0.000212426	0.000187755	0.000170657	0.000120244	0.000192572	0.000149648	0.000169632	0.000291478	0.000499335	0.000331834	8.90849e-05	8.09713e-05	0.000142901	0.000130136	0.000119573	8.74951e-05	7.6779e-05	9.35597e-05	0.000112448	0.000202958	0.000164274	0.000165511	2.66489e-05	2.74615e-05	2.49061e-05	0.000445236	0.000334354	0.000378714	0.000308894	0.000293209	0.000306162	0.000157268	0.000154253	0.000159481	k__Bacteria	p__Proteobacteria	c__Alphaproteobacteria	Other	Other	Other	394
k__Bacteria;p__Proteobacteria;c__Alphaproteobacteria;o__;f__;g__	0.00984721	0.00710088	0.00950815	0.00459772	0.00493356	0.00458662	0.0050512	0.00387313	0.00329416	0.00579296	0.00807024	0.00749278	0.00306576	0.003449	0.00314606	0.000685288	0.000612607	0.000626362	0.000413983	0.000160883	0.000335308	0.00319437	0.00338357	0.00335616	0.000942239	0.00088177	0.00059585	0.00700137	0.00750213	0.00683736	0.00714887	0.00477016	0.00656122	0.0045228	0.00347887	0.00668777	k__Bacteria	p__Proteobacteria	c__Alphaproteobacteria	o__	f__	g__	395
k__Bacteria;p__Proteobacteria;c__Alphaproteobacteria;o__BD7-3;f__;g__	5.88914e-05	4.71037e-05	5.24029e-05	8.91438e-06	0	1.32361e-05	0	6.54742e-06	6.27657e-06	0	0	1.05512e-05	6.47676e-06	2.15971e-05	2.23507e-05	0	0	0	7.12444e-06	2.51652e-05	1.38956e-05	1.6451e-05	1.39898e-05	0	0	6.9949e-06	0	5.32743e-05	4.29468e-05	3.51158e-05	6.19178e-05	7.72501e-06	2.79678e-05	5.61712e-06	1.43902e-05	1.05748e-05	k__Bacteria	p__Proteobacteria	c__Alphaproteobacteria	o__BD7-3	f__	g__	396
k__Bacteria;p__Proteobacteria;c__Alphaproteobacteria;o__Caulobacterales;f__Caulobacteraceae;Other	0.00053942	0.000341502	0.000313864	8.64353e-06	3.79656e-05	1.32361e-05	9.5385e-06	0	0	0	1.79936e-05	0	6.42966e-06	5.8126e-05	3.77065e-05	0	0	6.50031e-06	1.42018e-05	8.50222e-06	7.30108e-06	4.84226e-05	2.75674e-05	2.1444e-05	9.09102e-06	0	0	6.41199e-05	3.28313e-05	5.30388e-05	2.75792e-05	7.47771e-06	2.80738e-05	2.67431e-05	5.31094e-06	1.10105e-05	k__Bacteria	p__Proteobacteria	c__Alphaproteobacteria	o__Caulobacterales	f__Caulobacteraceae	Other	397
k__Bacteria;p__Proteobacteria;c__Alphaproteobacteria;o__Caulobacterales;f__Caulobacteraceae;g__	0.0231662	0.0151321	0.0227953	0.00267391	0.00316173	0.00261073	0.00305108	0.00234772	0.00193647	0.0040761	0.00535098	0.00618922	0.00708972	0.00983714	0.00771229	0.00334058	0.00307366	0.00300935	0.00282947	0.00338758	0.00315392	0.00494346	0.00518082	0.00456629	0.00928404	0.00612189	0.00661998	0.00256371	0.00315643	0.00301293	0.00559009	0.00367798	0.00592342	0.00290429	0.00220954	0.0041604	k__Bacteria	p__Proteobacteria	c__Alphaproteobacteria	o__Caulobacterales	f__Caulobacteraceae	g__	398
k__Bacteria;p__Proteobacteria;c__Alphaproteobacteria;o__Caulobacterales;f__Caulobacteraceae;g__Asticcacaulis	0	0	0	3.47037e-05	3.78596e-05	2.68491e-05	3.92727e-05	1.37072e-05	6.57097e-06	4.2935e-05	2.75792e-05	2.06432e-05	0	1.54147e-05	7.65435e-06	5.10486e-05	2.03959e-05	6.73583e-06	0	1.68985e-05	1.37425e-05	3.21836e-05	2.72259e-05	1.63332e-05	0	0	0	1.02804e-05	2.17972e-05	1.73459e-05	4.85404e-05	7.66613e-06	2.05608e-05	1.03275e-05	0	5.3816e-06	k__Bacteria	p__Proteobacteria	c__Alphaproteobacteria	o__Caulobacterales	f__Caulobacteraceae	g__Asticcacaulis	399
k__Bacteria;p__Proteobacteria;c__Alphaproteobacteria;o__Caulobacterales;f__Caulobacteraceae;g__Brevundimonas	0	1.17759e-05	0	0	0	0	0	0	0	0	0	0	3.1324e-05	0.000103864	3.01228e-05	1.42606e-05	5.96097e-05	3.38676e-05	0	0	0	0	0	0	0	1.41429e-05	0	0	0	0	0	7.78389e-06	6.7005e-06	5.55824e-06	1.545e-05	1.6133e-05	k__Bacteria	p__Proteobacteria	c__Alphaproteobacteria	o__Caulobacterales	f__Caulobacteraceae	g__Brevundimonas	400
k__Bacteria;p__Proteobacteria;c__Alphaproteobacteria;o__Caulobacterales;f__Caulobacteraceae;g__Caulobacter	0.000540656	0.000329726	0.000533096	0.00016869	0.000177063	0.000114085	0.000193891	8.12775e-05	4.49369e-05	0.000106749	0.000135553	0.000145056	0.000297154	0.000305644	0.000255067	0.000229972	0.000221717	0.000267231	0.000348073	0.000636242	0.000458531	0.000534015	0.000604765	0.000523734	0.000285025	0.000151403	0.000108291	0.000597216	0.000616446	0.000508343	0.000267973	0.000135576	0.000234942	6.88421e-05	8.64118e-05	0.0001663	k__Bacteria	p__Proteobacteria	c__Alphaproteobacteria	o__Caulobacterales	f__Caulobacteraceae	g__Caulobacter	401
k__Bacteria;p__Proteobacteria;c__Alphaproteobacteria;o__Caulobacterales;f__Caulobacteraceae;g__Mycoplana	9.76224e-06	1.17759e-05	0	8.82017e-06	0	6.77116e-06	0	0	0	7.06556e-06	0	0	0.00143476	0.000594425	0.00061395	4.35827e-05	2.03841e-05	3.35261e-05	2.00426e-05	4.17692e-05	5.02361e-05	0.000177051	0.000509332	0.000420883	1.81349e-05	3.51511e-05	1.66512e-05	0.000317915	0.000647335	0.000642848	0	1.4661e-05	0	5.58179e-06	0	1.01391e-05	k__Bacteria	p__Proteobacteria	c__Alphaproteobacteria	o__Caulobacterales	f__Caulobacteraceae	g__Mycoplana	402
k__Bacteria;p__Proteobacteria;c__Alphaproteobacteria;o__Caulobacterales;f__Caulobacteraceae;g__Phenylobacterium	0.0234316	0.0137778	0.0210624	0.00130372	0.00140071	0.00103004	0.000957077	0.000725115	0.000673277	0.000707451	0.000773349	0.00094483	0.000685983	0.00113012	0.000809878	0.000728871	0.000592859	0.000588007	0.00058703	0.000571144	0.000634428	0.000845959	0.000971055	0.000736184	0.00041768	0.000408507	0.000410874	0.00118721	0.00109046	0.00142246	0.00103731	0.000466468	0.00102753	0.000326229	0.000327653	0.000598205	k__Bacteria	p__Proteobacteria	c__Alphaproteobacteria	o__Caulobacterales	f__Caulobacteraceae	g__Phenylobacterium	403
k__Bacteria;p__Proteobacteria;c__Alphaproteobacteria;o__Ellin329;f__;g__	0.016991	0.0135305	0.019515	0.0126893	0.0136873	0.013387	0.0188028	0.0159707	0.014674	0.00881352	0.013843	0.0156288	0.00918635	0.0115369	0.0106774	0.00545449	0.00438077	0.00474705	0.00696985	0.00534133	0.00713426	0.0103	0.0118402	0.0112893	0.0055403	0.00526714	0.0044278	0.00980173	0.0103206	0.0102271	0.0162113	0.00975477	0.0152966	0.0129078	0.0103836	0.0190814	k__Bacteria	p__Proteobacteria	c__Alphaproteobacteria	o__Ellin329	f__	g__	404
k__Bacteria;p__Proteobacteria;c__Alphaproteobacteria;o__Rhizobiales;Other;Other	0.00236892	0.00162508	0.00199337	0.00178737	0.00169715	0.00169512	0.00153612	0.00162354	0.00131643	0.00179343	0.00248003	0.00263526	0.00122519	0.00159589	0.00139485	0.000382729	0.000361403	0.00041602	0.000514867	0.000459991	0.000605495	0.0010021	0.00135037	0.00105583	0.00120741	0.000978109	0.000978968	0.00263199	0.00273528	0.00260943	0.00266506	0.00134459	0.00289668	0.00154832	0.00128764	0.0024698	k__Bacteria	p__Proteobacteria	c__Alphaproteobacteria	o__Rhizobiales	Other	Other	405
k__Bacteria;p__Proteobacteria;c__Alphaproteobacteria;o__Rhizobiales;f__;g__	0.00486968	0.00315595	0.00401466	0.0108379	0.0110463	0.0113807	0.00950772	0.0116314	0.00989472	0.00521533	0.0071397	0.00451314	0.00511781	0.00612617	0.00574186	0.00590996	0.00594976	0.00561646	0.00656534	0.00662528	0.00719881	0.00729088	0.00725029	0.00635099	0.00714357	0.00479423	0.0051816	0.0122277	0.0122463	0.0124566	0.0075343	0.00675046	0.00914748	0.00835747	0.00712165	0.0117599	k__Bacteria	p__Proteobacteria	c__Alphaproteobacteria	o__Rhizobiales	f__	g__	406
k__Bacteria;p__Proteobacteria;c__Alphaproteobacteria;o__Rhizobiales;f__Aurantimonadaceae;Other	0	1.17759e-05	0	2.55067e-05	3.17597e-05	2.69198e-05	0	3.43739e-05	3.89194e-05	1.42606e-05	9.07924e-06	0	4.37829e-05	6.60983e-05	5.25442e-05	0	9.97421e-06	6.75938e-06	0	0	0	3.22896e-05	4.8352e-05	8.27612e-05	0	1.36483e-05	8.38446e-06	8.43627e-05	7.54837e-05	1.71575e-05	1.36483e-05	7.66613e-06	6.86537e-06	5.05187e-06	1.01155e-05	1.60859e-05	k__Bacteria	p__Proteobacteria	c__Alphaproteobacteria	o__Rhizobiales	f__Aurantimonadaceae	Other	407
k__Bacteria;p__Proteobacteria;c__Alphaproteobacteria;o__Rhizobiales;f__Aurantimonadaceae;g__	0	0	0	0	0	0	0	0	0	0	0	1.01626e-05	0.000247848	0.000398509	0.000247612	4.30881e-05	0.000190358	0.00032743	0	1.70044e-05	1.43784e-05	0.000542658	0.00110246	0.000814659	8.0406e-05	0.000130418	0.000118395	0.000241925	0.000345329	0.000385803	7.14799e-06	1.49908e-05	0	0	0	0	k__Bacteria	p__Proteobacteria	c__Alphaproteobacteria	o__Rhizobiales	f__Aurantimonadaceae	g__	408
k__Bacteria;p__Proteobacteria;c__Alphaproteobacteria;o__Rhizobiales;f__Beijerinckiaceae;Other	3.91903e-05	1.17759e-05	2.30219e-05	1.25531e-05	0	2.02899e-05	9.70336e-06	2.70611e-05	1.96069e-05	1.45315e-05	2.71788e-05	8.27259e-05	1.24236e-05	2.23272e-05	7.57192e-06	0	0	0	7.07733e-06	0	1.38838e-05	3.25251e-05	2.75203e-05	5.28739e-06	3.52925e-05	2.09847e-05	1.70751e-05	3.37263e-05	2.17148e-05	8.93793e-06	5.59357e-05	2.32928e-05	0.00011014	6.70992e-05	3.08294e-05	5.33096e-05	k__Bacteria	p__Proteobacteria	c__Alphaproteobacteria	o__Rhizobiales	f__Beijerinckiaceae	Other	409
k__Bacteria;p__Proteobacteria;c__Alphaproteobacteria;o__Rhizobiales;f__Beijerinckiaceae;g__	0.00036138	0.000306174	0.000512488	0.000392715	0.000368115	0.000401936	0.00259825	0.00328409	0.00314667	0.000185212	0.000300451	0.000342314	0.000457989	0.000533061	0.000403691	0.000210106	0.000180419	0.000234388	0.000305656	0.000221423	0.000316984	0.00070161	0.000679695	0.000616329	0.000506388	0.000750115	0.000623618	0.000448274	0.000540256	0.00064976	0.000907265	0.000484073	0.000899198	0.00124228	0.00102739	0.00198182	k__Bacteria	p__Proteobacteria	c__Alphaproteobacteria	o__Rhizobiales	f__Beijerinckiaceae	g__	410
k__Bacteria;p__Proteobacteria;c__Alphaproteobacteria;o__Rhizobiales;f__Bradyrhizobiaceae;Other	0.000108527	0.000117759	0.000236991	0.00032186	0.00022041	0.000319504	0.000694827	0.000782805	0.000720628	0.000170739	0.000118501	0.000165546	0.000184976	0.000212909	0.000231892	0.000266489	0.000221022	0.000173636	0.000633863	0.000536217	0.000774067	0.000386333	0.000418505	0.000352324	0.000141476	0.00017943	0.000135188	0.000224426	0.000312333	0.000166771	0.00014296	0.00010457	0.000186707	8.35502e-05	0.000139851	0.000163662	k__Bacteria	p__Proteobacteria	c__Alphaproteobacteria	o__Rhizobiales	f__Bradyrhizobiaceae	Other	411
k__Bacteria;p__Proteobacteria;c__Alphaproteobacteria;o__Rhizobiales;f__Bradyrhizobiaceae;g__	0.00246683	0.00164863	0.00320633	0.000934502	0.000919252	0.000780532	0.00117829	0.00136147	0.00085684	0.000825681	0.0012553	0.0014001	0.000968758	0.00121569	0.000953379	0.00082826	0.000653858	0.000661171	0.000812362	0.000925929	0.000887587	0.000904427	0.00112507	0.000845041	0.000462099	0.000538019	0.000520873	0.00185439	0.0017614	0.00186298	0.000927637	0.000783076	0.00115451	0.000678293	0.000499523	0.000786349	k__Bacteria	p__Proteobacteria	c__Alphaproteobacteria	o__Rhizobiales	f__Bradyrhizobiaceae	g__	412
k__Bacteria;p__Proteobacteria;c__Alphaproteobacteria;o__Rhizobiales;f__Bradyrhizobiaceae;g__Afipia	0.00344548	0.00240229	0.00387479	0.00157223	0.00125833	0.00114441	0.00247992	0.00263529	0.00165491	0.00194966	0.00279417	0.00313869	0.00119764	0.00130466	0.00146115	0.00111875	0.000962812	0.000862269	0.00134228	0.00118049	0.00122479	0.00153389	0.00172024	0.0015609	0.0012693	0.00102832	0.000951	0.00142551	0.00131767	0.00138657	0.00306129	0.00211898	0.00335763	0.00144495	0.00125298	0.00195728	k__Bacteria	p__Proteobacteria	c__Alphaproteobacteria	o__Rhizobiales	f__Bradyrhizobiaceae	g__Afipia	413
k__Bacteria;p__Proteobacteria;c__Alphaproteobacteria;o__Rhizobiales;f__Bradyrhizobiaceae;g__Balneimonas	0	0	0	0	0	0	0	0	0	0	0	0	5.02126e-05	7.44827e-05	7.2893e-06	0	1.00802e-05	6.97135e-06	0	0	0	2.51416e-05	2.70729e-05	5.46403e-06	9.13812e-06	6.81826e-06	0	4.87641e-05	9.74929e-05	5.33214e-05	0	0	0	0	0	0	k__Bacteria	p__Proteobacteria	c__Alphaproteobacteria	o__Rhizobiales	f__Bradyrhizobiaceae	g__Balneimonas	414
k__Bacteria;p__Proteobacteria;c__Alphaproteobacteria;o__Rhizobiales;f__Bradyrhizobiaceae;g__Bosea	0.000117253	9.42074e-05	0.000114639	5.11193e-05	4.91763e-05	2.66018e-05	4.82342e-05	1.32126e-05	6.34723e-06	2.11613e-05	9.06746e-06	2.09729e-05	0.000197588	0.00034812	0.000158975	0.000186236	0.000281633	0.000414795	0.000597157	0.000186154	9.15932e-05	5.65598e-05	7.5154e-05	6.61925e-05	0.000443481	0.000378043	0.000346083	0.000202487	0.000217019	0.000158469	2.05725e-05	7.71323e-06	6.20709e-05	9.86823e-06	4.93411e-06	2.08787e-05	k__Bacteria	p__Proteobacteria	c__Alphaproteobacteria	o__Rhizobiales	f__Bradyrhizobiaceae	g__Bosea	415
k__Bacteria;p__Proteobacteria;c__Alphaproteobacteria;o__Rhizobiales;f__Bradyrhizobiaceae;g__Bradyrhizobium	0.00221811	0.0016133	0.00280492	0.00122035	0.00117672	0.00119746	0.00124647	0.00108403	0.000631178	0.000320717	0.000464078	0.000685618	0.00147165	0.00194351	0.0018006	0.00138211	0.00117511	0.00116095	0.00145291	0.00127111	0.00135141	0.00099264	0.00118601	0.000924293	0.00152711	0.00104332	0.00104425	0.000805579	0.000627327	0.000649501	0.000309283	0.000203005	0.000452313	0.000412252	0.000338146	0.000690505	k__Bacteria	p__Proteobacteria	c__Alphaproteobacteria	o__Rhizobiales	f__Bradyrhizobiaceae	g__Bradyrhizobium	416
k__Bacteria;p__Proteobacteria;c__Alphaproteobacteria;o__Rhizobiales;f__Brucellaceae;g__Ochrobactrum	0	0	2.3281e-05	0	0	6.92425e-06	0	0	0	2.1444e-05	2.75674e-05	1.03864e-05	3.22307e-05	3.68704e-05	7.3364e-06	1.44491e-05	1.01155e-05	1.97365e-05	0	0	0	0	0	0	5.3239e-05	0.000111129	0.000109281	3.06998e-05	1.09045e-05	7.95582e-05	2.68727e-05	7.78389e-06	6.78293e-06	1.60859e-05	0	5.29917e-06	k__Bacteria	p__Proteobacteria	c__Alphaproteobacteria	o__Rhizobiales	f__Brucellaceae	g__Ochrobactrum	417
k__Bacteria;p__Proteobacteria;c__Alphaproteobacteria;o__Rhizobiales;f__Hyphomicrobiaceae;Other	1.97247e-05	4.71037e-05	0	1.30242e-05	1.88415e-05	6.75938e-06	9.90356e-06	2.07374e-05	1.30477e-05	2.87097e-05	4.54315e-05	6.2118e-05	5.12842e-05	4.45719e-05	5.96215e-05	2.15735e-05	2.00544e-05	5.41222e-05	4.16986e-05	2.56951e-05	1.43666e-05	3.27724e-05	4.86464e-05	4.35474e-05	1.75108e-05	0	8.47867e-06	7.41177e-05	0.000119149	9.67628e-05	4.83284e-05	1.53676e-05	7.06438e-05	4.1993e-05	1.96776e-05	3.19599e-05	k__Bacteria	p__Proteobacteria	c__Alphaproteobacteria	o__Rhizobiales	f__Hyphomicrobiaceae	Other	418
k__Bacteria;p__Proteobacteria;c__Alphaproteobacteria;o__Rhizobiales;f__Hyphomicrobiaceae;g__	0.00292187	0.00211967	0.00310561	0.00425093	0.00428604	0.00353556	0.00252538	0.0024466	0.00219512	0.00367132	0.0050539	0.00554435	0.00265296	0.00308777	0.00286475	0.00142781	0.0010544	0.00100264	0.00160663	0.00198207	0.00207806	0.00307296	0.00346604	0.0030278	0.00119577	0.000770099	0.000848444	0.0116434	0.0126624	0.0116051	0.00424112	0.00280279	0.00355999	0.00314904	0.00299278	0.00551636	k__Bacteria	p__Proteobacteria	c__Alphaproteobacteria	o__Rhizobiales	f__Hyphomicrobiaceae	g__	419
k__Bacteria;p__Proteobacteria;c__Alphaproteobacteria;o__Rhizobiales;f__Hyphomicrobiaceae;g__Devosia	0.00421024	0.00346212	0.00484165	0.00373847	0.00392453	0.00305841	0.00261009	0.00253726	0.0024021	0.00353964	0.00466174	0.00527107	0.00635831	0.00811774	0.00609428	0.00317366	0.00300877	0.00293855	0.0034607	0.00455166	0.00359021	0.00336532	0.00357092	0.00306358	0.00330176	0.00294344	0.00245233	0.00509567	0.00620078	0.00526194	0.0037574	0.00204314	0.00315939	0.00194894	0.00213377	0.00312901	k__Bacteria	p__Proteobacteria	c__Alphaproteobacteria	o__Rhizobiales	f__Hyphomicrobiaceae	g__Devosia	420
k__Bacteria;p__Proteobacteria;c__Alphaproteobacteria;o__Rhizobiales;f__Hyphomicrobiaceae;g__Hyphomicrobium	0.00187043	0.0019077	0.00243606	0.00279929	0.00298442	0.00261705	0.00286511	0.00291772	0.00258764	0.00231868	0.00310147	0.00316445	0.00239957	0.00273472	0.00264566	0.00139812	0.0014471	0.00111234	0.00209046	0.00205715	0.00223454	0.00293554	0.00306544	0.00286699	0.00121058	0.000569401	0.000808523	0.00383173	0.00386873	0.00402207	0.00276993	0.00180029	0.00281753	0.0022864	0.0022184	0.0037499	k__Bacteria	p__Proteobacteria	c__Alphaproteobacteria	o__Rhizobiales	f__Hyphomicrobiaceae	g__Hyphomicrobium	421
k__Bacteria;p__Proteobacteria;c__Alphaproteobacteria;o__Rhizobiales;f__Hyphomicrobiaceae;g__Parvibaculum	9.80935e-06	1.17759e-05	2.3175e-05	4.35709e-06	0	0	0	6.90069e-06	0	0	9.22055e-06	1.05159e-05	0	1.50025e-05	2.26687e-05	0	0	0	0	0	0	0	0	5.676e-06	0	0	0	1.74637e-05	1.06101e-05	0	0	7.39528e-06	0	5.25206e-06	0	0	k__Bacteria	p__Proteobacteria	c__Alphaproteobacteria	o__Rhizobiales	f__Hyphomicrobiaceae	g__Parvibaculum	422
k__Bacteria;p__Proteobacteria;c__Alphaproteobacteria;o__Rhizobiales;f__Hyphomicrobiaceae;g__Pedomicrobium	9.77402e-06	1.17759e-05	0	0.000228677	0.000202793	0.000253889	0.000242396	0.000189545	0.000169244	0.000106136	0.000109646	0.000145621	4.37476e-05	3.647e-05	4.48781e-05	2.13615e-05	0	2.00897e-05	2.02899e-05	5.88914e-05	3.55162e-05	9.65273e-05	3.38322e-05	0.000115946	0	7.12444e-06	0	0.000314947	0.000292408	0.000184246	6.15999e-05	9.13576e-05	4.18045e-05	0.000101085	0.00013162	0.000164651	k__Bacteria	p__Proteobacteria	c__Alphaproteobacteria	o__Rhizobiales	f__Hyphomicrobiaceae	g__Pedomicrobium	423
k__Bacteria;p__Proteobacteria;c__Alphaproteobacteria;o__Rhizobiales;f__Hyphomicrobiaceae;g__Rhodoplanes	0.0347173	0.023175	0.0344476	0.0541081	0.0517793	0.0586531	0.0538441	0.0546549	0.0487353	0.0282209	0.0345635	0.0364253	0.0312974	0.040523	0.0336896	0.0334362	0.0269117	0.0271384	0.0433717	0.0397446	0.044095	0.0314882	0.0316081	0.0278778	0.0274746	0.0187529	0.0201439	0.0425102	0.0421259	0.0386118	0.0323253	0.0210561	0.0327046	0.024352	0.0215539	0.0357028	k__Bacteria	p__Proteobacteria	c__Alphaproteobacteria	o__Rhizobiales	f__Hyphomicrobiaceae	g__Rhodoplanes	424
k__Bacteria;p__Proteobacteria;c__Alphaproteobacteria;o__Rhizobiales;f__Methylobacteriaceae;Other	0	0	0	0	0	0	0	0	0	0	0	0	0	0	0	0	0	0	0	0	0	0	0	0	0	0	0	3.4739e-06	1.09516e-05	0	0	0	0	0	0	0	k__Bacteria	p__Proteobacteria	c__Alphaproteobacteria	o__Rhizobiales	f__Methylobacteriaceae	Other	425
k__Bacteria;p__Proteobacteria;c__Alphaproteobacteria;o__Rhizobiales;f__Methylobacteriaceae;g__	0	0	0	0	0	0	0	0	0	0	0	0	0	1.49437e-05	0	0	0	0	0	0	0	0	0	0	0	0	8.13717e-06	0	0	0	0	0	0	0	0	0	k__Bacteria	p__Proteobacteria	c__Alphaproteobacteria	o__Rhizobiales	f__Methylobacteriaceae	g__	426
k__Bacteria;p__Proteobacteria;c__Alphaproteobacteria;o__Rhizobiales;f__Methylobacteriaceae;g__Methylobacterium	0	0	0	0	0	0	0	0	0	7.2422e-06	0	0	0.000642483	0.00169385	0.000580377	6.46145e-05	0.00011007	0.000582249	6.85359e-06	8.45512e-06	7.042e-06	0.000250721	0.000376323	0.000356269	3.53396e-05	0.000101956	0.000126591	0.000703294	0.00109218	0.000801199	0	0	0	0	0	0	k__Bacteria	p__Proteobacteria	c__Alphaproteobacteria	o__Rhizobiales	f__Methylobacteriaceae	g__Methylobacterium	427
k__Bacteria;p__Proteobacteria;c__Alphaproteobacteria;o__Rhizobiales;f__Methylocystaceae;Other	7.81804e-05	2.35519e-05	6.13055e-05	0	0	0	0	0	0	0	9.03214e-06	0	0	0	7.17154e-06	2.20681e-05	2.00897e-05	6.48854e-06	0	0	6.68873e-06	2.43526e-05	1.40369e-05	0	0	6.75938e-06	0	6.46498e-06	0	0	0	0	0	5.21674e-06	0	0	k__Bacteria	p__Proteobacteria	c__Alphaproteobacteria	o__Rhizobiales	f__Methylocystaceae	Other	428
k__Bacteria;p__Proteobacteria;c__Alphaproteobacteria;o__Rhizobiales;f__Methylocystaceae;g__	0.0067591	0.00416868	0.00667329	0.00302083	0.00323398	0.00295224	0.00338134	0.00273198	0.00271284	0.00386192	0.00536845	0.00666834	0.00362025	0.00453559	0.00379737	0.00313628	0.00351508	0.00466879	0.00197878	0.00179077	0.00218788	0.00299226	0.00265111	0.00237604	0.00270921	0.00146863	0.0015821	0.00229076	0.00222657	0.00224762	0.00389763	0.00222657	0.0038412	0.00153622	0.00139312	0.00256914	k__Bacteria	p__Proteobacteria	c__Alphaproteobacteria	o__Rhizobiales	f__Methylocystaceae	g__	429
k__Bacteria;p__Proteobacteria;c__Alphaproteobacteria;o__Rhizobiales;f__Methylocystaceae;g__Methylopila	0	0	0	8.41979e-06	1.26945e-05	0	9.8329e-06	1.39191e-05	6.4061e-06	0	0	2.07492e-05	0.000147705	0.000103911	0.00021683	3.56457e-05	3.0535e-05	7.4471e-05	0	0	6.91247e-06	1.6451e-05	2.68962e-05	2.22094e-05	8.93793e-06	2.69551e-05	0	5.76549e-05	0.000151709	8.77307e-05	6.88892e-06	1.4767e-05	6.92425e-06	5.45225e-06	9.97421e-06	5.27562e-06	k__Bacteria	p__Proteobacteria	c__Alphaproteobacteria	o__Rhizobiales	f__Methylocystaceae	g__Methylopila	430
k__Bacteria;p__Proteobacteria;c__Alphaproteobacteria;o__Rhizobiales;f__Methylocystaceae;g__Pleomorphomonas	0	0	0	0	0	0	0	0	0	2.0761e-05	9.20878e-06	2.07374e-05	6.30012e-06	2.24096e-05	5.21909e-05	0	0	0	0	8.6082e-06	6.90069e-06	0	2.7697e-05	2.2386e-05	8.89083e-06	0	0	6.08109e-05	0	4.42657e-05	6.90069e-06	7.84277e-06	6.81826e-06	1.03981e-05	1.01626e-05	1.58504e-05	k__Bacteria	p__Proteobacteria	c__Alphaproteobacteria	o__Rhizobiales	f__Methylocystaceae	g__Pleomorphomonas	431
k__Bacteria;p__Proteobacteria;c__Alphaproteobacteria;o__Rhizobiales;f__Phyllobacteriaceae;Other	0.000156596	0.000105983	0.000105477	0.000591893	0.000645391	0.000561618	0.00026086	0.000427042	0.000412051	0.000220952	0.000281186	0.000249014	0.00058106	0.00094052	0.000891732	0.000230796	0.000201062	0.000246082	4.8034e-05	9.34302e-05	3.4633e-05	0.000340077	0.00052523	0.000520319	0.000345188	0.00024209	0.000226369	0.00195411	0.00211756	0.00242933	0.000111318	9.86705e-05	9.65626e-05	7.35642e-05	7.20333e-05	0.000131996	k__Bacteria	p__Proteobacteria	c__Alphaproteobacteria	o__Rhizobiales	f__Phyllobacteriaceae	Other	432
k__Bacteria;p__Proteobacteria;c__Alphaproteobacteria;o__Rhizobiales;f__Phyllobacteriaceae;g__	9.63271e-06	1.17759e-05	2.24096e-05	0.00012055	0.000203276	0.000192819	4.85286e-05	0.000224461	0.000286709	2.10907e-05	8.21018e-05	0.00014548	0.00010079	7.37526e-05	0.000134422	2.8486e-05	0	2.70258e-05	0	8.6082e-06	0	0.000105642	0.000123965	9.25823e-05	1.78523e-05	4.80929e-05	4.13806e-05	0.000556024	0.000572322	0.000481635	0.000129382	6.03281e-05	9.78697e-05	6.93602e-05	7.12561e-05	0.000164298	k__Bacteria	p__Proteobacteria	c__Alphaproteobacteria	o__Rhizobiales	f__Phyllobacteriaceae	g__	433
k__Bacteria;p__Proteobacteria;c__Alphaproteobacteria;o__Rhizobiales;f__Phyllobacteriaceae;g__Aminobacter	5.928e-05	9.42074e-05	0.000174661	0.000568942	0.000869994	0.000730072	0.000183316	0.000314723	0.000173954	0.000320682	0.000508155	0.000550748	0.000505576	0.000748184	0.000792673	0.000200709	0.000230573	0.000208316	6.94191e-05	4.28997e-05	7.71559e-05	0.000201922	0.00016683	0.00017744	0.000498781	0.000401488	0.000302571	0.001199	0.00116384	0.00125402	0.00019899	0.00015019	0.000186272	0.000116688	0.000117618	0.000233882	k__Bacteria	p__Proteobacteria	c__Alphaproteobacteria	o__Rhizobiales	f__Phyllobacteriaceae	g__Aminobacter	434
k__Bacteria;p__Proteobacteria;c__Alphaproteobacteria;o__Rhizobiales;f__Phyllobacteriaceae;g__Chelativorans	0	0	0	0	0	0	0	0	0	0	0	0	0	0	0	0	0	0	0	0	0	8.06651e-06	0	3.34436e-05	0	0	0	0	0	0	0	0	0	0	0	0	k__Bacteria	p__Proteobacteria	c__Alphaproteobacteria	o__Rhizobiales	f__Phyllobacteriaceae	g__Chelativorans	435
k__Bacteria;p__Proteobacteria;c__Alphaproteobacteria;o__Rhizobiales;f__Phyllobacteriaceae;g__Mesorhizobium	0.000901247	0.000624124	0.000858913	0.00032929	0.000389442	0.000333223	0.0005127	0.000442681	0.000364147	0.000184364	0.00015483	0.000269775	0.000750892	0.000761514	0.000885938	0.000642577	0.000452455	0.000605977	0.000918146	0.000775292	0.000914212	0.000713857	0.000772195	0.000738645	0.000949081	0.00060036	0.000648665	0.000115051	4.33472e-05	0.000132303	0.000268844	0.00023387	0.000428479	0.000306504	0.000343186	0.000500736	k__Bacteria	p__Proteobacteria	c__Alphaproteobacteria	o__Rhizobiales	f__Phyllobacteriaceae	g__Mesorhizobium	436
k__Bacteria;p__Proteobacteria;c__Alphaproteobacteria;o__Rhizobiales;f__Phyllobacteriaceae;g__Phyllobacterium	0	0	0	0	0	0	0	6.6063e-06	0	0	0	0	0	0	0	0	0	0	0	0	0	0	1.3978e-05	5.18141e-06	0	0	0	6.77116e-06	0	1.76403e-05	0	0	0	5.52291e-06	0	5.14608e-06	k__Bacteria	p__Proteobacteria	c__Alphaproteobacteria	o__Rhizobiales	f__Phyllobacteriaceae	g__Phyllobacterium	437
k__Bacteria;p__Proteobacteria;c__Alphaproteobacteria;o__Rhizobiales;f__Rhizobiaceae;Other	0.000195445	0.000141311	0.000174955	0.000155395	0.000176957	0.000113367	9.66804e-05	0.000122281	5.89385e-05	0.000220351	0.000300675	0.000269539	0.000170657	0.000251216	0.000224402	7.16683e-05	5.95626e-05	8.62822e-05	4.86346e-05	8.18427e-06	7.35995e-06	0.000136177	0.000117112	0.000100649	0.00011518	7.473e-05	5.20496e-05	0.00035276	0.000258929	0.000316831	0.000391314	0.000167842	0.000214569	7.1527e-05	8.06416e-05	0.000173507	k__Bacteria	p__Proteobacteria	c__Alphaproteobacteria	o__Rhizobiales	f__Rhizobiaceae	Other	438
k__Bacteria;p__Proteobacteria;c__Alphaproteobacteria;o__Rhizobiales;f__Rhizobiaceae;g__	0.000431847	0.00031795	0.0004196	0.00085213	0.000888753	0.000701292	0.000840342	0.00109305	0.00105319	0.000562984	0.000773784	0.000696016	0.000558674	0.000796971	0.000711502	0.000708263	0.000801682	0.000509038	0.000529999	0.000630212	0.000498134	0.000726857	0.000983525	0.000793792	0.000283388	0.000193031	0.000193584	0.00372191	0.00324169	0.00329423	0.00084623	0.000612596	0.000943923	0.000768886	0.000687867	0.000981759	k__Bacteria	p__Proteobacteria	c__Alphaproteobacteria	o__Rhizobiales	f__Rhizobiaceae	g__	439
k__Bacteria;p__Proteobacteria;c__Alphaproteobacteria;o__Rhizobiales;f__Rhizobiaceae;g__Agrobacterium	0	2.35519e-05	8.00763e-06	0.000112931	0.000118866	4.66562e-05	1.93243e-05	6.88892e-06	3.24427e-05	0	1.80643e-05	0	0.000457719	0.000309295	0.000296341	4.98357e-05	8.03236e-05	1.94774e-05	3.57517e-05	6.82651e-05	2.11849e-05	8.01941e-06	2.00662e-05	5.47581e-05	2.6437e-05	8.2561e-05	0.000118972	0.000593436	0.0010904	0.00116821	0	0	1.35305e-05	2.13498e-05	2.01251e-05	3.18539e-05	k__Bacteria	p__Proteobacteria	c__Alphaproteobacteria	o__Rhizobiales	f__Rhizobiaceae	g__Agrobacterium	440
k__Bacteria;p__Proteobacteria;c__Alphaproteobacteria;o__Rhizobiales;f__Rhizobiaceae;g__Rhizobium	0.00636011	0.00535805	0.00974426	0.00245647	0.00316544	0.00233146	0.000742908	0.000595261	0.000622063	0.00299124	0.00470199	0.00499505	0.00408064	0.00635268	0.00545529	0.000830344	0.00207375	0.00125057	0.00133564	0.000945595	0.000649713	0.00206865	0.00173031	0.00223538	0.0121376	0.00941195	0.00774597	0.00398373	0.00421648	0.00405933	0.00295374	0.00160752	0.00277276	0.000968558	0.000964566	0.00220881	k__Bacteria	p__Proteobacteria	c__Alphaproteobacteria	o__Rhizobiales	f__Rhizobiaceae	g__Rhizobium	441
k__Bacteria;p__Proteobacteria;c__Alphaproteobacteria;o__Rhizobiales;f__Rhizobiaceae;g__Sinorhizobium	0	0	0	0	0	0	0	0	0	0	0	0	0	0	7.47771e-06	7.47771e-06	0	0	0	0	0	0	7.07733e-06	1.10929e-05	0	0	0	1.64981e-05	1.06572e-05	0	0	0	0	0	0	0	k__Bacteria	p__Proteobacteria	c__Alphaproteobacteria	o__Rhizobiales	f__Rhizobiaceae	g__Sinorhizobium	442
k__Bacteria;p__Proteobacteria;c__Alphaproteobacteria;o__Rhizobiales;f__Rhodobiaceae;g__	0	0	0	0	0	0	0	0	0	0	0	0	0	0	0	0	0	0	0	0	0	1.60506e-05	2.04783e-05	4.40066e-05	0	0	0	3.21483e-06	0	0	0	0	0	0	0	0	k__Bacteria	p__Proteobacteria	c__Alphaproteobacteria	o__Rhizobiales	f__Rhodobiaceae	g__	443
k__Bacteria;p__Proteobacteria;c__Alphaproteobacteria;o__Rhizobiales;f__Rhodobiaceae;g__Afifella	9.79757e-06	0	0	4.29821e-06	6.41788e-06	2.69551e-05	1.9289e-05	6.81826e-06	1.30006e-05	3.58106e-05	0	1.04217e-05	6.7005e-06	3.66467e-05	3.00168e-05	0	0	0	0	0	0	8.05709e-05	0.000123718	0.00010941	0	6.84181e-06	0	0.00041098	0.000443317	0.00026265	6.6063e-06	0	1.42018e-05	1.59093e-05	9.97421e-06	1.56502e-05	k__Bacteria	p__Proteobacteria	c__Alphaproteobacteria	o__Rhizobiales	f__Rhodobiaceae	g__Afifella	444
k__Bacteria;p__Proteobacteria;c__Alphaproteobacteria;o__Rhizobiales;f__Xanthobacteraceae;g__	0	0	0	4.39242e-06	6.38255e-06	0	9.73869e-06	0	0	0	0	0	0	0	7.48949e-06	0	0	0	0	0	7.14799e-06	8.10184e-06	0	0	0	0	0	3.15595e-06	0	0	0	0	0	0	0	0	k__Bacteria	p__Proteobacteria	c__Alphaproteobacteria	o__Rhizobiales	f__Xanthobacteraceae	g__	445
k__Bacteria;p__Proteobacteria;c__Alphaproteobacteria;o__Rhizobiales;f__Xanthobacteraceae;g__Labrys	0	0	7.81922e-06	0.000971137	0.000970089	0.000924469	0.000927425	0.000745628	0.00079365	0.000612866	0.000738975	0.000934514	0.000522486	0.000547816	0.000518683	0.00010742	7.04789e-05	0.000119667	0.000138532	0.000178711	0.000120797	0.000671181	0.00050242	0.000459567	3.54455e-05	1.3719e-05	8.57288e-06	0.00201062	0.00220383	0.00198315	0.000453479	0.000256068	0.000615386	0.000411698	0.000379727	0.000655142	k__Bacteria	p__Proteobacteria	c__Alphaproteobacteria	o__Rhizobiales	f__Xanthobacteraceae	g__Labrys	446
k__Bacteria;p__Proteobacteria;c__Alphaproteobacteria;o__Rhodobacterales;f__Hyphomonadaceae;g__	2.96518e-05	2.35519e-05	1.55324e-05	0.000127769	0.000175767	0.000234341	0.000192301	0.000102674	0.000129194	0.000997327	0.00134433	0.00160929	0.000291148	0.000336721	0.000338358	6.41553e-05	3.05585e-05	6.4061e-06	6.78293e-06	0	0	0.000299827	0.00029713	0.000329573	0	7.11266e-06	1.66512e-05	0.00291792	0.00318707	0.00302865	0.000612336	0.000430339	0.000572428	0.000318021	0.000236461	0.000444047	k__Bacteria	p__Proteobacteria	c__Alphaproteobacteria	o__Rhodobacterales	f__Hyphomonadaceae	g__	447
k__Bacteria;p__Proteobacteria;c__Alphaproteobacteria;o__Rhodobacterales;f__Rhodobacteraceae;Other	0	1.17759e-05	1.48259e-05	4.21578e-06	0	0	1.94656e-05	6.93602e-06	6.34723e-06	7.38351e-06	0	1.04806e-05	3.70824e-05	6.69344e-05	7.37173e-05	3.5787e-05	0	6.46498e-06	6.80649e-06	1.6922e-05	1.35659e-05	0.000185777	0.00038333	0.00031324	8.92615e-06	6.81826e-06	0	6.0858e-05	0.000194161	7.03376e-05	0	0	0	0	0	0	k__Bacteria	p__Proteobacteria	c__Alphaproteobacteria	o__Rhodobacterales	f__Rhodobacteraceae	Other	448
k__Bacteria;p__Proteobacteria;c__Alphaproteobacteria;o__Rhodobacterales;f__Rhodobacteraceae;g__	0	0	0	4.27466e-06	1.91594e-05	2.64016e-05	0	0	0	0	0	1.03393e-05	0.000222812	0.000230549	0.00018878	2.86626e-05	9.8329e-06	3.26546e-05	6.87714e-06	0	1.39427e-05	0.000332411	0.000514384	0.000400546	4.41244e-05	4.16161e-05	4.19694e-05	0.00106737	0.000886268	0.00118561	7.19509e-06	0	1.35894e-05	0	1.05512e-05	0	k__Bacteria	p__Proteobacteria	c__Alphaproteobacteria	o__Rhodobacterales	f__Rhodobacteraceae	g__	449
k__Bacteria;p__Proteobacteria;c__Alphaproteobacteria;o__Rhodobacterales;f__Rhodobacteraceae;g__Amaricoccus	0	0	0	8.84372e-06	6.47676e-06	2.64134e-05	0	0	0	0	0	0	0.000151556	0.000311756	8.95442e-05	0	0	0	0	0	0	0.000120727	0.000221223	0.000237144	8.97326e-06	2.76852e-05	2.54713e-05	0.0012394	0.00154552	0.001417	0	0	0	0	0	0	k__Bacteria	p__Proteobacteria	c__Alphaproteobacteria	o__Rhodobacterales	f__Rhodobacteraceae	g__Amaricoccus	450
k__Bacteria;p__Proteobacteria;c__Alphaproteobacteria;o__Rhodobacterales;f__Rhodobacteraceae;g__Loktanella	0	0	0	0	0	0	0	0	0	0	0	0	0	0	0	0	0	0	0	0	0	6.44379e-05	2.81327e-05	2.2021e-05	0	0	0	0	0	0	0	0	0	0	0	0	k__Bacteria	p__Proteobacteria	c__Alphaproteobacteria	o__Rhodobacterales	f__Rhodobacteraceae	g__Loktanella	451
k__Bacteria;p__Proteobacteria;c__Alphaproteobacteria;o__Rhodobacterales;f__Rhodobacteraceae;g__Paracoccus	0	0	0	0	0	0	0	0	0	0	0	0	0	0	0	0	0	0	0	0	0	0	0	0	0	0	1.69338e-05	3.43857e-06	0	0	0	0	0	0	0	0	k__Bacteria	p__Proteobacteria	c__Alphaproteobacteria	o__Rhodobacterales	f__Rhodobacteraceae	g__Paracoccus	452
k__Bacteria;p__Proteobacteria;c__Alphaproteobacteria;o__Rhodobacterales;f__Rhodobacteraceae;g__Rhodobacter	9.59738e-06	2.35519e-05	0	0	6.21769e-06	0	9.64448e-06	2.00191e-05	1.27769e-05	0	0	0	0.000113402	0.00044599	0.000105194	0.000555047	0.000831852	0.000483213	6.72405e-06	0	6.2907e-05	4.81989e-05	0.000130077	0.000120915	0	0	0	0.000241171	0.000421072	0.000281551	6.92425e-06	7.46594e-06	0	0	5.09898e-06	5.27562e-06	k__Bacteria	p__Proteobacteria	c__Alphaproteobacteria	o__Rhodobacterales	f__Rhodobacteraceae	g__Rhodobacter	453
k__Bacteria;p__Proteobacteria;c__Alphaproteobacteria;o__Rhodobacterales;f__Rhodobacteraceae;g__Rubellimicrobium	0	0	0	0	0	0	0	0	0	0	8.78484e-06	0	4.49134e-05	9.03096e-05	4.61263e-05	0	0	0	0	8.54932e-06	0	4.10038e-05	1.35541e-05	3.33848e-05	0	0	0	0.000111918	0.000216324	0.000123353	0	0	0	0	0	0	k__Bacteria	p__Proteobacteria	c__Alphaproteobacteria	o__Rhodobacterales	f__Rhodobacteraceae	g__Rubellimicrobium	454
k__Bacteria;p__Proteobacteria;c__Alphaproteobacteria;o__Rhodospirillales;f__;g__	0	0	0	1.71693e-05	2.48708e-05	2.63192e-05	9.67981e-06	1.3295e-05	0	7.38351e-06	1.8394e-05	1.01862e-05	0.000107644	8.07711e-05	0.000157209	7.48949e-06	0	2.66136e-05	0	0	0	0.000105713	0.000110753	0.000116699	2.67314e-05	4.13806e-05	4.19459e-05	0.000434814	0.000444294	0.000485192	6.84181e-06	0	0	5.21674e-06	5.27562e-06	5.41693e-06	k__Bacteria	p__Proteobacteria	c__Alphaproteobacteria	o__Rhodospirillales	f__	g__	455
k__Bacteria;p__Proteobacteria;c__Alphaproteobacteria;o__Rhodospirillales;f__Acetobacteraceae;Other	0	0	0	0	0	0	0	0	0	0	0	0	3.17243e-05	5.91623e-05	3.72944e-05	7.38351e-06	0	6.73583e-06	0	0	0	0	2.72613e-05	0	0	2.10789e-05	3.33377e-05	2.60601e-05	6.47794e-05	8.80722e-05	0	0	0	0	0	0	k__Bacteria	p__Proteobacteria	c__Alphaproteobacteria	o__Rhodospirillales	f__Acetobacteraceae	Other	456
k__Bacteria;p__Proteobacteria;c__Alphaproteobacteria;o__Rhodospirillales;f__Acetobacteraceae;g__	0.0103006	0.00897326	0.01311	0.00652315	0.0062985	0.0065017	0.00477655	0.00467806	0.00411562	0.0140375	0.0200134	0.0206631	0.00799045	0.0104977	0.0068756	0.00602249	0.00800106	0.0112499	0.00260254	0.00252072	0.00302349	0.00566938	0.00687465	0.00576886	0.00340132	0.00355622	0.00287873	0.011897	0.0141659	0.0118101	0.0125002	0.00780709	0.0121382	0.00398161	0.00407269	0.00710857	k__Bacteria	p__Proteobacteria	c__Alphaproteobacteria	o__Rhodospirillales	f__Acetobacteraceae	g__	457
k__Bacteria;p__Proteobacteria;c__Alphaproteobacteria;o__Rhodospirillales;f__Acetobacteraceae;g__Acidisoma	0	0	0	0	0	0	0	0	0	7.20687e-06	2.74144e-05	0	0	7.37173e-06	7.72501e-06	0	0	6.62985e-06	0	0	0	0	0	0	0	0	0	0	0	0	0	0	0	0	0	0	k__Bacteria	p__Proteobacteria	c__Alphaproteobacteria	o__Rhodospirillales	f__Acetobacteraceae	g__Acidisoma	458
k__Bacteria;p__Proteobacteria;c__Alphaproteobacteria;o__Rhodospirillales;f__Acetobacteraceae;g__Acidocella	0	0	0	4.23933e-06	0	6.74761e-06	0	0	0	0	0	0	1.26002e-05	0	2.27158e-05	0	0	0	0	0	0	1.60035e-05	2.07963e-05	1.08574e-05	0	0	0	4.33119e-05	3.26546e-05	6.05518e-05	0	0	0	0	0	0	k__Bacteria	p__Proteobacteria	c__Alphaproteobacteria	o__Rhodospirillales	f__Acetobacteraceae	g__Acidocella	459
k__Bacteria;p__Proteobacteria;c__Alphaproteobacteria;o__Rhodospirillales;f__Acetobacteraceae;g__Roseococcus	0	0	0	0	0	0	0	0	0	0	0	0	0	7.65435e-06	0	0	0	0	0	0	0	8.33736e-06	0	0	0	0	0	0	0	0	0	0	0	0	0	0	k__Bacteria	p__Proteobacteria	c__Alphaproteobacteria	o__Rhodospirillales	f__Acetobacteraceae	g__Roseococcus	460
k__Bacteria;p__Proteobacteria;c__Alphaproteobacteria;o__Rhodospirillales;f__Rhodospirillaceae;g__	0.0174494	0.0137543	0.0165692	0.0104292	0.00986208	0.0109553	0.0166653	0.0141538	0.0137386	0.0086701	0.0102609	0.0111978	0.00915251	0.011802	0.0103573	0.00490799	0.00382741	0.0035448	0.00643308	0.00736768	0.00692741	0.0103242	0.0096687	0.00921119	0.00760367	0.00550699	0.0053721	0.00978264	0.00992349	0.00934987	0.0196894	0.0128062	0.0180808	0.00916775	0.00992854	0.0149217	k__Bacteria	p__Proteobacteria	c__Alphaproteobacteria	o__Rhodospirillales	f__Rhodospirillaceae	g__	461
k__Bacteria;p__Proteobacteria;c__Alphaproteobacteria;o__Rhodospirillales;f__Rhodospirillaceae;g__Inquilinus	0	0	0	0	0	0	0	0	0	0	0	0	0	0	0	0	0	0	0	0	0	0	0	0	0	0	0	3.41502e-06	1.08339e-05	2.61543e-05	0	0	0	0	0	0	k__Bacteria	p__Proteobacteria	c__Alphaproteobacteria	o__Rhodospirillales	f__Rhodospirillaceae	g__Inquilinus	462
k__Bacteria;p__Proteobacteria;c__Alphaproteobacteria;o__Rhodospirillales;f__Rhodospirillaceae;g__Skermanella	0	0	0	0	0	0	0	0	0	0	0	0	1.26591e-05	0	0	0	0	0	0	0	0	0	2.08434e-05	1.0775e-05	0	0	0	3.78007e-06	0	0	0	0	0	0	0	0	k__Bacteria	p__Proteobacteria	c__Alphaproteobacteria	o__Rhodospirillales	f__Rhodospirillaceae	g__Skermanella	463
k__Bacteria;p__Proteobacteria;c__Alphaproteobacteria;o__Rhodospirillales;f__Rhodospirillaceae;g__Telmatospirillum	2.86037e-05	3.53278e-05	5.33096e-05	0	0	0	0	0	0	0	1.83822e-05	0	6.21769e-06	1.46964e-05	7.46594e-06	1.42606e-05	0	1.97953e-05	1.37896e-05	1.70162e-05	2.12438e-05	0	0	0	0	0	0	0	0	0	0	0	0	0	0	0	k__Bacteria	p__Proteobacteria	c__Alphaproteobacteria	o__Rhodospirillales	f__Rhodospirillaceae	g__Telmatospirillum	464
k__Bacteria;p__Proteobacteria;c__Alphaproteobacteria;o__Rickettsiales;f__;g__	0.000586818	0.000365054	0.000501384	0.00032365	0.000316961	0.000248849	0.000193208	0.000190582	0.000182951	8.48102e-05	0.000135988	0.000207056	0.000215794	0.000221588	0.000227311	0.000375558	0.000291725	0.0003334	0.000373156	0.000434178	0.000344811	0.000339582	0.000199319	0.000236202	5.34509e-05	4.18163e-05	1.66158e-05	0.000133398	0.000162531	0.00013129	0.000385768	0.000113767	0.000284283	4.26524e-05	0.000141817	0.000238274	k__Bacteria	p__Proteobacteria	c__Alphaproteobacteria	o__Rickettsiales	f__	g__	465
k__Bacteria;p__Proteobacteria;c__Alphaproteobacteria;o__Rickettsiales;f__Rickettsiaceae;g__	2.94398e-05	1.17759e-05	3.02053e-05	0	0	0	0	6.64162e-06	6.359e-06	7.14799e-06	9.09102e-06	0	0	0	0	0	0	0	7.11266e-06	0	0	4.05563e-05	0	5.3345e-06	0	0	0	1.33657e-05	0	0	0	0	7.15976e-06	5.49936e-06	1.54853e-05	1.04688e-05	k__Bacteria	p__Proteobacteria	c__Alphaproteobacteria	o__Rickettsiales	f__Rickettsiaceae	g__	466
k__Bacteria;p__Proteobacteria;c__Alphaproteobacteria;o__Rickettsiales;f__Rickettsiaceae;g__Rickettsia	9.80935e-06	1.17759e-05	3.85662e-05	0	0	0	0	0	0	1.39074e-05	0	0	0	0	7.38351e-06	0	0	0	0	0	0	7.98408e-06	6.57097e-06	0	0	0	0	6.71228e-06	2.19386e-05	0	7.01845e-06	0	6.84181e-06	5.39337e-06	0	0	k__Bacteria	p__Proteobacteria	c__Alphaproteobacteria	o__Rickettsiales	f__Rickettsiaceae	g__Rickettsia	467
k__Bacteria;p__Proteobacteria;c__Alphaproteobacteria;o__Rickettsiales;f__mitochondria;Other	2.94398e-05	2.35519e-05	3.04054e-05	4.34532e-06	1.24707e-05	0	0	6.83004e-06	0	0	0	1.03157e-05	0	2.24449e-05	3.0111e-05	4.32294e-05	6.04458e-05	5.29328e-05	0	0	1.39545e-05	7.91342e-06	2.07845e-05	1.62626e-05	3.57988e-05	0.000159269	0.000101179	3.01464e-05	5.38984e-05	8.79662e-06	6.78293e-06	1.49437e-05	4.16279e-05	0	0	0	k__Bacteria	p__Proteobacteria	c__Alphaproteobacteria	o__Rickettsiales	f__mitochondria	Other	468
k__Bacteria;p__Proteobacteria;c__Alphaproteobacteria;o__Rickettsiales;f__mitochondria;g__	0	0	0	0	0	0	0	0	0	0	0	0	0	0	0	2.09258e-05	0	0	0	0	0	0	0	0	0	0	0	0	0	0	0	0	0	0	0	0	k__Bacteria	p__Proteobacteria	c__Alphaproteobacteria	o__Rickettsiales	f__mitochondria	g__	469
k__Bacteria;p__Proteobacteria;c__Alphaproteobacteria;o__Sphingomonadales;Other;Other	0	0	0	0	0	0	0	0	0	0	0	0	0	0	0	0	0	0	0	0	0	3.2113e-05	4.14748e-05	3.91432e-05	0	0	0	0	0	0	0	0	0	0	0	0	k__Bacteria	p__Proteobacteria	c__Alphaproteobacteria	o__Sphingomonadales	Other	Other	470
k__Bacteria;p__Proteobacteria;c__Alphaproteobacteria;o__Sphingomonadales;f__;g__	0	0	0	0	0	0	0	0	0	0	0	0	4.47132e-05	2.964e-05	1.51909e-05	0	0	0	0	0	0	4.81871e-05	2.70493e-05	0.000108939	9.1499e-06	1.3872e-05	8.17249e-06	6.14468e-05	0.000108244	5.21556e-05	0	0	0	0	0	0	k__Bacteria	p__Proteobacteria	c__Alphaproteobacteria	o__Sphingomonadales	f__	g__	471
k__Bacteria;p__Proteobacteria;c__Alphaproteobacteria;o__Sphingomonadales;f__Erythrobacteraceae;g__	0	0	0	0	0	0	0	0	0	0	0	0	3.15948e-05	2.21623e-05	1.50967e-05	2.19739e-05	1.01273e-05	6.90069e-06	0	0	0	1.64745e-05	2.8168e-05	1.62155e-05	0	2.68491e-05	1.66629e-05	2.35283e-05	4.32765e-05	8.6082e-06	0	0	0	0	0	0	k__Bacteria	p__Proteobacteria	c__Alphaproteobacteria	o__Sphingomonadales	f__Erythrobacteraceae	g__	472
k__Bacteria;p__Proteobacteria;c__Alphaproteobacteria;o__Sphingomonadales;f__Erythrobacteraceae;g__Lutibacterium	0	0	0	0	0	0	0	0	0	0	0	0	0	0	0	0	0	0	0	0	0	0	0	0	0	0	0	3.46212e-06	1.0881e-05	0	0	0	0	0	0	0	k__Bacteria	p__Proteobacteria	c__Alphaproteobacteria	o__Sphingomonadales	f__Erythrobacteraceae	g__Lutibacterium	473
k__Bacteria;p__Proteobacteria;c__Alphaproteobacteria;o__Sphingomonadales;f__Sphingomonadaceae;Other	3.89783e-05	2.35519e-05	6.85123e-05	0.00178921	0.00168516	0.00195618	0.000918228	0.00138359	0.00128935	0.00014946	0.000245505	0.000300451	0.00118448	0.0018365	0.00153805	0.000969712	0.000743061	0.000850705	0.000695215	0.00096983	0.000838458	0.000783818	0.00105844	0.000873303	0.000757169	0.000557932	0.00103262	0.00246484	0.00266794	0.00224954	0.000494978	0.000226416	0.000490715	0.000185436	0.000291654	0.000475795	k__Bacteria	p__Proteobacteria	c__Alphaproteobacteria	o__Sphingomonadales	f__Sphingomonadaceae	Other	474
k__Bacteria;p__Proteobacteria;c__Alphaproteobacteria;o__Sphingomonadales;f__Sphingomonadaceae;g__	0.000488795	0.00025907	0.000549583	0.00341538	0.00331962	0.00275869	0.001892	0.00199012	0.00175159	0.000968276	0.00106938	0.00149439	0.00362233	0.00569489	0.00341231	0.00346629	0.00423802	0.00606766	0.000951201	0.00125245	0.00106975	0.00273635	0.00322507	0.00283147	0.00173138	0.00147196	0.00172389	0.012715	0.0134092	0.0133051	0.000862504	0.000646133	0.000805697	0.00115362	0.00112404	0.00172057	k__Bacteria	p__Proteobacteria	c__Alphaproteobacteria	o__Sphingomonadales	f__Sphingomonadaceae	g__	475
k__Bacteria;p__Proteobacteria;c__Alphaproteobacteria;o__Sphingomonadales;f__Sphingomonadaceae;g__Blastomonas	0	0	0	1.29417e-05	2.50474e-05	0	0	6.83004e-06	0	0	0	0	1.96187e-05	0	7.39528e-06	0	9.97421e-06	1.30124e-05	0	0	0	0	0	0	3.54809e-05	7.19509e-06	0	6.58274e-06	2.15264e-05	8.93793e-06	0	0	0	0	0	5.26384e-06	k__Bacteria	p__Proteobacteria	c__Alphaproteobacteria	o__Sphingomonadales	f__Sphingomonadaceae	g__Blastomonas	476
k__Bacteria;p__Proteobacteria;c__Alphaproteobacteria;o__Sphingomonadales;f__Sphingomonadaceae;g__Kaistobacter	0.000413123	0.000306174	0.000610499	0.00381223	0.00410085	0.00356247	0.00156184	0.0019272	0.00172944	0.000391349	0.000573582	0.000394494	0.00256157	0.00329784	0.00299006	0.00360626	0.00307156	0.00284008	0.00179241	0.00163624	0.00153193	0.00176187	0.00201335	0.00173874	0.00197467	0.00142579	0.00206262	0.00372522	0.00387649	0.0041223	0.000236319	0.000111636	0.000187767	0.000174531	0.000142936	0.000259118	k__Bacteria	p__Proteobacteria	c__Alphaproteobacteria	o__Sphingomonadales	f__Sphingomonadaceae	g__Kaistobacter	477
k__Bacteria;p__Proteobacteria;c__Alphaproteobacteria;o__Sphingomonadales;f__Sphingomonadaceae;g__Novosphingobium	0.00600698	0.00476925	0.00624778	0.000183398	0.000220681	0.000193125	0.000201898	0.000307505	0.00026822	1.44491e-05	3.60697e-05	2.08434e-05	0.000311356	0.000386451	0.000345129	0.000290583	0.000230573	0.000241936	9.72927e-05	0.000154465	2.81916e-05	0.000113426	0.00017247	0.000176922	0.000345506	0.000337486	0.000268044	0.000284683	0.000334495	0.000316089	0.000459273	0.000300121	0.000351405	7.33994e-05	9.15932e-05	0.000186213	k__Bacteria	p__Proteobacteria	c__Alphaproteobacteria	o__Sphingomonadales	f__Sphingomonadaceae	g__Novosphingobium	478
k__Bacteria;p__Proteobacteria;c__Alphaproteobacteria;o__Sphingomonadales;f__Sphingomonadaceae;g__Sphingobium	0	0	7.60725e-06	8.8555e-06	1.29535e-05	0	0	0	0	0	0	0	7.61785e-05	5.88443e-05	3.7683e-05	7.17625e-05	5.05541e-05	9.64095e-05	1.3507e-05	0	3.57517e-05	0	0	5.54646e-06	8.02765e-05	2.0443e-05	3.31021e-05	2.11378e-05	0	1.75697e-05	0	0	0	5.19318e-06	0	0	k__Bacteria	p__Proteobacteria	c__Alphaproteobacteria	o__Sphingomonadales	f__Sphingomonadaceae	g__Sphingobium	479
k__Bacteria;p__Proteobacteria;c__Alphaproteobacteria;o__Sphingomonadales;f__Sphingomonadaceae;g__Sphingomonas	0.00347853	0.00231986	0.00360905	0.00093323	0.00126022	0.000713433	0.000640245	0.000641765	0.00046197	0.000399086	0.00052669	0.000665575	0.00369523	0.00554594	0.00344996	0.00271585	0.00393848	0.0056376	0.00170453	0.00248303	0.00160571	0.0015085	0.00281739	0.00223393	0.00196075	0.00338531	0.00577628	0.00391123	0.00512511	0.00565764	0.000840872	0.000530388	0.000999776	0.000470884	0.000461228	0.000770958	k__Bacteria	p__Proteobacteria	c__Alphaproteobacteria	o__Sphingomonadales	f__Sphingomonadaceae	g__Sphingomonas	480
k__Bacteria;p__Proteobacteria;c__Alphaproteobacteria;o__Sphingomonadales;f__Sphingomonadaceae;g__Sphingopyxis	0	0	0	0	0	0	0	0	0	0	0	0	0	0	7.71323e-06	0	0	0	0	0	0	3.26193e-05	3.45623e-05	1.11754e-05	0	0	0	8.37739e-05	7.54248e-05	4.31352e-05	0	0	0	0	0	0	k__Bacteria	p__Proteobacteria	c__Alphaproteobacteria	o__Sphingomonadales	f__Sphingomonadaceae	g__Sphingopyxis	481
k__Bacteria;p__Proteobacteria;c__Alphaproteobacteria;o__Sphingomonadales;f__Sphingomonadaceae;g__Zymomonas	0	0	0	0	0	0	0	0	0	0	0	0	0.000120703	0.000503562	0.000149342	9.27825e-05	5.03892e-05	0.000551655	6.98313e-06	1.671e-05	0	0.000105807	0.000590681	0.000220634	1.75932e-05	7.17154e-06	0	0.000205231	9.64566e-05	0.000290583	0	0	6.97135e-06	0	0	0	k__Bacteria	p__Proteobacteria	c__Alphaproteobacteria	o__Sphingomonadales	f__Sphingomonadaceae	g__Zymomonas	482
k__Bacteria;p__Proteobacteria;c__Betaproteobacteria;Other;Other;Other	0.000420436	0.000506365	0.000373815	0.00201368	0.00187903	0.00246011	0.0020848	0.0028713	0.0034854	0.000975718	0.000754354	0.000810137	0.000622629	0.000520319	0.000495319	0.000456058	0.000241124	0.000253477	0.000844416	0.000876518	0.00073941	0.000208858	0.000170539	0.000154017	0.000159929	0.000221435	0.000211861	0.000555977	0.000498699	0.000457189	0.0238187	0.021926	0.0212891	0.00197343	0.00246836	0.00222486	k__Bacteria	p__Proteobacteria	c__Betaproteobacteria	Other	Other	Other	483
k__Bacteria;p__Proteobacteria;c__Betaproteobacteria;o__;f__;g__	0.00113465	0.00107161	0.000572051	0.00352616	0.00351853	0.0033534	0.00799961	0.00619715	0.00763257	0.00431432	0.00392903	0.00334193	0.00129625	0.0012584	0.00114337	0.000549123	0.000400959	0.000482212	0.00117871	0.00125967	0.00105854	0.00269379	0.00212881	0.00286434	9.70454e-05	0.00015788	0.000184011	0.00631972	0.00614098	0.0063645	0.00617173	0.00479193	0.00503863	0.00560638	0.00594157	0.00576098	k__Bacteria	p__Proteobacteria	c__Betaproteobacteria	o__	f__	g__	484
k__Bacteria;p__Proteobacteria;c__Betaproteobacteria;o__A21b;f__EB1003;g__	0.0135482	0.0217737	0.0130926	0.0139005	0.0119187	0.0126937	0.0144735	0.0157447	0.0213523	0.0127484	0.01253	0.0147538	0.00984868	0.0110933	0.0110926	0.0104475	0.0095085	0.00941966	0.0124887	0.0122159	0.0133346	0.0156001	0.0151733	0.0157081	0.00350263	0.00440862	0.00463446	0.00897898	0.009565	0.00920969	0.0164364	0.0160337	0.0144074	0.0163281	0.0176781	0.0187652	k__Bacteria	p__Proteobacteria	c__Betaproteobacteria	o__A21b	f__EB1003	g__	485
k__Bacteria;p__Proteobacteria;c__Betaproteobacteria;o__A21b;f__UD5;g__	0.00012718	0.000164863	6.85123e-05	0.00124674	0.00118469	0.000971231	0.00174928	0.00176415	0.00248582	0.00078927	0.000616505	0.000821442	0.000702399	0.000939177	0.000826246	0.00395022	0.00395098	0.00336981	0.00454539	0.00414741	0.00417533	0.000940626	0.000730261	0.000866331	7.1998e-05	0.000109881	0.000118784	0.00113542	0.00133877	0.000948045	0.00123096	0.0013056	0.000985763	0.000595862	0.000545814	0.000672641	k__Bacteria	p__Proteobacteria	c__Betaproteobacteria	o__A21b	f__UD5	g__	486
k__Bacteria;p__Proteobacteria;c__Betaproteobacteria;o__ASSO-13;f__;g__	0	0	0	4.61616e-06	0	0	0	0	0	0	0	0	0	0	0	7.26575e-06	0	0	0	0	0	0	0	0	0	0	0	0	0	0	0	0	0	0	0	0	k__Bacteria	p__Proteobacteria	c__Betaproteobacteria	o__ASSO-13	f__	g__	487
k__Bacteria;p__Proteobacteria;c__Betaproteobacteria;o__Burkholderiales;Other;Other	0.000147223	0.000235519	0.000152051	0.00014946	0.000144396	8.02883e-05	0.000105948	6.77234e-05	0.000135706	6.72405e-06	1.80054e-05	5.18141e-05	7.58252e-05	6.62867e-05	5.95626e-05	5.09073e-05	0.000100354	8.02529e-05	5.54882e-05	9.28296e-05	9.76342e-05	7.21864e-05	6.90658e-05	9.42899e-05	1.77817e-05	3.44564e-05	2.51534e-05	0.000349227	0.000345588	0.000351217	2.76146e-05	0.000114804	7.00079e-05	2.63545e-05	3.63405e-05	4.85168e-05	k__Bacteria	p__Proteobacteria	c__Betaproteobacteria	o__Burkholderiales	Other	Other	488
k__Bacteria;p__Proteobacteria;c__Betaproteobacteria;o__Burkholderiales;f__;g__	0.000342291	0.000459261	0.000311862	0.00143942	0.00136656	0.00132953	0.00078476	0.000773949	0.00128829	0.000703329	0.000727434	0.000726798	0.00167037	0.00141616	0.00109876	0.00142834	0.00272965	0.00309554	0.000964496	0.00109443	0.00120911	0.000702481	0.000947232	0.00085346	0.000336203	0.000411074	0.000414089	0.00172334	0.00193481	0.00178025	0.00047384	0.000271306	0.00029713	0.000278171	0.000316761	0.000276204	k__Bacteria	p__Proteobacteria	c__Betaproteobacteria	o__Burkholderiales	f__	g__	489
k__Bacteria;p__Proteobacteria;c__Betaproteobacteria;o__Burkholderiales;f__Alcaligenaceae;g__	9.8329e-06	0	7.79566e-06	2.61897e-05	6.32367e-06	1.3036e-05	0.000173671	2.68138e-05	0	2.11025e-05	0	1.04806e-05	5.69366e-05	0.000125202	0.000105689	3.63523e-05	2.97813e-05	5.41339e-05	0	8.514e-06	2.14322e-05	0.000128252	0.000124578	0.000143772	8.89083e-06	1.3401e-05	0	0.00162715	0.00178258	0.00168197	6.72405e-06	0	6.62985e-06	5.15786e-06	0	0	k__Bacteria	p__Proteobacteria	c__Betaproteobacteria	o__Burkholderiales	f__Alcaligenaceae	g__	490
k__Bacteria;p__Proteobacteria;c__Betaproteobacteria;o__Burkholderiales;f__Alcaligenaceae;g__Achromobacter	0	0	0	0	0	0	0	0	0	0	0	0	0	0	0	0	0	0	0	0	0	0	0	0	0	0	0	0	0	0	0	0	0	0	0	0	k__Bacteria	p__Proteobacteria	c__Betaproteobacteria	o__Burkholderiales	f__Alcaligenaceae	g__Achromobacter	491
k__Bacteria;p__Proteobacteria;c__Betaproteobacteria;o__Burkholderiales;f__Burkholderiaceae;Other	0	1.17759e-05	0	2.98166e-05	6.26479e-06	1.35305e-05	9.58561e-06	6.68873e-06	6.4061e-06	7.2422e-06	1.80407e-05	1.01508e-05	0.000113932	6.67931e-05	0.000143419	0	0	1.34128e-05	0	0	7.03023e-06	8.17249e-06	0	0	0	6.85359e-06	0	0.000979427	0.00109044	0.000885491	2.09965e-05	3.0111e-05	2.71788e-05	4.81871e-05	7.7309e-05	7.40353e-05	k__Bacteria	p__Proteobacteria	c__Betaproteobacteria	o__Burkholderiales	f__Burkholderiaceae	Other	492
k__Bacteria;p__Proteobacteria;c__Betaproteobacteria;o__Burkholderiales;f__Burkholderiaceae;g__	0	0	0	0	0	0	0	0	0	0	0	0	7.74974e-05	0.000111718	5.29092e-05	0	9.96243e-06	0	0	1.72517e-05	0	0.000145115	0.000144538	0.000215193	1.75579e-05	4.11569e-05	7.51775e-05	0.000437523	0.000335378	0.000464078	0	0	0	0	0	1.02451e-05	k__Bacteria	p__Proteobacteria	c__Betaproteobacteria	o__Burkholderiales	f__Burkholderiaceae	g__	493
k__Bacteria;p__Proteobacteria;c__Betaproteobacteria;o__Burkholderiales;f__Burkholderiaceae;g__Burkholderia	0.000254042	0.00031795	0.000251393	0.00012446	0.000254607	0.000101285	4.84108e-05	6.66046e-05	0.00012307	0.001049	0.0011929	0.00121497	0.000556389	0.000326205	0.000331987	0.000137425	0.00022081	0.000203394	2.05725e-05	8.69063e-06	3.52571e-05	0.000267714	0.000222636	0.000198189	0.000637219	0.00118624	0.000555423	0.00202025	0.00175987	0.00171648	0.0005375	0.000362145	0.000323237	0.000147011	0.000173848	0.000138826	k__Bacteria	p__Proteobacteria	c__Betaproteobacteria	o__Burkholderiales	f__Burkholderiaceae	g__Burkholderia	494
k__Bacteria;p__Proteobacteria;c__Betaproteobacteria;o__Burkholderiales;f__Burkholderiaceae;g__Pandoraea	0	0	0	0	0	0	0	0	0	0	0	0	0	0	0	0	0	0	0	0	0	0	0	0	0	0	0	0	1.09987e-05	0	0	0	0	0	0	0	k__Bacteria	p__Proteobacteria	c__Betaproteobacteria	o__Burkholderiales	f__Burkholderiaceae	g__Pandoraea	495
k__Bacteria;p__Proteobacteria;c__Betaproteobacteria;o__Burkholderiales;f__Burkholderiaceae;g__Salinispora	0	0	0	0	0	0	0	0	0	0	0	0	6.15881e-06	7.35995e-06	0	7.51304e-06	0	0	0	0	0	0	1.37661e-05	5.78198e-06	0	0	0	0	1.07632e-05	0	0	0	0	0	0	0	k__Bacteria	p__Proteobacteria	c__Betaproteobacteria	o__Burkholderiales	f__Burkholderiaceae	g__Salinispora	496
k__Bacteria;p__Proteobacteria;c__Betaproteobacteria;o__Burkholderiales;f__Comamonadaceae;Other	0.000127015	0.000153087	0.000137672	0.000636183	0.000721582	0.000608851	0.000395129	0.000413806	0.000520331	0.000206373	0.000153758	0.000228206	0.000667495	0.000577892	0.000607555	0.000832652	0.000802106	0.000619873	0.000391408	0.000592635	0.00043591	0.000296789	0.000381988	0.000432412	0.000160388	0.000247589	0.000126132	0.00171568	0.00183752	0.00187782	0.000177298	0.000129123	0.000188156	0.000136624	0.000194091	0.000171045	k__Bacteria	p__Proteobacteria	c__Betaproteobacteria	o__Burkholderiales	f__Comamonadaceae	Other	497
k__Bacteria;p__Proteobacteria;c__Betaproteobacteria;o__Burkholderiales;f__Comamonadaceae;g__	0.0042202	0.00519318	0.00359639	0.0030807	0.00289422	0.00195691	0.00209113	0.00151775	0.00174774	0.00301715	0.00317517	0.00307935	0.0043788	0.00341384	0.00311184	0.00395566	0.00404737	0.00453706	0.00149444	0.00186358	0.00220365	0.00231727	0.00298964	0.00279309	0.0015353	0.00335487	0.00210651	0.00673154	0.00653765	0.00699291	0.00297693	0.00316811	0.00281575	0.00163977	0.00199276	0.00198895	k__Bacteria	p__Proteobacteria	c__Betaproteobacteria	o__Burkholderiales	f__Comamonadaceae	g__	498
k__Bacteria;p__Proteobacteria;c__Betaproteobacteria;o__Burkholderiales;f__Comamonadaceae;g__Acidovorax	0	0	0	4.41597e-06	6.359e-06	6.67695e-06	1.94774e-05	1.35188e-05	1.33657e-05	0	0	0	5.59474e-05	0	2.27746e-05	7.10088e-06	3.00639e-05	6.6534e-06	0	0	6.85359e-06	7.98408e-06	0	0	0	1.32008e-05	0	7.12444e-06	0	0	0	0	0	0	0	0	k__Bacteria	p__Proteobacteria	c__Betaproteobacteria	o__Burkholderiales	f__Comamonadaceae	g__Acidovorax	499
k__Bacteria;p__Proteobacteria;c__Betaproteobacteria;o__Burkholderiales;f__Comamonadaceae;g__Comamonas	0	0	0	0	0	0	0	0	0	0	0	0	0	0	0	0	0	0	0	0	0	0	0	0	0	0	0	3.60343e-06	0	0	0	0	0	0	0	0	k__Bacteria	p__Proteobacteria	c__Betaproteobacteria	o__Burkholderiales	f__Comamonadaceae	g__Comamonas	500
k__Bacteria;p__Proteobacteria;c__Betaproteobacteria;o__Burkholderiales;f__Comamonadaceae;g__Delftia	0	0	0	0	0	6.51209e-06	0	0	6.54742e-06	7.12444e-06	8.92615e-06	0	0	0	0	0	0	0	0	8.33736e-06	0	3.20187e-05	0	1.09869e-05	0	0	0	2.04666e-05	2.15146e-05	4.43835e-05	0	0	0	0	5.21674e-06	5.35805e-06	k__Bacteria	p__Proteobacteria	c__Betaproteobacteria	o__Burkholderiales	f__Comamonadaceae	g__Delftia	501
k__Bacteria;p__Proteobacteria;c__Betaproteobacteria;o__Burkholderiales;f__Comamonadaceae;g__Diaphorobacter	0	0	0	0	0	0	0	0	0	0	0	0	0	0	0	0	0	0	0	0	0	0	0	0	0	0	0	3.27371e-06	0	8.80839e-06	0	0	0	0	0	0	k__Bacteria	p__Proteobacteria	c__Betaproteobacteria	o__Burkholderiales	f__Comamonadaceae	g__Diaphorobacter	502
k__Bacteria;p__Proteobacteria;c__Betaproteobacteria;o__Burkholderiales;f__Comamonadaceae;g__Hydrogenophaga	0	0	0	0	0	0	0	0	0	0	0	0	0	0	0	0	0	0	0	0	0	0	0	0	0	0	0	0	2.15735e-05	8.57288e-06	0	0	0	0	0	0	k__Bacteria	p__Proteobacteria	c__Betaproteobacteria	o__Burkholderiales	f__Comamonadaceae	g__Hydrogenophaga	503
k__Bacteria;p__Proteobacteria;c__Betaproteobacteria;o__Burkholderiales;f__Comamonadaceae;g__Limnohabitans	0	1.17759e-05	7.6779e-06	5.96686e-05	5.72546e-05	2.6908e-05	3.83895e-05	4.8611e-05	2.58128e-05	0	0	0	6.68873e-06	1.44726e-05	0	2.13262e-05	0	1.33421e-05	1.37543e-05	4.27584e-05	7.042e-06	8.17249e-06	1.39545e-05	1.65805e-05	8.69063e-06	7.06556e-06	0	3.29726e-06	0	0	0	0	0	0	0	0	k__Bacteria	p__Proteobacteria	c__Betaproteobacteria	o__Burkholderiales	f__Comamonadaceae	g__Limnohabitans	504
k__Bacteria;p__Proteobacteria;c__Betaproteobacteria;o__Burkholderiales;f__Comamonadaceae;g__Methylibium	0.00146934	0.00181349	0.00129297	0.00113283	0.00119495	0.000777247	0.0011324	0.000711502	0.000894853	0.00149445	0.00127307	0.00133727	0.0010551	0.000894005	0.00105347	0.00107269	0.00119419	0.000898268	0.000297354	0.0003576	0.000475759	0.000461699	0.000557943	0.000549724	0.00020509	0.000330009	0.000286014	0.00342695	0.00301749	0.00306166	0.000645757	0.000708181	0.000761691	0.000343139	0.000355739	0.00039361	k__Bacteria	p__Proteobacteria	c__Betaproteobacteria	o__Burkholderiales	f__Comamonadaceae	g__Methylibium	505
k__Bacteria;p__Proteobacteria;c__Betaproteobacteria;o__Burkholderiales;f__Comamonadaceae;g__Paucibacter	0	0	0	0	0	0	0	0	0	0	0	0	0	7.50127e-06	0	0	0	0	0	0	7.13621e-06	8.01941e-06	6.6063e-06	0	0	0	0	0	0	8.72596e-06	0	0	0	0	0	0	k__Bacteria	p__Proteobacteria	c__Betaproteobacteria	o__Burkholderiales	f__Comamonadaceae	g__Paucibacter	506
k__Bacteria;p__Proteobacteria;c__Betaproteobacteria;o__Burkholderiales;f__Comamonadaceae;g__Polaromonas	0	0	0	4.41597e-06	0	3.98026e-05	0	0	0	0	0	0	2.51181e-05	0	7.56015e-06	7.44239e-06	1.00566e-05	6.67695e-06	0	0	6.7005e-06	0	1.36012e-05	1.11047e-05	0	6.87714e-06	0	3.33259e-06	1.07985e-05	9.10279e-06	0	0	0	0	0	0	k__Bacteria	p__Proteobacteria	c__Betaproteobacteria	o__Burkholderiales	f__Comamonadaceae	g__Polaromonas	507
k__Bacteria;p__Proteobacteria;c__Betaproteobacteria;o__Burkholderiales;f__Comamonadaceae;g__Ramlibacter	2.93456e-05	0	0	1.68278e-05	1.87119e-05	6.85359e-06	0	6.61807e-06	6.51209e-06	2.13615e-05	0	0	0.000101497	4.51842e-05	3.02053e-05	7.19509e-06	0	0	0	0	0	7.90165e-06	0	0	0	6.78647e-05	0	7.22924e-05	0.000151085	6.22593e-05	0	1.50614e-05	6.68873e-06	0	0	0	k__Bacteria	p__Proteobacteria	c__Betaproteobacteria	o__Burkholderiales	f__Comamonadaceae	g__Ramlibacter	508
k__Bacteria;p__Proteobacteria;c__Betaproteobacteria;o__Burkholderiales;f__Comamonadaceae;g__Rhodoferax	0	0	2.25745e-05	0	0	0	0	6.61807e-06	0	0	0	0	5.0189e-05	4.3936e-05	3.02995e-05	5.05541e-05	6.04341e-05	1.35423e-05	5.53351e-05	6.79471e-05	4.88819e-05	7.9723e-06	6.73583e-06	2.15146e-05	0	6.9949e-06	0	5.27562e-05	3.25369e-05	5.2815e-05	0	7.38351e-06	0	5.28739e-06	0	0	k__Bacteria	p__Proteobacteria	c__Betaproteobacteria	o__Burkholderiales	f__Comamonadaceae	g__Rhodoferax	509
k__Bacteria;p__Proteobacteria;c__Betaproteobacteria;o__Burkholderiales;f__Comamonadaceae;g__Rubrivivax	0	0	0	0	0	0	0	0	0	0	0	0	8.95913e-05	5.94567e-05	5.27797e-05	7.18332e-06	4.05916e-05	7.97348e-05	0	2.55655e-05	2.11967e-05	9.58089e-05	0.000158233	0.000181479	1.80054e-05	0	4.26995e-05	0.000582367	0.000248319	0.000308129	0	0	0	0	0	0	k__Bacteria	p__Proteobacteria	c__Betaproteobacteria	o__Burkholderiales	f__Comamonadaceae	g__Rubrivivax	510
k__Bacteria;p__Proteobacteria;c__Betaproteobacteria;o__Burkholderiales;f__Comamonadaceae;g__Variovorax	0	0	7.68968e-06	1.73224e-05	1.22823e-05	1.32715e-05	0	2.09612e-05	1.87355e-05	1.3978e-05	8.94971e-06	1.01862e-05	9.56559e-05	8.86845e-05	3.7683e-05	4.38065e-05	3.01817e-05	2.60248e-05	7.15976e-06	0	3.46095e-05	1.62272e-05	6.21533e-05	6.09051e-05	0	1.37543e-05	0	5.39455e-05	2.18208e-05	3.56222e-05	0	0	0	0	4.94589e-06	0	k__Bacteria	p__Proteobacteria	c__Betaproteobacteria	o__Burkholderiales	f__Comamonadaceae	g__Variovorax	511
k__Bacteria;p__Proteobacteria;c__Betaproteobacteria;o__Burkholderiales;f__Oxalobacteraceae;Other	9.92711e-06	0	0	9.92828e-05	0.000106855	5.42399e-05	1.95245e-05	2.71553e-05	5.14019e-05	0	0	1.03275e-05	0.00014064	0.000192301	0.000157067	0.000151368	7.04318e-05	7.37291e-05	5.62065e-05	2.54713e-05	4.89879e-05	8.14423e-05	7.72972e-05	8.84019e-05	0	2.07021e-05	8.5611e-06	7.03258e-05	7.5837e-05	4.35238e-05	6.72405e-06	0	6.97135e-06	1.54853e-05	1.46846e-05	5.1343e-06	k__Bacteria	p__Proteobacteria	c__Betaproteobacteria	o__Burkholderiales	f__Oxalobacteraceae	Other	512
k__Bacteria;p__Proteobacteria;c__Betaproteobacteria;o__Burkholderiales;f__Oxalobacteraceae;g__	0.00195496	0.00209612	0.00203667	0.00187442	0.00208775	0.00206712	0.00154558	0.00131879	0.00184355	0.000128416	0.000163603	0.000176274	0.00132712	0.00106041	0.00141899	0.00205582	0.00169842	0.00162776	0.00346584	0.00354515	0.00367252	0.0007839	0.000919076	0.000963659	0.000469577	0.000657073	0.00069889	0.00148861	0.0010809	0.00119501	0.000343268	0.000377218	0.000318421	8.35855e-05	0.000143125	0.000158669	k__Bacteria	p__Proteobacteria	c__Betaproteobacteria	o__Burkholderiales	f__Oxalobacteraceae	g__	513
k__Bacteria;p__Proteobacteria;c__Betaproteobacteria;o__Burkholderiales;f__Oxalobacteraceae;g__Cupriavidus	0	0	0	0	0	0	0	0	0	0	0	0	0	0	0	7.38351e-06	0	0	0	0	0	0	0	0	0	0	0	0	0	0	0	0	0	0	0	0	k__Bacteria	p__Proteobacteria	c__Betaproteobacteria	o__Burkholderiales	f__Oxalobacteraceae	g__Cupriavidus	514
k__Bacteria;p__Proteobacteria;c__Betaproteobacteria;o__Burkholderiales;f__Oxalobacteraceae;g__Herminiimonas	1.01037e-05	0	0	0	6.19414e-06	0	0	0	0	0	0	0	6.00572e-06	1.48141e-05	7.76034e-06	0	9.99776e-06	0	0	0	0	0	0	0	0	0	0	7.042e-06	1.0881e-05	8.78484e-06	0	7.73678e-06	0	0	0	0	k__Bacteria	p__Proteobacteria	c__Betaproteobacteria	o__Burkholderiales	f__Oxalobacteraceae	g__Herminiimonas	515
k__Bacteria;p__Proteobacteria;c__Betaproteobacteria;o__Burkholderiales;f__Oxalobacteraceae;g__Janthinobacterium	9.65626e-06	1.17759e-05	7.70146e-06	2.12438e-05	1.24707e-05	6.52386e-06	7.69675e-05	5.4287e-05	7.72501e-05	2.8274e-05	1.84529e-05	4.12157e-05	5.68306e-05	7.50715e-05	9.79875e-05	8.67768e-05	5.00595e-05	6.65693e-05	6.26244e-05	0.000110776	9.85056e-05	4.80811e-05	4.84579e-05	4.51371e-05	8.87905e-06	7.20687e-06	3.37734e-05	0.000147776	0.000119561	0.000166641	2.08905e-05	4.56553e-05	0	0	0	0	k__Bacteria	p__Proteobacteria	c__Betaproteobacteria	o__Burkholderiales	f__Oxalobacteraceae	g__Janthinobacterium	516
k__Bacteria;p__Proteobacteria;c__Betaproteobacteria;o__Burkholderiales;f__Oxalobacteraceae;g__Ralstonia	0	0	0	4.35709e-06	0	0	0	0	0	0	0	0	0	7.35995e-06	0	0	0	0	0	0	0	0	0	0	0	0	0	0	0	0	0	0	0	0	0	0	k__Bacteria	p__Proteobacteria	c__Betaproteobacteria	o__Burkholderiales	f__Oxalobacteraceae	g__Ralstonia	517
k__Bacteria;p__Proteobacteria;c__Betaproteobacteria;o__Ellin6067;f__;g__	0.00649965	0.00829025	0.00578357	0.0126931	0.0123683	0.0132054	0.0104894	0.0125661	0.015282	0.00511384	0.00499769	0.00706297	0.00508072	0.00500847	0.00547615	0.016691	0.0139025	0.011279	0.0144565	0.0143036	0.0136879	0.0100216	0.00971165	0.0106182	0.00227188	0.00319885	0.00339004	0.00443789	0.00409535	0.00495498	0.00611763	0.00728789	0.00684929	0.00602667	0.00618685	0.00585632	k__Bacteria	p__Proteobacteria	c__Betaproteobacteria	o__Ellin6067	f__	g__	518
k__Bacteria;p__Proteobacteria;c__Betaproteobacteria;o__Gallionellales;f__Gallionellaceae;g__Gallionella	5.86559e-05	2.35519e-05	3.0111e-05	8.38446e-06	0	0	0	0	0	7.41883e-06	0	0	1.25885e-05	1.49437e-05	7.53659e-06	2.1444e-05	9.90356e-06	1.38014e-05	2.72966e-05	4.29233e-05	3.46566e-05	7.94875e-06	0	0	0	0	0	0	0	0	0	0	6.98313e-06	0	0	5.41693e-06	k__Bacteria	p__Proteobacteria	c__Betaproteobacteria	o__Gallionellales	f__Gallionellaceae	g__Gallionella	519
k__Bacteria;p__Proteobacteria;c__Betaproteobacteria;o__Hydrogenophilales;f__Hydrogenophilaceae;g__Thiobacillus	0	0	0	8.78484e-06	0	0	0	0	0	3.51158e-05	1.8606e-05	4.16044e-05	6.25302e-06	3.72473e-05	7.43061e-06	0	9.75047e-06	0	0	0	0	3.20894e-05	4.8929e-05	0	0	0	0	9.06982e-05	0.000107726	6.08227e-05	0	0	0	0	0	0	k__Bacteria	p__Proteobacteria	c__Betaproteobacteria	o__Hydrogenophilales	f__Hydrogenophilaceae	g__Thiobacillus	520
k__Bacteria;p__Proteobacteria;c__Betaproteobacteria;o__IS-44;f__;g__	0.000118242	0.000117759	5.38984e-05	0.0039166	0.0034672	0.00353186	0.00318913	0.00251384	0.00295106	0.000484214	0.000590787	0.000851423	0.000207892	0.000147446	0.000171658	0.000159352	0.00013978	8.78955e-05	0.000269787	0.000238792	0.000161413	0.000620733	0.000507778	0.000593848	0	2.12791e-05	0	0.000240782	0.000356858	0.000439595	0.00126309	0.00116923	0.000801317	0.000711466	0.000843675	0.00072495	k__Bacteria	p__Proteobacteria	c__Betaproteobacteria	o__IS-44	f__	g__	521
k__Bacteria;p__Proteobacteria;c__Betaproteobacteria;o__MND1;f__;g__	0.000381599	0.000341502	0.000244398	0.0057985	0.00580019	0.00514222	0.0109589	0.00857505	0.00875892	0.00190339	0.00197641	0.00236585	0.00126455	0.00149359	0.00152657	0.00221504	0.00137206	0.00129831	0.00110485	0.00146148	0.0012311	0.00185025	0.00192626	0.00184383	0.000274544	0.000534474	0.000524453	0.00113279	0.00112505	0.00109424	0.00371867	0.00462485	0.00335528	0.00448318	0.00496747	0.00457291	k__Bacteria	p__Proteobacteria	c__Betaproteobacteria	o__MND1	f__	g__	522
k__Bacteria;p__Proteobacteria;c__Betaproteobacteria;o__Methylophilales;Other;Other	0	0	0	0	0	6.54742e-06	9.77402e-06	1.32244e-05	0	7.08911e-06	0	0	0	0	1.52263e-05	0	0	0	0	0	0	0	1.38956e-05	1.11754e-05	0	0	0	0	0	0	0	0	0	0	0	0	k__Bacteria	p__Proteobacteria	c__Betaproteobacteria	o__Methylophilales	Other	Other	523
k__Bacteria;p__Proteobacteria;c__Betaproteobacteria;o__Methylophilales;f__;g__	0.00051933	0.000671228	0.000497121	4.30999e-06	0	0	9.67981e-06	0	0	0	0	0	6.27657e-06	0	0	1.42253e-05	0	1.40016e-05	0	0	7.10088e-06	0	0	0	8.86727e-06	0	0	3.30904e-06	0	8.67886e-06	0	0	0	5.21674e-06	5.15786e-06	5.27562e-06	k__Bacteria	p__Proteobacteria	c__Betaproteobacteria	o__Methylophilales	f__	g__	524
k__Bacteria;p__Proteobacteria;c__Betaproteobacteria;o__Methylophilales;f__Methylophilaceae;g__	0	0	0	6.8901e-05	7.59312e-05	3.35614e-05	3.82835e-05	2.07021e-05	1.27416e-05	0	0	0	6.4061e-06	0	0	7.27752e-06	3.03348e-05	2.03253e-05	3.52336e-05	0	2.86979e-05	2.42349e-05	7.06556e-06	0	0	0	8.18427e-06	0	1.09163e-05	0	6.86537e-06	1.51085e-05	0	0	0	0	k__Bacteria	p__Proteobacteria	c__Betaproteobacteria	o__Methylophilales	f__Methylophilaceae	g__	525
k__Bacteria;p__Proteobacteria;c__Betaproteobacteria;o__Methylophilales;f__Methylophilaceae;g__Methylotenera	0	0	0	0	0	0	9.58561e-06	0	0	0	0	0	0	0	0	0	0	0	0	0	0	0	0	0	0	0	0	0	0	0	0	0	0	0	0	0	k__Bacteria	p__Proteobacteria	c__Betaproteobacteria	o__Methylophilales	f__Methylophilaceae	g__Methylotenera	526
k__Bacteria;p__Proteobacteria;c__Betaproteobacteria;o__Neisseriales;f__Neisseriaceae;g__	0	0	0	0	0	0	0	0	0	0	0	0	0	7.25397e-06	0	0	0	0	0	0	0	0	0	5.71132e-06	0	0	0	0	0	0	0	0	0	0	5.39337e-06	0	k__Bacteria	p__Proteobacteria	c__Betaproteobacteria	o__Neisseriales	f__Neisseriaceae	g__	527
k__Bacteria;p__Proteobacteria;c__Betaproteobacteria;o__Neisseriales;f__Neisseriaceae;g__Neisseria	0	0	0	0	0	0	0	0	0	0	0	0	0	0	0	0	0	0	0	0	0	0	0	0	0	0	0	0	0	0	0	0	0	0	0	0	k__Bacteria	p__Proteobacteria	c__Betaproteobacteria	o__Neisseriales	f__Neisseriaceae	g__Neisseria	528
k__Bacteria;p__Proteobacteria;c__Betaproteobacteria;o__Nitrosomonadales;f__Nitrosomonadaceae;g__	0	0	0	0	0	0	0	0	0	0	0	0	0	7.40706e-06	0	0	0	0	0	0	0	0	0	0	0	0	0	3.30904e-06	0	1.76757e-05	0	0	0	0	0	0	k__Bacteria	p__Proteobacteria	c__Betaproteobacteria	o__Nitrosomonadales	f__Nitrosomonadaceae	g__	529
k__Bacteria;p__Proteobacteria;c__Betaproteobacteria;o__Procabacteriales;f__Procabacteriaceae;g__	9.65626e-06	2.35519e-05	1.52263e-05	4.27466e-06	0	0	0	6.90069e-06	6.28835e-06	0	0	0	0	0	0	3.62463e-05	0	6.59452e-06	0	0	0	0	7.25397e-06	5.3816e-06	0	0	0	0	0	0	7.5837e-05	2.19857e-05	1.44137e-05	5.09898e-06	2.58599e-05	0	k__Bacteria	p__Proteobacteria	c__Betaproteobacteria	o__Procabacteriales	f__Procabacteriaceae	g__	530
k__Bacteria;p__Proteobacteria;c__Betaproteobacteria;o__Rhodocyclales;f__Rhodocyclaceae;Other	6.84535e-05	5.88796e-05	2.27982e-05	0.000772619	0.000701869	0.000801352	0.000912434	0.00063053	0.000917404	0.000827742	0.000893816	0.00086261	0.000987718	0.00104451	0.000908819	0.00130694	0.0009323	0.000731167	0.00261257	0.00159777	0.00170621	0.000371236	0.000229595	0.0003456	0.000158916	0.000165416	0.000295411	0.00087302	0.000984079	0.000956559	0.000139816	0.0001358	8.2667e-05	0.000311615	0.000316219	0.000327524	k__Bacteria	p__Proteobacteria	c__Betaproteobacteria	o__Rhodocyclales	f__Rhodocyclaceae	Other	531
k__Bacteria;p__Proteobacteria;c__Betaproteobacteria;o__Rhodocyclales;f__Rhodocyclaceae;g__	4.89879e-05	0.000141311	4.54433e-05	9.12046e-05	5.65951e-05	4.62323e-05	0.000154359	0.000188438	0.000219809	9.23233e-05	5.43224e-05	4.16161e-05	7.67202e-05	0.000140781	0.000150167	0.000237214	0.000200403	0.000133998	0.000592188	0.00037471	0.000357105	3.18068e-05	8.30085e-05	2.20681e-05	3.57753e-05	6.77116e-06	5.05187e-05	1.01744e-05	1.07514e-05	8.66708e-06	0.000130301	5.95626e-05	6.91836e-05	7.44239e-05	0.000107962	0.000106042	k__Bacteria	p__Proteobacteria	c__Betaproteobacteria	o__Rhodocyclales	f__Rhodocyclaceae	g__	532
k__Bacteria;p__Proteobacteria;c__Betaproteobacteria;o__Rhodocyclales;f__Rhodocyclaceae;g__Azospira	0	0	0	0	0	0	0	0	0	0	0	0	0	0	0	0	0	0	0	0	0	0	0	0	0	0	0	0	0	0	0	0	0	0	0	0	k__Bacteria	p__Proteobacteria	c__Betaproteobacteria	o__Rhodocyclales	f__Rhodocyclaceae	g__Azospira	533
k__Bacteria;p__Proteobacteria;c__Betaproteobacteria;o__Rhodocyclales;f__Rhodocyclaceae;g__Dechloromonas	2.91925e-05	1.17759e-05	0	0	0	0	0	0	0	0	0	0	0	0	0	0	0	0	0	8.47867e-06	0	0	0	0	0	0	0	0	0	0	0	0	0	0	0	0	k__Bacteria	p__Proteobacteria	c__Betaproteobacteria	o__Rhodocyclales	f__Rhodocyclaceae	g__Dechloromonas	534
k__Bacteria;p__Proteobacteria;c__Betaproteobacteria;o__Rhodocyclales;f__Rhodocyclaceae;g__Propionivibrio	1.97011e-05	3.53278e-05	7.40706e-06	4.25111e-06	0	0	0	0	6.359e-06	0	0	3.10884e-05	0	0	0	6.9478e-06	0	1.3507e-05	0.000554682	0.000503044	0.000371342	0	0	0	0	0	0	3.56811e-06	0	8.72596e-06	0	7.45416e-06	1.39074e-05	0	0	0	k__Bacteria	p__Proteobacteria	c__Betaproteobacteria	o__Rhodocyclales	f__Rhodocyclaceae	g__Propionivibrio	535
k__Bacteria;p__Proteobacteria;c__Betaproteobacteria;o__Rhodocyclales;f__Rhodocyclaceae;g__Sulfuritalea	0	0	0	0	0	6.42966e-06	0	0	0	0	0	0	0	0	0	0	0	0	0	0	0	0	0	0	0	0	0	3.49745e-06	0	8.66708e-06	0	0	0	0	0	0	k__Bacteria	p__Proteobacteria	c__Betaproteobacteria	o__Rhodocyclales	f__Rhodocyclaceae	g__Sulfuritalea	536
k__Bacteria;p__Proteobacteria;c__Betaproteobacteria;o__Rhodocyclales;f__Rhodocyclaceae;g__Thauera	9.92711e-06	0	0	2.98284e-05	5.65245e-05	6.55919e-06	2.85331e-05	4.0309e-05	3.26429e-05	0	9.16167e-06	1.04217e-05	1.95598e-05	5.23087e-05	1.49083e-05	8.67297e-05	5.02479e-05	6.66164e-05	0.00013222	0.000102309	7.82628e-05	1.61801e-05	6.55919e-06	5.53469e-06	2.70375e-05	6.58274e-06	1.69102e-05	0	1.0881e-05	0	6.59452e-06	0	0	5.80553e-06	2.52829e-05	5.35805e-06	k__Bacteria	p__Proteobacteria	c__Betaproteobacteria	o__Rhodocyclales	f__Rhodocyclaceae	g__Thauera	537
k__Bacteria;p__Proteobacteria;c__Betaproteobacteria;o__Rhodocyclales;f__Rhodocyclaceae;g__Uliginosibacterium	9.93888e-06	0	0	3.76005e-05	3.81187e-05	3.32905e-05	4.80811e-05	2.02664e-05	1.91359e-05	7.79213e-05	0.000109281	0.000103746	0	0	7.53659e-06	0	1.01508e-05	3.29608e-05	0	0	0	2.40347e-05	0	1.09398e-05	0	0	0	5.73723e-05	7.58605e-05	0.000114486	7.03023e-06	0	7.27752e-06	1.03275e-05	3.13004e-05	0	k__Bacteria	p__Proteobacteria	c__Betaproteobacteria	o__Rhodocyclales	f__Rhodocyclaceae	g__Uliginosibacterium	538
k__Bacteria;p__Proteobacteria;c__Betaproteobacteria;o__Rhodocyclales;f__Rhodocyclaceae;g__Zoogloea	5.88208e-05	5.88796e-05	2.26804e-05	8.44334e-06	3.16419e-05	2.02664e-05	0	6.47676e-06	6.6534e-06	7.23042e-06	0	0	6.52386e-06	0	0	0	0	1.33657e-05	0	8.46689e-06	0	0	0	0	0	0	0	3.56811e-06	0	0	0	0	0	0	5.05187e-06	0	k__Bacteria	p__Proteobacteria	c__Betaproteobacteria	o__Rhodocyclales	f__Rhodocyclaceae	g__Zoogloea	539
k__Bacteria;p__Proteobacteria;c__Betaproteobacteria;o__SBla14;f__;g__	0.00155958	0.0018606	0.00118282	8.71301e-05	5.64773e-05	4.6456e-05	9.77402e-06	6.88892e-06	1.28004e-05	2.83682e-05	3.64936e-05	3.11827e-05	0	7.38351e-06	0	0.000123212	4.02737e-05	5.30035e-05	0.00251555	0.00222653	0.00191325	0.000161307	6.97135e-06	7.67084e-05	9.03214e-06	0	8.23137e-06	6.81826e-06	4.32648e-05	3.48685e-05	1.36012e-05	3.78714e-05	4.1463e-05	0	2.03841e-05	5.44048e-06	k__Bacteria	p__Proteobacteria	c__Betaproteobacteria	o__SBla14	f__	g__	540
k__Bacteria;p__Proteobacteria;c__Betaproteobacteria;o__SC-I-84;f__;g__	0.00165623	0.00273202	0.00169545	0.00732577	0.00682415	0.00717381	0.00452986	0.00530772	0.00676943	0.00665236	0.00702547	0.00677446	0.00430039	0.00486449	0.00473182	0.00364862	0.0040156	0.00339334	0.00398825	0.00429803	0.00417408	0.0033986	0.00363877	0.00397519	0.00106653	0.000847961	0.0012006	0.008861	0.00860959	0.00914676	0.00589371	0.00585771	0.00516071	0.00282331	0.00327743	0.00362502	k__Bacteria	p__Proteobacteria	c__Betaproteobacteria	o__SC-I-84	f__	g__	541
k__Bacteria;p__Proteobacteria;c__Betaproteobacteria;o__Thiobacterales;f__;g__	0	0	0	1.31302e-05	1.94067e-05	0	9.66804e-06	0	0	7.08911e-06	1.78876e-05	0	0	0	0	0	0	0	0	0	0	0	0	0	0	0	0	0	0	0	0	7.26575e-06	0	0	0	0	k__Bacteria	p__Proteobacteria	c__Betaproteobacteria	o__Thiobacterales	f__	g__	542
k__Bacteria;p__Proteobacteria;c__Deltaproteobacteria;o__;f__;g__	3.9308e-05	2.35519e-05	0	0.000141288	8.24786e-05	9.43016e-05	5.73252e-05	2.01368e-05	0.000103463	5.70073e-05	1.79936e-05	6.23771e-05	3.77301e-05	2.2233e-05	1.49672e-05	2.86273e-05	5.01419e-05	2.70964e-05	0	2.60012e-05	6.67695e-06	6.48971e-05	6.96546e-05	5.32861e-05	0	2.73555e-05	0	0.000102086	0.000173848	0.000202805	0.000252429	0.000121492	0.00018056	3.74121e-05	0.00010782	7.43885e-05	k__Bacteria	p__Proteobacteria	c__Deltaproteobacteria	o__	f__	g__	543
k__Bacteria;p__Proteobacteria;c__Deltaproteobacteria;o__Bdellovibrionales;f__Bacteriovoracaceae;g__	1.9395e-05	2.35519e-05	2.29042e-05	0	0	0	9.67981e-06	0	6.59452e-06	0	0	0	3.75534e-05	2.17501e-05	2.22565e-05	2.9063e-05	2.98402e-05	2.70611e-05	6.35076e-05	0	7.81215e-05	1.55913e-05	0	5.84086e-06	0	0	0	8.45158e-05	9.73045e-05	8.67533e-05	1.35423e-05	0	6.6534e-06	0	0	0	k__Bacteria	p__Proteobacteria	c__Deltaproteobacteria	o__Bdellovibrionales	f__Bacteriovoracaceae	g__	544
k__Bacteria;p__Proteobacteria;c__Deltaproteobacteria;o__Bdellovibrionales;f__Bdellovibrionaceae;g__	0.00030469	0.000329726	0.000259647	2.12084e-05	6.45321e-06	1.39191e-05	0.000135847	0.000128099	0.000104346	1.42135e-05	2.75086e-05	4.15808e-05	6.32485e-05	4.44424e-05	2.26098e-05	0.000158327	0.00015954	7.35878e-05	7.68615e-05	6.06225e-05	5.67482e-05	7.26575e-05	5.48876e-05	6.09522e-05	0	2.07727e-05	8.10184e-06	4.69035e-05	3.25722e-05	6.1329e-05	0.000111424	6.79236e-05	2.72495e-05	4.86581e-05	2.01722e-05	3.7471e-05	k__Bacteria	p__Proteobacteria	c__Deltaproteobacteria	o__Bdellovibrionales	f__Bdellovibrionaceae	g__	545
k__Bacteria;p__Proteobacteria;c__Deltaproteobacteria;o__Bdellovibrionales;f__Bdellovibrionaceae;g__Bdellovibrio	0.000186849	0.000105983	0.000129465	0.000168302	5.65598e-05	0.000136401	0.000183175	0.000149331	0.000155937	0.000135082	0.000164569	0.000206997	0.000145586	9.66686e-05	0.000150897	0.000231362	0.000229666	0.000100331	2.13027e-05	4.32294e-05	8.45276e-05	0.000194103	0.000130171	0.000235695	1.7817e-05	2.03017e-05	7.62491e-05	0.000420224	0.000519377	0.000563608	0.000239711	0.00024793	0.000185365	0.000170409	0.00020914	0.000168937	k__Bacteria	p__Proteobacteria	c__Deltaproteobacteria	o__Bdellovibrionales	f__Bdellovibrionaceae	g__Bdellovibrio	546
k__Bacteria;p__Proteobacteria;c__Deltaproteobacteria;o__Desulfobacterales;f__Desulfobacteraceae;g__	0	0	0	4.09802e-06	0	0	0	0	0	0	0	0	0	0	0	0	0	0	0	0	0	0	0	0	0	0	0	0	0	0	0	1.46964e-05	0	0	0	0	k__Bacteria	p__Proteobacteria	c__Deltaproteobacteria	o__Desulfobacterales	f__Desulfobacteraceae	g__	547
k__Bacteria;p__Proteobacteria;c__Deltaproteobacteria;o__Desulfobacterales;f__Desulfobulbaceae;g__	0	0	0	0	0	0	0	0	0	0	0	0	0	0	0	2.17148e-05	0	0	0.00102222	0.000711195	0.000495095	0	0	0	0	0	0	0	0	0	0	0	0	0	0	0	k__Bacteria	p__Proteobacteria	c__Deltaproteobacteria	o__Desulfobacterales	f__Desulfobulbaceae	g__	548
k__Bacteria;p__Proteobacteria;c__Deltaproteobacteria;o__Desulfobacterales;f__Desulfobulbaceae;g__Desulfocapsa	0	0	0	0	0	0	0	0	0	0	0	0	0	0	0	0	0	0	1.33892e-05	8.45512e-06	6.95957e-06	0	0	0	0	0	0	0	0	0	0	0	0	0	0	0	k__Bacteria	p__Proteobacteria	c__Deltaproteobacteria	o__Desulfobacterales	f__Desulfobulbaceae	g__Desulfocapsa	549
k__Bacteria;p__Proteobacteria;c__Deltaproteobacteria;o__Desulfovibrionales;f__Desulfovibrionaceae;g__Bilophila	0	0	0	0	6.30012e-06	0	0	0	0	0	0	0	0	0	0	6.86537e-06	0	0	0	0	0	0	0	0	0	0	0	0	0	0	0	0	0	0	0	0	k__Bacteria	p__Proteobacteria	c__Deltaproteobacteria	o__Desulfovibrionales	f__Desulfovibrionaceae	g__Bilophila	550
k__Bacteria;p__Proteobacteria;c__Deltaproteobacteria;o__Desulfovibrionales;f__Desulfovibrionaceae;g__Desulfovibrio	0	0	0	0	0	0	0	0	0	0	0	0	0	0	0	0	0	0	2.06785e-05	8.24315e-06	4.95649e-05	0	0	0	0	0	0	0	0	0	0	0	0	0	0	0	k__Bacteria	p__Proteobacteria	c__Deltaproteobacteria	o__Desulfovibrionales	f__Desulfovibrionaceae	g__Desulfovibrio	551
k__Bacteria;p__Proteobacteria;c__Deltaproteobacteria;o__Desulfuromonadales;f__Geobacteraceae;g__Geobacter	0.0116509	0.0137425	0.00908188	1.69691e-05	0	6.48854e-06	0	3.36203e-05	1.3507e-05	0	0	0	0	7.60725e-06	2.93574e-05	0.000223001	0.000321659	0.000179088	0.00195874	0.00138554	0.00175434	4.82813e-05	4.16868e-05	3.77536e-05	0	1.39074e-05	8.37268e-06	0	0	0	0.000172824	0.000121092	0.00013076	0.000417904	0.000531695	0.00059923	k__Bacteria	p__Proteobacteria	c__Deltaproteobacteria	o__Desulfuromonadales	f__Geobacteraceae	g__Geobacter	552
k__Bacteria;p__Proteobacteria;c__Deltaproteobacteria;o__Desulfuromonadales;f__Pelobacteraceae;g__	0	0	0	0	0	0	0	0	0	0	0	0	0	0	0	0	0	0	2.06079e-05	0	0	0	0	0	0	0	0	0	0	0	0	0	0	0	0	0	k__Bacteria	p__Proteobacteria	c__Deltaproteobacteria	o__Desulfuromonadales	f__Pelobacteraceae	g__	553
k__Bacteria;p__Proteobacteria;c__Deltaproteobacteria;o__FAC87;f__;g__	0	1.17759e-05	0	1.32597e-05	1.28122e-05	2.02075e-05	1.94656e-05	6.68873e-06	0	2.13733e-05	2.78736e-05	3.15359e-05	6.81826e-06	2.96636e-05	7.59547e-06	4.33236e-05	3.03583e-05	0	2.78972e-05	4.21696e-05	2.12202e-05	1.56267e-05	7.05378e-06	2.16206e-05	1.79701e-05	6.92425e-06	8.72596e-06	3.38558e-05	7.53188e-05	9.65391e-05	3.37851e-05	7.61903e-06	2.76028e-05	5.16963e-06	9.91533e-06	4.23227e-05	k__Bacteria	p__Proteobacteria	c__Deltaproteobacteria	o__FAC87	f__	g__	554
k__Bacteria;p__Proteobacteria;c__Deltaproteobacteria;o__MIZ46;f__;g__	0.000420118	0.000459261	0.000322602	0.00034958	0.000188992	0.000268291	0.000318739	0.000271105	0.000263863	0.000876659	0.000792885	0.000841967	0.000141382	0.000133975	0.000203712	0.000273567	0.000221329	0.000181514	0.000174213	0.000144526	0.000141547	0.000314288	0.000226145	0.000224225	9.67392e-05	0.000179972	0.000100437	0.000279502	0.000390007	0.000335378	0.000823997	0.000956358	0.000665835	0.000321294	0.000397814	0.000323131	k__Bacteria	p__Proteobacteria	c__Deltaproteobacteria	o__MIZ46	f__	g__	555
k__Bacteria;p__Proteobacteria;c__Deltaproteobacteria;o__Myxococcales;f__;g__	0.00601115	0.0040627	0.00635776	0.0122683	0.0116759	0.00883939	0.0100654	0.0078743	0.00663927	0.00724927	0.00924051	0.0121606	0.00430106	0.00595185	0.00526439	0.00441642	0.00420001	0.00313744	0.00447172	0.00477817	0.00443751	0.00738213	0.0067965	0.00552416	0.00640371	0.00390734	0.00472785	0.0123928	0.0146589	0.0139915	0.0138228	0.00911579	0.0128499	0.00502395	0.00582183	0.00764823	k__Bacteria	p__Proteobacteria	c__Deltaproteobacteria	o__Myxococcales	f__	g__	556
k__Bacteria;p__Proteobacteria;c__Deltaproteobacteria;o__Myxococcales;f__0319-6G20;g__	0.000235095	0.000211967	0.000221423	0.000113237	8.86021e-05	8.12303e-05	9.67746e-05	8.892e-05	9.67039e-05	8.58347e-05	4.55257e-05	7.28341e-05	6.2907e-05	1.45668e-05	2.99697e-05	7.86867e-05	9.98599e-06	8.74245e-05	3.47508e-05	9.31476e-05	5.62065e-05	7.24455e-05	7.57428e-05	3.3632e-05	8.84372e-06	0	0	9.8329e-05	0.000118902	0.000175367	9.6645e-05	0.000143643	6.26244e-05	6.83239e-05	8.83783e-05	7.9723e-05	k__Bacteria	p__Proteobacteria	c__Deltaproteobacteria	o__Myxococcales	f__0319-6G20	g__	557
k__Bacteria;p__Proteobacteria;c__Deltaproteobacteria;o__Myxococcales;f__Cystobacterineae;g__	0	0	0	8.40801e-06	1.27533e-05	1.93832e-05	0	0	0	0	0	0	0	0	1.49672e-05	1.44491e-05	9.93888e-06	5.95626e-05	2.76028e-05	1.67218e-05	2.0761e-05	2.37167e-05	0	3.26429e-05	0	6.83004e-06	1.60741e-05	6.58274e-06	1.07043e-05	8.66708e-06	2.05725e-05	7.61903e-06	2.80149e-05	1.58622e-05	0	1.66041e-05	k__Bacteria	p__Proteobacteria	c__Deltaproteobacteria	o__Myxococcales	f__Cystobacterineae	g__	558
k__Bacteria;p__Proteobacteria;c__Deltaproteobacteria;o__Myxococcales;f__Haliangiaceae;Other	1.9395e-05	0	3.80951e-05	4.28644e-06	6.34723e-06	6.71228e-06	0	6.58274e-06	0	0	0	0	0	0	7.43061e-06	0	0	0	0	0	0	2.44468e-05	1.37896e-05	5.51113e-06	0	0	0	0	0	0	1.38603e-05	7.66613e-06	1.41193e-05	0	1.05983e-05	1.0563e-05	k__Bacteria	p__Proteobacteria	c__Deltaproteobacteria	o__Myxococcales	f__Haliangiaceae	Other	559
k__Bacteria;p__Proteobacteria;c__Deltaproteobacteria;o__Myxococcales;f__Haliangiaceae;g__	0.000526337	0.000459261	0.000540091	0.00186109	0.00177784	0.00140789	0.00156311	0.0011404	0.0010228	0.00194975	0.002421	0.00297818	0.00050381	0.00053365	0.000587654	0.000187732	0.000180019	0.000167772	0.000313428	0.00028791	0.000348344	0.00051661	0.000674937	0.000506977	0.00116193	0.000847219	0.000950164	0.00231325	0.0023133	0.00199956	0.0011466	0.000702363	0.00101921	0.000847537	0.000986611	0.00123818	k__Bacteria	p__Proteobacteria	c__Deltaproteobacteria	o__Myxococcales	f__Haliangiaceae	g__	560
k__Bacteria;p__Proteobacteria;c__Deltaproteobacteria;o__Myxococcales;f__Myxococcaceae;g__	0.000127875	3.53278e-05	0.000146398	5.61005e-05	4.44895e-05	0.000119985	0.000473946	0.000496638	0.000490067	8.51046e-05	0.000136542	0.000259247	0.000107714	5.90209e-05	3.74592e-05	0.000158009	0.000111059	9.37011e-05	0.000139698	0.000187414	0.000189875	0.000234376	0.000200909	0.000235212	0.000667153	0.000400605	0.000496826	4.30881e-05	3.23485e-05	2.59895e-05	0.000177145	5.99395e-05	5.49112e-05	4.7139e-05	7.64847e-05	0.000107267	k__Bacteria	p__Proteobacteria	c__Deltaproteobacteria	o__Myxococcales	f__Myxococcaceae	g__	561
k__Bacteria;p__Proteobacteria;c__Deltaproteobacteria;o__Myxococcales;f__Myxococcaceae;g__Anaeromyxobacter	1.00449e-05	0	1.57797e-05	0	6.14703e-06	0	0	6.75938e-06	6.66518e-06	0	0	4.14748e-05	1.28004e-05	0	0	2.21505e-05	0	0	2.06314e-05	8.69063e-06	7.03023e-06	1.59917e-05	0	2.21034e-05	0	0	0	3.30904e-06	0	0	0	1.50614e-05	0	0	0	0	k__Bacteria	p__Proteobacteria	c__Deltaproteobacteria	o__Myxococcales	f__Myxococcaceae	g__Anaeromyxobacter	562
k__Bacteria;p__Proteobacteria;c__Deltaproteobacteria;o__Myxococcales;f__Myxococcaceae;g__Myxococcus	0	0	0	2.58599e-05	3.76712e-05	2.70493e-05	0	2.05254e-05	1.99837e-05	0	8.83195e-06	1.04217e-05	6.19414e-06	7.32463e-06	0	0	1.01391e-05	0	0	0	6.66518e-06	0	1.32126e-05	1.69573e-05	0	0	0	1.04099e-05	4.33472e-05	2.65783e-05	0	1.49908e-05	0	0	0	0	k__Bacteria	p__Proteobacteria	c__Deltaproteobacteria	o__Myxococcales	f__Myxococcaceae	g__Myxococcus	563
k__Bacteria;p__Proteobacteria;c__Deltaproteobacteria;o__Myxococcales;f__Nannocystaceae;g__Nannocystis	0	0	0	0	0	0	0	0	0	0	0	0	1.30124e-05	0.000155419	1.50496e-05	0	0	0	0	0	0	8.11361e-06	0	1.69573e-05	0	6.46498e-06	0	0.000129335	5.42281e-05	7.89105e-05	0	0	0	0	0	0	k__Bacteria	p__Proteobacteria	c__Deltaproteobacteria	o__Myxococcales	f__Nannocystaceae	g__Nannocystis	564
k__Bacteria;p__Proteobacteria;c__Deltaproteobacteria;o__Myxococcales;f__Nannocystaceae;g__Plesiocystis	0	0	0	0	0	0	0	0	0	0	0	0	0	0	0	0	0	0	0	0	0	0	0	0	0	0	0	3.23838e-06	0	0	0	0	0	0	0	4.99299e-06	k__Bacteria	p__Proteobacteria	c__Deltaproteobacteria	o__Myxococcales	f__Nannocystaceae	g__Plesiocystis	565
k__Bacteria;p__Proteobacteria;c__Deltaproteobacteria;o__Myxococcales;f__OM27;g__	0	0	0	1.68514e-05	1.24236e-05	2.6802e-05	0	1.37896e-05	1.93007e-05	2.86744e-05	1.81467e-05	4.131e-05	1.29064e-05	2.99462e-05	2.29748e-05	0	0	0	0	0	0	4.09567e-05	4.814e-05	2.15617e-05	0	0	0	0.000192737	0.000237297	0.000176097	4.85757e-05	1.52616e-05	2.03488e-05	2.57304e-05	2.61779e-05	4.87523e-06	k__Bacteria	p__Proteobacteria	c__Deltaproteobacteria	o__Myxococcales	f__OM27	g__	566
k__Bacteria;p__Proteobacteria;c__Deltaproteobacteria;o__Myxococcales;f__Polyangiaceae;Other	0	1.17759e-05	0	1.73342e-05	2.50592e-05	2.01957e-05	4.8246e-05	6.95957e-06	2.60719e-05	2.90748e-05	2.82269e-05	8.35149e-05	3.78007e-05	3.71295e-05	3.79303e-05	0.000101191	4.00853e-05	4.72097e-05	6.26008e-05	9.43252e-05	0.00013361	8.06887e-05	5.44872e-05	5.9963e-05	9.09102e-06	7.10088e-06	1.66041e-05	8.81899e-05	9.69865e-05	7.06673e-05	2.0078e-05	1.50732e-05	4.87523e-05	1.06101e-05	1.52027e-05	3.71177e-05	k__Bacteria	p__Proteobacteria	c__Deltaproteobacteria	o__Myxococcales	f__Polyangiaceae	Other	567
k__Bacteria;p__Proteobacteria;c__Deltaproteobacteria;o__Myxococcales;f__Polyangiaceae;g__	0	1.17759e-05	7.53659e-06	0.00038877	0.000360614	0.00026079	0.000521579	0.000557048	0.000369081	0.00025489	0.000309825	0.000394976	2.57657e-05	5.14373e-05	2.9958e-05	7.26575e-05	7.03729e-05	7.26692e-05	7.67908e-05	7.60254e-05	6.35311e-05	0.000129076	0.000110446	6.485e-05	8.84372e-06	2.06314e-05	1.69338e-05	0.000476949	0.000560534	0.000386227	0.000219079	0.000227134	0.00039334	0.000126815	0.000136189	0.000251805	k__Bacteria	p__Proteobacteria	c__Deltaproteobacteria	o__Myxococcales	f__Polyangiaceae	g__	568
k__Bacteria;p__Proteobacteria;c__Deltaproteobacteria;o__Myxococcales;f__Polyangiaceae;g__Chondromyces	0	0	0	0	0	0	0	0	0	0	0	0	0	0	7.61903e-06	0	0	0	0	0	0	0	0	0	0	0	0	3.49745e-06	0	0	0	7.65435e-06	0	0	0	0	k__Bacteria	p__Proteobacteria	c__Deltaproteobacteria	o__Myxococcales	f__Polyangiaceae	g__Chondromyces	569
k__Bacteria;p__Proteobacteria;c__Deltaproteobacteria;o__NB1-j;f__;g__	0	0	7.44239e-06	0	0	0	0	0	0	0	9.02036e-06	0	0	0	0	0	0	0	0	0	0	2.43997e-05	7.042e-06	0	0	0	0	3.92609e-05	5.36158e-05	2.64723e-05	6.16352e-05	2.25745e-05	3.40324e-05	0	2.05843e-05	0	k__Bacteria	p__Proteobacteria	c__Deltaproteobacteria	o__NB1-j	f__	g__	570
k__Bacteria;p__Proteobacteria;c__Deltaproteobacteria;o__Spirobacillales;f__;g__	2.94398e-05	1.17759e-05	7.61903e-06	6.31661e-05	3.17832e-05	9.45725e-05	3.88606e-05	0.000102427	5.7337e-05	4.90467e-05	2.70729e-05	2.0761e-05	1.88179e-05	9.63742e-05	4.4513e-05	0.000108362	5.05776e-05	3.88841e-05	7.05378e-06	0	6.55919e-06	4.89525e-05	4.06387e-05	8.85079e-05	0	0	0	0.000207103	0.000183893	0.000148082	4.81047e-05	3.73532e-05	5.53586e-05	4.68917e-05	2.01839e-05	4.2252e-05	k__Bacteria	p__Proteobacteria	c__Deltaproteobacteria	o__Spirobacillales	f__	g__	571
k__Bacteria;p__Proteobacteria;c__Deltaproteobacteria;o__Syntrophobacterales;f__Syntrophaceae;g__	0	0	0	0	0	0	0	0	0	0	0	0	0	0	0	0	0	0	0	0	0	0	0	0	0	0	0	1.37425e-05	0	0	0	0	0	0	0	0	k__Bacteria	p__Proteobacteria	c__Deltaproteobacteria	o__Syntrophobacterales	f__Syntrophaceae	g__	572
k__Bacteria;p__Proteobacteria;c__Deltaproteobacteria;o__Syntrophobacterales;f__Syntrophobacteraceae;g__	0.00282822	0.00274379	0.00236597	0.00760991	0.00736543	0.00739177	0.0156883	0.0115537	0.00968158	0.00195604	0.00156605	0.00181833	0.00293305	0.00266016	0.00334188	0.00540079	0.00471579	0.00391999	0.00312126	0.00339044	0.00324456	0.00224684	0.00211841	0.00216074	0.001262	0.00170246	0.00223129	0.00236992	0.00287468	0.00245167	0.00359234	0.00421054	0.00326843	0.00629777	0.00765328	0.00699278	k__Bacteria	p__Proteobacteria	c__Deltaproteobacteria	o__Syntrophobacterales	f__Syntrophobacteraceae	g__	573
k__Bacteria;p__Proteobacteria;c__Gammaproteobacteria;Other;Other;Other	0	2.35519e-05	0	1.66512e-05	3.10767e-05	2.64958e-05	5.80553e-05	4.08036e-05	1.96422e-05	5.67953e-05	5.51231e-05	5.22733e-05	3.83071e-05	7.38704e-05	3.83777e-05	2.90394e-05	0	1.36483e-05	5.64185e-05	3.42679e-05	1.37778e-05	3.22072e-05	6.17176e-05	3.21601e-05	0	0	3.38322e-05	0.000282728	0.000237403	0.000237108	6.23535e-05	6.78411e-05	2.01486e-05	3.15595e-05	3.10413e-05	5.34745e-05	k__Bacteria	p__Proteobacteria	c__Gammaproteobacteria	Other	Other	Other	574
k__Bacteria;p__Proteobacteria;c__Gammaproteobacteria;o__;f__;g__	0.000107915	0.000153087	0.000137719	5.50996e-05	3.17361e-05	0	0.000106372	0.000155313	0.000104217	0.000134293	9.93299e-05	0.000165534	4.45483e-05	3.69293e-05	5.19318e-05	0.000318138	0.00072303	0.000127439	0.00027047	0.000212932	0.000126391	0.00019402	0.000165546	0.000187473	1.76521e-05	1.37425e-05	8.11361e-06	0.000177817	0.000107856	0.000211507	4.81282e-05	3.02524e-05	4.76807e-05	8.45158e-05	3.56575e-05	4.81871e-05	k__Bacteria	p__Proteobacteria	c__Gammaproteobacteria	o__	f__	g__	575
k__Bacteria;p__Proteobacteria;c__Gammaproteobacteria;o__Aeromonadales;f__Aeromonadaceae;g__	0	0	0	0	0	0	0	0	0	0	0	0	0	0	0	0	0	0	0	0	0	0	0	0	0	0	0	0	0	0	0	0	0	0	0	0	k__Bacteria	p__Proteobacteria	c__Gammaproteobacteria	o__Aeromonadales	f__Aeromonadaceae	g__	576
k__Bacteria;p__Proteobacteria;c__Gammaproteobacteria;o__Alteromonadales;Other;Other	0	0	0	0	0	0	0	0	0	0	0	0	0	0	0	0	0	0	0	0	0	0	0	0	0	0	0	0	0	0	0	0	0	5.12253e-06	1.50732e-05	1.08221e-05	k__Bacteria	p__Proteobacteria	c__Gammaproteobacteria	o__Alteromonadales	Other	Other	577
k__Bacteria;p__Proteobacteria;c__Gammaproteobacteria;o__Alteromonadales;f__211ds20;g__	0	0	0	0	0	0	0	0	0	0	0	0	0	0	0	0	0	0	0	0	0	7.85454e-06	0	0	0	0	0	6.53564e-06	0	0	0	0	0	0	0	0	k__Bacteria	p__Proteobacteria	c__Gammaproteobacteria	o__Alteromonadales	f__211ds20	g__	578
k__Bacteria;p__Proteobacteria;c__Gammaproteobacteria;o__Alteromonadales;f__Alteromonadaceae;g__Cellvibrio	0	0	0	0	0	0	0	0	0	0	0	0	1.85824e-05	7.20687e-06	0	7.15976e-06	1.0092e-05	0	6.6534e-06	0	1.42489e-05	0	0	0	0	0	0	3.72119e-06	1.06337e-05	8.64353e-06	0	0	0	0	0	0	k__Bacteria	p__Proteobacteria	c__Gammaproteobacteria	o__Alteromonadales	f__Alteromonadaceae	g__Cellvibrio	579
k__Bacteria;p__Proteobacteria;c__Gammaproteobacteria;o__Alteromonadales;f__OM60;g__	0	0	0	0	0	0	0	0	0	0	0	0	0	1.53323e-05	0	0	0	0	0	0	0	0	0	0	0	0	0	0	0	0	0	0	0	0	0	0	k__Bacteria	p__Proteobacteria	c__Gammaproteobacteria	o__Alteromonadales	f__OM60	g__	580
k__Bacteria;p__Proteobacteria;c__Gammaproteobacteria;o__Alteromonadales;f__Shewanellaceae;g__Shewanella	0	0	0	0	0	0	0	0	0	0	0	0	0	0	0	0	0	0	0	0	0	0	0	0	0	0	0	0	0	0	0	0	0	0	0	0	k__Bacteria	p__Proteobacteria	c__Gammaproteobacteria	o__Alteromonadales	f__Shewanellaceae	g__Shewanella	581
k__Bacteria;p__Proteobacteria;c__Gammaproteobacteria;o__Alteromonadales;f__[Chromatiaceae];g__Rheinheimera	0	0	0	0	0	0	0	0	0	0	0	0	0	0	0	0	0	0	0	0	0	0	0	0	0	0	0	0	0	0	0	0	0	0	0	0	k__Bacteria	p__Proteobacteria	c__Gammaproteobacteria	o__Alteromonadales	f__[Chromatiaceae]	g__Rheinheimera	582
k__Bacteria;p__Proteobacteria;c__Gammaproteobacteria;o__Chromatiales;Other;Other	0	0	0	8.65531e-06	0	0	0	0	0	0	0	0	0	0	0	0	0	0	0	0	0	0	7.21864e-06	0	0	0	0	0	0	0	0	0	7.03023e-06	0	0	0	k__Bacteria	p__Proteobacteria	c__Gammaproteobacteria	o__Chromatiales	Other	Other	583
k__Bacteria;p__Proteobacteria;c__Gammaproteobacteria;o__Enterobacteriales;f__Enterobacteriaceae;Other	0	0	0	0	0	0	0	0	0	0	0	0	0	0	0	0	0	0	0.000123906	0.000153228	6.359e-05	0	0	0	0	0	0	0	0	0	0	0	0	0	0	0	k__Bacteria	p__Proteobacteria	c__Gammaproteobacteria	o__Enterobacteriales	f__Enterobacteriaceae	Other	584
k__Bacteria;p__Proteobacteria;c__Gammaproteobacteria;o__Enterobacteriales;f__Enterobacteriaceae;g__	0	0	0	0	0	0	0	1.3295e-05	0	0	0	0	0	0	0	0	0	0	7.14799e-06	0	0	0	0	0	0	0	0	0	0	0	0	0	0	0	0	0	k__Bacteria	p__Proteobacteria	c__Gammaproteobacteria	o__Enterobacteriales	f__Enterobacteriaceae	g__	585
k__Bacteria;p__Proteobacteria;c__Gammaproteobacteria;o__Enterobacteriales;f__Enterobacteriaceae;g__Citrobacter	0	0	0	0	0	0	0	0	0	0	0	0	0	0	0	0	0	0	0	0	0	0	0	0	0	0	0	0	0	0	0	0	0	0	0	0	k__Bacteria	p__Proteobacteria	c__Gammaproteobacteria	o__Enterobacteriales	f__Enterobacteriaceae	g__Citrobacter	586
k__Bacteria;p__Proteobacteria;c__Gammaproteobacteria;o__Enterobacteriales;f__Enterobacteriaceae;g__Enterobacter	0	0	0	0	0	0	0	0	0	0	0	0	0	0	0	7.35995e-06	0	0	0	0	0	0	0	0	0	0	0	0	0	0	0	0	0	0	0	0	k__Bacteria	p__Proteobacteria	c__Gammaproteobacteria	o__Enterobacteriales	f__Enterobacteriaceae	g__Enterobacter	587
k__Bacteria;p__Proteobacteria;c__Gammaproteobacteria;o__Enterobacteriales;f__Enterobacteriaceae;g__Klebsiella	0	0	0	0	0	0	0	0	0	0	0	0	0	0	0	0	0	0	0	0	0	0	0	0	0	0	0	0	0	0	0	0	0	0	0	0	k__Bacteria	p__Proteobacteria	c__Gammaproteobacteria	o__Enterobacteriales	f__Enterobacteriaceae	g__Klebsiella	588
k__Bacteria;p__Proteobacteria;c__Gammaproteobacteria;o__Enterobacteriales;f__Enterobacteriaceae;g__Trabulsiella	0	0	0	0	0	0	0	0	0	0	0	0	0	0	0	0	0	0	0	0	0	0	0	0	0	0	0	0	0	0	0	0	0	0	0	0	k__Bacteria	p__Proteobacteria	c__Gammaproteobacteria	o__Enterobacteriales	f__Enterobacteriaceae	g__Trabulsiella	589
k__Bacteria;p__Proteobacteria;c__Gammaproteobacteria;o__HTCC2188;f__HTCC2089;g__	0	0	0	1.2612e-05	6.37078e-06	6.75938e-06	0	0	0	0	0	0	6.14703e-06	0	0	0	0	0	0	0	0	0	0	0	0	0	0	1.35894e-05	4.29821e-05	8.63175e-06	0	0	0	0	0	0	k__Bacteria	p__Proteobacteria	c__Gammaproteobacteria	o__HTCC2188	f__HTCC2089	g__	590
k__Bacteria;p__Proteobacteria;c__Gammaproteobacteria;o__Legionellales;Other;Other	7.8569e-05	0.000117759	0.000107314	3.36556e-05	5.69013e-05	7.01845e-06	8.67768e-05	3.35732e-05	9.10044e-05	7.04083e-05	2.7014e-05	2.05137e-05	3.79656e-05	2.95458e-05	6.70992e-05	0.000202016	7.99114e-05	0.000161825	0.000119337	0.000128534	0.000184576	8.12539e-06	3.47272e-05	3.29844e-05	0	0	8.67886e-06	6.74996e-05	6.48618e-05	4.41244e-05	2.72259e-05	8.30792e-05	3.45388e-05	7.87692e-05	6.59334e-05	7.36231e-05	k__Bacteria	p__Proteobacteria	c__Gammaproteobacteria	o__Legionellales	Other	Other	591
k__Bacteria;p__Proteobacteria;c__Gammaproteobacteria;o__Legionellales;f__;g__	0.000635641	0.000447485	0.000518541	0.00069644	0.000670109	0.000332835	0.000309365	0.000265724	0.00033877	0.000455057	0.000391055	0.000301947	0.000647535	0.000459485	0.000719309	0.00132039	0.0010725	0.00110995	0.00105629	0.00102634	0.000877919	0.000397508	0.000365172	0.000263981	0.000319646	0.000370117	0.000320859	0.000224013	0.000162143	0.000165617	0.000694179	0.000672629	0.000511617	0.000655142	0.000850834	0.000885185	k__Bacteria	p__Proteobacteria	c__Gammaproteobacteria	o__Legionellales	f__	g__	592
k__Bacteria;p__Proteobacteria;c__Gammaproteobacteria;o__Legionellales;f__Coxiellaceae;g__	0.00413728	0.00350923	0.00432921	0.00260273	0.00216226	0.00209854	0.00171043	0.00151752	0.00125504	0.00260999	0.00209189	0.00262556	0.00319996	0.00299441	0.00325268	0.00412216	0.00338306	0.00275546	0.00273888	0.00233482	0.00201476	0.00160891	0.00173522	0.00176615	0.00519162	0.00676389	0.00665909	0.000959762	0.00126476	0.00101009	0.00394432	0.00394315	0.00320027	0.0026388	0.00287855	0.00248908	k__Bacteria	p__Proteobacteria	c__Gammaproteobacteria	o__Legionellales	f__Coxiellaceae	g__	593
k__Bacteria;p__Proteobacteria;c__Gammaproteobacteria;o__Legionellales;f__Coxiellaceae;g__Aquicella	0.00512949	0.00368587	0.00427885	0.00498964	0.00427665	0.00347227	0.00140334	0.00146932	0.0012706	0.00231456	0.00192087	0.00181518	0.0047315	0.00459713	0.00458695	0.00610708	0.00459132	0.00406657	0.0049683	0.00460484	0.00346932	0.00229553	0.00170009	0.0024228	0.00783429	0.0069657	0.00761596	0.00126764	0.0013082	0.000947574	0.00479887	0.00504839	0.00381614	0.00275216	0.00381843	0.00314745	k__Bacteria	p__Proteobacteria	c__Gammaproteobacteria	o__Legionellales	f__Coxiellaceae	g__Aquicella	594
k__Bacteria;p__Proteobacteria;c__Gammaproteobacteria;o__Legionellales;f__Legionellaceae;Other	0	0	0	0	0	0	0	0	0	0	0	0	6.52386e-06	0	0	6.88892e-06	0	0	0	0	0	0	0	0	0	0	0	0	0	0	0	7.76034e-06	0	0	0	0	k__Bacteria	p__Proteobacteria	c__Gammaproteobacteria	o__Legionellales	f__Legionellaceae	Other	595
k__Bacteria;p__Proteobacteria;c__Gammaproteobacteria;o__Legionellales;f__Legionellaceae;g__	0.00115514	0.00100095	0.000940673	0.000205502	0.000202169	0.000153664	5.81024e-05	6.76998e-05	5.12488e-05	0.00019183	0.000173177	0.00014515	0.000327359	0.00034772	0.000294669	0.000389713	0.000280597	0.000301287	0.000208516	0.000239534	0.000169032	0.000306103	0.000302476	0.000303984	7.04907e-05	0.000194067	0.000126203	0.000142889	0.000151285	0.000123789	0.000315053	0.000255314	0.000186236	0.000263062	0.000326417	0.000346954	k__Bacteria	p__Proteobacteria	c__Gammaproteobacteria	o__Legionellales	f__Legionellaceae	g__	596
k__Bacteria;p__Proteobacteria;c__Gammaproteobacteria;o__Legionellales;f__Legionellaceae;g__Legionella	0.000918605	0.000718332	0.000824998	9.3442e-05	8.92027e-05	5.39926e-05	2.91219e-05	0.000103122	7.7674e-05	6.32367e-05	5.42164e-05	4.1675e-05	0.000157409	0.000125743	0.000142406	0.000338334	0.000240724	0.000259812	0.000272118	0.000212485	0.000196823	0.000105524	0.000138803	0.000133021	0.000124589	7.59076e-05	9.34773e-05	7.61667e-05	9.77166e-05	7.86985e-05	0.000123153	0.000158893	4.19694e-05	5.75254e-05	7.60489e-05	8.43274e-05	k__Bacteria	p__Proteobacteria	c__Gammaproteobacteria	o__Legionellales	f__Legionellaceae	g__Legionella	597
k__Bacteria;p__Proteobacteria;c__Gammaproteobacteria;o__Legionellales;f__Legionellaceae;g__Tatlockia	0	1.17759e-05	0	3.99204e-06	0	6.50031e-06	0	6.59452e-06	6.46498e-06	1.3613e-05	0	1.05041e-05	4.4725e-05	4.41126e-05	5.28504e-05	2.16324e-05	3.00757e-05	4.06858e-05	4.11215e-05	3.33377e-05	3.45035e-05	7.94875e-06	2.05372e-05	0	0	1.42253e-05	2.52358e-05	9.7858e-06	0	8.6082e-06	1.39309e-05	3.01699e-05	0	5.52291e-06	0	1.59799e-05	k__Bacteria	p__Proteobacteria	c__Gammaproteobacteria	o__Legionellales	f__Legionellaceae	g__Tatlockia	598
k__Bacteria;p__Proteobacteria;c__Gammaproteobacteria;o__Methylococcales;f__Crenotrichaceae;g__Crenothrix	0	0	0	0	0	0	0	0	0	0	0	0	0	0	0	0	0	0	0	0	0	0	0	0	0	0	0	0	0	0	0	0	0	0	0	0	k__Bacteria	p__Proteobacteria	c__Gammaproteobacteria	o__Methylococcales	f__Crenotrichaceae	g__Crenothrix	599
k__Bacteria;p__Proteobacteria;c__Gammaproteobacteria;o__Oceanospirillales;f__Halomonadaceae;g__	0	0	0	0	0	0	0	0	0	0	0	0	0	0	0	0	0	0	0	0	0	0	0	0	0	0	0	0	0	0	0	0	0	0	0	0	k__Bacteria	p__Proteobacteria	c__Gammaproteobacteria	o__Oceanospirillales	f__Halomonadaceae	g__	600
k__Bacteria;p__Proteobacteria;c__Gammaproteobacteria;o__Oceanospirillales;f__Halomonadaceae;g__Halomonas	0	0	0	0	0	0	0	0	0	0	0	0	0	0	0	0	0	0	0	0	0	0	0	0	0	0	0	0	0	0	0	0	0	0	0	0	k__Bacteria	p__Proteobacteria	c__Gammaproteobacteria	o__Oceanospirillales	f__Halomonadaceae	g__Halomonas	601
k__Bacteria;p__Proteobacteria;c__Gammaproteobacteria;o__Pasteurellales;f__Pasteurellaceae;g__Haemophilus	0	0	0	0	0	0	0	0	0	0	0	0	0	0	0	0	0	0	0	0	0	0	0	0	0	0	0	0	0	0	0	0	0	0	0	0	k__Bacteria	p__Proteobacteria	c__Gammaproteobacteria	o__Pasteurellales	f__Pasteurellaceae	g__Haemophilus	602
k__Bacteria;p__Proteobacteria;c__Gammaproteobacteria;o__Pseudomonadales;f__Moraxellaceae;g__	0	0	0	0	0	0	0	0	0	0	0	0	0	0	0	0	0	0	0	0	0	0	0	0	0	0	0	0	0	0	0	0	0	0	0	0	k__Bacteria	p__Proteobacteria	c__Gammaproteobacteria	o__Pseudomonadales	f__Moraxellaceae	g__	603
k__Bacteria;p__Proteobacteria;c__Gammaproteobacteria;o__Pseudomonadales;f__Moraxellaceae;g__Acinetobacter	0	0	7.73678e-06	0	6.3119e-06	0	9.51495e-06	0	0	0	0	0	0	0	0	0	0	0	0	0	0	8.05473e-06	0	0	0	1.36012e-05	0	0	0	0	0	0	0	0	0	0	k__Bacteria	p__Proteobacteria	c__Gammaproteobacteria	o__Pseudomonadales	f__Moraxellaceae	g__Acinetobacter	604
k__Bacteria;p__Proteobacteria;c__Gammaproteobacteria;o__Pseudomonadales;f__Moraxellaceae;g__Enhydrobacter	0	0	0	0	0	0	0	0	0	0	0	0	0	0	0	0	0	0	0	0	7.07733e-06	0	0	0	0	0	0	0	0	0	0	0	0	0	0	0	k__Bacteria	p__Proteobacteria	c__Gammaproteobacteria	o__Pseudomonadales	f__Moraxellaceae	g__Enhydrobacter	605
k__Bacteria;p__Proteobacteria;c__Gammaproteobacteria;o__Pseudomonadales;f__Moraxellaceae;g__Moraxella	0	0	0	0	0	0	0	0	0	0	0	0	0	0	0	0	0	0	0	0	0	0	0	0	0	0	0	0	0	0	0	0	0	0	0	0	k__Bacteria	p__Proteobacteria	c__Gammaproteobacteria	o__Pseudomonadales	f__Moraxellaceae	g__Moraxella	606
k__Bacteria;p__Proteobacteria;c__Gammaproteobacteria;o__Pseudomonadales;f__Pseudomonadaceae;Other	0	0	0	1.68278e-05	1.19879e-05	6.86537e-06	0	0	0	0	0	0	0	1.46728e-05	0	0	0	0	0	0	0	0	0	1.61212e-05	0	0	0	1.33421e-05	0	1.74519e-05	0	0	0	0	0	0	k__Bacteria	p__Proteobacteria	c__Gammaproteobacteria	o__Pseudomonadales	f__Pseudomonadaceae	Other	607
k__Bacteria;p__Proteobacteria;c__Gammaproteobacteria;o__Pseudomonadales;f__Pseudomonadaceae;g__	0	0	0	0	0	0	0	0	0	0	0	0	0	0	0	0	0	0	0	0	0	0	0	5.61712e-06	0	0	0	3.27371e-06	0	0	0	0	0	0	0	0	k__Bacteria	p__Proteobacteria	c__Gammaproteobacteria	o__Pseudomonadales	f__Pseudomonadaceae	g__	608
k__Bacteria;p__Proteobacteria;c__Gammaproteobacteria;o__Pseudomonadales;f__Pseudomonadaceae;g__Pseudomonas	2.95105e-05	4.71037e-05	5.32507e-05	6.46969e-05	3.15713e-05	3.27724e-05	5.82084e-05	2.02664e-05	2.01368e-05	0.000148542	0.000109457	0.000156078	0.000159163	0.00014926	0.000210377	0.000353337	0.000382058	0.000322566	2.77676e-05	4.21931e-05	0.000133751	0.00128533	0.00108576	0.00172806	0.000149955	0.000379232	0.000561311	0.000813717	0.00054141	0.000501289	0.000205973	9.73869e-05	6.15174e-05	0	1.53676e-05	1.58151e-05	k__Bacteria	p__Proteobacteria	c__Gammaproteobacteria	o__Pseudomonadales	f__Pseudomonadaceae	g__Pseudomonas	609
k__Bacteria;p__Proteobacteria;c__Gammaproteobacteria;o__Thiotrichales;f__Piscirickettsiaceae;g__	0	0	0	4.1569e-06	0	6.98313e-06	0	6.61807e-06	6.47676e-06	0	0	0	6.32367e-06	7.27752e-06	7.46594e-06	0	0	0	0	0	6.91247e-06	4.97062e-05	6.66518e-06	2.7803e-05	0	6.95957e-06	0	0.000191229	0.00016199	0.000290135	0	7.2422e-06	1.3613e-05	5.3816e-06	0	0	k__Bacteria	p__Proteobacteria	c__Gammaproteobacteria	o__Thiotrichales	f__Piscirickettsiaceae	g__	610
k__Bacteria;p__Proteobacteria;c__Gammaproteobacteria;o__Thiotrichales;f__Thiotrichaceae;g__Cocleimonas	0	0	0	0	0	0	0	0	0	0	0	0	0	0	0	0	9.86823e-06	0	0	0	0	0	0	0	0	0	0	0	0	0	0	0	0	5.3345e-06	0	0	k__Bacteria	p__Proteobacteria	c__Gammaproteobacteria	o__Thiotrichales	f__Thiotrichaceae	g__Cocleimonas	611
k__Bacteria;p__Proteobacteria;c__Gammaproteobacteria;o__Vibrionales;f__Vibrionaceae;g__Vibrio	0	0	0	0	0	0	0	0	0	0	0	0	0	0	0	0	0	0	0	0	0	0	0	0	0	0	0	0	0	0	0	0	0	0	0	0	k__Bacteria	p__Proteobacteria	c__Gammaproteobacteria	o__Vibrionales	f__Vibrionaceae	g__Vibrio	612
k__Bacteria;p__Proteobacteria;c__Gammaproteobacteria;o__Xanthomonadales;f__Sinobacteraceae;g__	0.0732768	0.0673465	0.0742551	0.0107053	0.0102309	0.00884336	0.0081587	0.00661378	0.00510477	0.030874	0.029397	0.0351784	0.00788285	0.00867967	0.00932562	0.0055586	0.00462915	0.00503745	0.0044271	0.00415379	0.00319296	0.0107142	0.0117865	0.0104721	0.00972815	0.00964466	0.0106518	0.0162517	0.0162588	0.0164258	0.0194598	0.0211928	0.0189417	0.0116561	0.0132825	0.0123811	k__Bacteria	p__Proteobacteria	c__Gammaproteobacteria	o__Xanthomonadales	f__Sinobacteraceae	g__	613
k__Bacteria;p__Proteobacteria;c__Gammaproteobacteria;o__Xanthomonadales;f__Sinobacteraceae;g__Hydrocarboniphaga	0	0	0	2.96518e-05	0	6.6534e-06	0.00013434	2.69433e-05	2.62721e-05	0	1.80525e-05	0	0	0	0	7.32463e-06	0	0	0	1.61566e-05	0	0	0	0	0	0	0	0	2.16795e-05	0	0	7.37173e-06	0	0	0	0	k__Bacteria	p__Proteobacteria	c__Gammaproteobacteria	o__Xanthomonadales	f__Sinobacteraceae	g__Hydrocarboniphaga	614
k__Bacteria;p__Proteobacteria;c__Gammaproteobacteria;o__Xanthomonadales;f__Sinobacteraceae;g__Nevskia	2.97107e-05	1.17759e-05	3.05585e-05	1.71104e-05	6.30012e-06	0	0	0	6.38255e-06	2.12202e-05	4.53138e-05	1.03746e-05	0	0	0	2.89335e-05	2.00309e-05	2.03841e-05	0	1.73224e-05	0	0	4.91056e-05	2.76734e-05	8.87905e-06	0	0	2.0231e-05	1.07043e-05	8.79662e-06	1.37072e-05	0	0	1.06925e-05	0	1.07161e-05	k__Bacteria	p__Proteobacteria	c__Gammaproteobacteria	o__Xanthomonadales	f__Sinobacteraceae	g__Nevskia	615
k__Bacteria;p__Proteobacteria;c__Gammaproteobacteria;o__Xanthomonadales;f__Sinobacteraceae;g__Steroidobacter	0	0	0	0.000111012	8.86021e-05	6.67224e-05	0.000880604	0.000765117	0.000513725	2.85095e-05	1.79347e-05	3.11238e-05	3.21012e-05	0.000110953	9.06864e-05	1.4873e-05	1.00566e-05	2.12438e-05	0	3.45506e-05	3.59755e-05	0.000242655	0.000110423	8.19605e-05	0	7.10088e-06	1.67454e-05	0.000491904	0.000573535	0.000458307	2.06079e-05	0	2.72613e-05	0	1.0351e-05	1.03864e-05	k__Bacteria	p__Proteobacteria	c__Gammaproteobacteria	o__Xanthomonadales	f__Sinobacteraceae	g__Steroidobacter	616
k__Bacteria;p__Proteobacteria;c__Gammaproteobacteria;o__Xanthomonadales;f__Xanthomonadaceae;Other	0	0	0	0	0	0	1.93832e-05	1.29653e-05	6.51209e-06	0	0	0	8.1619e-05	0.000147882	0.000112684	1.47081e-05	0	0	0	0	0	4.83637e-05	6.27539e-05	9.91062e-05	0	2.73673e-05	0	9.71514e-05	0.000140357	5.27797e-05	0	0	0	0	0	0	k__Bacteria	p__Proteobacteria	c__Gammaproteobacteria	o__Xanthomonadales	f__Xanthomonadaceae	Other	617
k__Bacteria;p__Proteobacteria;c__Gammaproteobacteria;o__Xanthomonadales;f__Xanthomonadaceae;g__	0.00533296	0.00785454	0.00594697	0.0100939	0.00943353	0.0103533	0.00977175	0.00848463	0.00947637	0.00636459	0.00735116	0.00707697	0.0182293	0.0186124	0.0180278	0.0122973	0.00992499	0.0100427	0.0103906	0.010392	0.00923045	0.0066792	0.00766475	0.00721079	0.0187602	0.0173751	0.017402	0.006557	0.00716174	0.00816628	0.00603178	0.00593766	0.00624024	0.0100617	0.0100809	0.00947071	k__Bacteria	p__Proteobacteria	c__Gammaproteobacteria	o__Xanthomonadales	f__Xanthomonadaceae	g__	618
k__Bacteria;p__Proteobacteria;c__Gammaproteobacteria;o__Xanthomonadales;f__Xanthomonadaceae;g__Arenimonas	0	0	0	0	0	0	0	0	0	0	0	0	0	0	0	0	0	0	0	0	0	0	0	0	0	0	0	1.40487e-05	3.24074e-05	2.65783e-05	0	0	0	0	0	0	k__Bacteria	p__Proteobacteria	c__Gammaproteobacteria	o__Xanthomonadales	f__Xanthomonadaceae	g__Arenimonas	619
k__Bacteria;p__Proteobacteria;c__Gammaproteobacteria;o__Xanthomonadales;f__Xanthomonadaceae;g__Dokdonella	0.000734041	0.000836091	0.000794027	0.000700573	0.000649772	0.000680142	0.000163744	0.00020383	9.73987e-05	0.00295418	0.00318321	0.00309241	0.00249263	0.00213724	0.00327113	0.00088668	0.00124481	0.0014586	3.46566e-05	0.000212744	1.40958e-05	0.000397002	0.000648018	0.000515044	0.00139545	0.00196563	0.00127786	0.00342639	0.00346862	0.00311974	0.00222569	0.00253804	0.00221243	0.000609746	0.000630212	0.000688244	k__Bacteria	p__Proteobacteria	c__Gammaproteobacteria	o__Xanthomonadales	f__Xanthomonadaceae	g__Dokdonella	620
k__Bacteria;p__Proteobacteria;c__Gammaproteobacteria;o__Xanthomonadales;f__Xanthomonadaceae;g__Luteibacter	9.80935e-06	0	0	1.29182e-05	6.30012e-06	6.7005e-06	0	0	0	0.00114821	0.0015165	0.00130673	2.56009e-05	7.3576e-05	8.2561e-05	0	1.00684e-05	0	0	0	0	3.25251e-05	2.04077e-05	2.20799e-05	0	1.38367e-05	8.29025e-06	0.00022359	0.000183339	0.000220163	3.46566e-05	4.48427e-05	2.05961e-05	5.62889e-06	5.25206e-06	5.14608e-06	k__Bacteria	p__Proteobacteria	c__Gammaproteobacteria	o__Xanthomonadales	f__Xanthomonadaceae	g__Luteibacter	621
k__Bacteria;p__Proteobacteria;c__Gammaproteobacteria;o__Xanthomonadales;f__Xanthomonadaceae;g__Luteimonas	0	0	0	0	0	6.62985e-06	0	0	0	2.07727e-05	0	1.0457e-05	0.000246176	0.000253877	0.000233528	4.34532e-05	3.98851e-05	8.06062e-05	0	8.37268e-06	0	5.65716e-05	0.000122717	6.03163e-05	0.000771924	0.000456623	0.000353207	0.000201533	0.000217101	0.000193855	0	0	0	0	0	0	k__Bacteria	p__Proteobacteria	c__Gammaproteobacteria	o__Xanthomonadales	f__Xanthomonadaceae	g__Luteimonas	622
k__Bacteria;p__Proteobacteria;c__Gammaproteobacteria;o__Xanthomonadales;f__Xanthomonadaceae;g__Lysobacter	0	0	0	3.82129e-05	1.24354e-05	3.31375e-05	0	6.77116e-06	0	0	0	0	6.09993e-06	0.000104076	5.97628e-05	7.21276e-05	0	4.01324e-05	0	0	6.90069e-06	7.9723e-06	6.77116e-06	5.47581e-06	3.53513e-05	3.41737e-05	3.31257e-05	3.35614e-06	0	8.54932e-06	0	0	0	0	0	0	k__Bacteria	p__Proteobacteria	c__Gammaproteobacteria	o__Xanthomonadales	f__Xanthomonadaceae	g__Lysobacter	623
k__Bacteria;p__Proteobacteria;c__Gammaproteobacteria;o__Xanthomonadales;f__Xanthomonadaceae;g__Rhodanobacter	0	0	7.3364e-06	0	0	0	0	0	0	0	0	0	1.90181e-05	1.49672e-05	3.74357e-05	0.00010848	0.000140946	6.0858e-05	0	8.73774e-06	7.01845e-06	0	0	5.45225e-06	0.000374298	0.000239581	0.000277735	1.69573e-05	0	1.7923e-05	0	0	0	0	0	0	k__Bacteria	p__Proteobacteria	c__Gammaproteobacteria	o__Xanthomonadales	f__Xanthomonadaceae	g__Rhodanobacter	624
k__Bacteria;p__Proteobacteria;c__Gammaproteobacteria;o__Xanthomonadales;f__Xanthomonadaceae;g__Stenotrophomonas	0	0	0	0	0	0	0	0	0	0	0	0	0	0	0	0	0	0	0	0	0	0	1.39663e-05	0	0	0	0	0	0	0	0	0	0	0	0	0	k__Bacteria	p__Proteobacteria	c__Gammaproteobacteria	o__Xanthomonadales	f__Xanthomonadaceae	g__Stenotrophomonas	625
k__Bacteria;p__Proteobacteria;c__Gammaproteobacteria;o__Xanthomonadales;f__Xanthomonadaceae;g__Thermomonas	0	0	0	0	0	0	0	0	0	0	0	0	5.00006e-05	0.000103781	6.77351e-05	0	0	0	0	0	0	5.62418e-05	2.09376e-05	9.32771e-05	8.91438e-06	0	1.67336e-05	0.000178017	0.000107915	0.00020158	0	0	0	0	0	0	k__Bacteria	p__Proteobacteria	c__Gammaproteobacteria	o__Xanthomonadales	f__Xanthomonadaceae	g__Thermomonas	626
k__Bacteria;p__Proteobacteria;c__Gammaproteobacteria;o__Xanthomonadales;f__Xanthomonadaceae;g__Xanthomonas	0	1.17759e-05	0	0	0	0	0	0	0	0	0	0	0	0	0	0	0	0	0	0	0	8.01941e-06	0	5.65245e-06	0	3.45623e-05	8.13717e-06	0	0	0	0	0	0	0	0	0	k__Bacteria	p__Proteobacteria	c__Gammaproteobacteria	o__Xanthomonadales	f__Xanthomonadaceae	g__Xanthomonas	627
k__Bacteria;p__Proteobacteria;c__TA18;o__CV90;f__;g__	0	0	0	2.65783e-05	6.11171e-06	6.66518e-06	0.000153876	9.58914e-05	5.78905e-05	0.00013414	9.99305e-05	9.36068e-05	4.43952e-05	1.47199e-05	6.84181e-05	0	2.96871e-05	1.34481e-05	0	0	6.9478e-06	8.01941e-06	2.0914e-05	1.69102e-05	0	0	0	0.000398238	0.000442963	0.000272283	0.000150626	0.000180596	0.000192901	7.33994e-05	8.20782e-05	0.00011153	k__Bacteria	p__Proteobacteria	c__TA18	o__CV90	f__	g__	628
k__Bacteria;p__Proteobacteria;c__TA18;o__PHOS-HD29;f__;g__	0	0	0	8.50222e-06	1.29417e-05	1.31302e-05	1.97129e-05	1.39074e-05	1.29064e-05	0	9.17345e-06	3.14182e-05	3.88959e-05	2.1915e-05	3.00993e-05	0	1.00095e-05	2.03959e-05	2.86155e-05	8.53755e-06	7.17154e-06	4.09096e-05	0	0	0	0	0	0.000161778	0.000194892	0.000185447	3.39971e-05	2.24802e-05	2.07727e-05	1.10811e-05	4.09331e-05	3.20659e-05	k__Bacteria	p__Proteobacteria	c__TA18	o__PHOS-HD29	f__	g__	629
k__Bacteria;p__Proteobacteria;c__Zetaproteobacteria;o__Mariprofundales;f__Mariprofundaceae;g__	0.00269545	0.00206079	0.0024234	0.00119089	0.00108649	0.00114104	0.0105815	0.0111686	0.0108736	0.000220422	0.00021915	0.000207892	0.000455458	0.000406705	0.000375617	0.000613549	0.000501843	0.000473592	0.0015335	0.00138593	0.00194919	0.000738669	0.000677116	0.000786243	0.000632921	0.000601868	0.000706344	0.000437276	0.000528727	0.000334837	0.00161736	0.000803248	0.00122357	0.00275445	0.00278642	0.00469081	k__Bacteria	p__Proteobacteria	c__Zetaproteobacteria	o__Mariprofundales	f__Mariprofundaceae	g__	630
k__Bacteria;p__Spirochaetes;c__Spirochaetes;o__Spirochaetales;f__Spirochaetaceae;g__Spirochaeta	0	0	0	0	0	0	0	0	0	0	0	0	0	0	0	0	0	0	0	2.56597e-05	2.10554e-05	0	0	0	0	0	0	0	0	0	0	0	0	0	0	0	k__Bacteria	p__Spirochaetes	c__Spirochaetes	o__Spirochaetales	f__Spirochaetaceae	g__Spirochaeta	631
k__Bacteria;p__TM6;c__SBRH58;o__;f__;g__	0	0	0	6.44732e-05	3.78243e-05	2.66254e-05	1.93832e-05	6.83004e-06	0	0	0	0	0	0	0	4.96355e-05	3.99675e-05	4.08625e-05	0	0	7.00668e-06	0	0	0	0	0	0	0	0	0	0	0	0	0	0	0	k__Bacteria	p__TM6	c__SBRH58	o__	f__	g__	632
k__Bacteria;p__TM6;c__SJA-4;o__;f__;g__	0.00142015	0.000965626	0.000709052	0.000180443	9.41721e-05	0.000120444	0.00014389	6.80295e-05	0.00012307	9.27001e-05	0.000107703	0.000229207	0.000258281	0.000236178	0.000301782	0.000764375	0.000472745	0.000369941	0.000332752	0.000313864	0.000246364	0.000327924	0.000355763	0.000296271	3.55986e-05	4.67504e-05	7.60725e-05	0.000292149	0.000584027	0.000344269	0.000438465	0.000392586	0.000249791	0.000260554	0.000409414	0.000352065	k__Bacteria	p__TM6	c__SJA-4	o__	f__	g__	633
k__Bacteria;p__TM6;c__SJA-4;o__S1198;f__;g__	6.89716e-05	0	1.52734e-05	8.72596e-06	0	0	0	6.90069e-06	0	0	0	1.02804e-05	1.84411e-05	2.21387e-05	1.51438e-05	3.61403e-05	2.02781e-05	1.34363e-05	3.4527e-05	4.27231e-05	3.52925e-05	0	0	5.59357e-06	0	0	0	7.07733e-06	1.09163e-05	0	2.06903e-05	0	6.9949e-06	1.03275e-05	1.02922e-05	1.57209e-05	k__Bacteria	p__TM6	c__SJA-4	o__S1198	f__	g__	634
k__Bacteria;p__TM6;c__SJA-4;o__YJF2-48;f__;g__	0	0	7.56015e-06	0	0	0	0	0	0	0	0	0	0	7.66613e-06	0	0	0	0	0	0	0	0	0	0	0	0	0	0	0	0	6.74761e-06	0	0	5.34627e-06	0	0	k__Bacteria	p__TM6	c__SJA-4	o__YJF2-48	f__	g__	635
k__Bacteria;p__TM7;c__MJK10;o__;f__;g__	1.92419e-05	0	0	2.57186e-05	2.47766e-05	2.68256e-05	2.88864e-05	2.78383e-05	2.55184e-05	0	0	0	0	7.45416e-06	0	0	0	0	0	0	0	0	0	0	0	0	0	0	1.08221e-05	8.73774e-06	1.37425e-05	7.51304e-06	6.9949e-06	2.65665e-05	3.5999e-05	3.19245e-05	k__Bacteria	p__TM7	c__MJK10	o__	f__	g__	636
k__Bacteria;p__TM7;c__SC3;o__;f__;g__	0.000853154	0.000989178	0.0005798	0.000272966	0.000283882	0.000326688	0.000290124	0.000178064	0.000265559	0.00015072	0.000191041	0.00023904	0.000471355	0.000326287	0.00037577	0.000756085	0.000693802	0.000560252	0.00108476	0.00108729	0.00113273	0.0003149	0.000399192	0.000363334	0.000375181	0.000421837	0.00029302	0.000181915	0.000204972	0.00019296	0.000294021	0.000301063	0.000206668	0.000109822	0.000148282	0.000153841	k__Bacteria	p__TM7	c__SC3	o__	f__	g__	637
k__Bacteria;p__TM7;c__TM7-1;o__;f__;g__	1.94303e-05	4.71037e-05	0	0.000103122	1.87119e-05	4.63736e-05	8.64235e-05	7.54248e-05	3.26429e-05	6.3378e-05	0	0	0.00011385	0.000110658	6.02339e-05	8.70123e-05	9.0498e-05	4.01324e-05	0.000154288	0.000109752	0.000119526	8.05591e-05	5.57001e-05	5.41104e-05	0.000205066	6.95015e-05	9.23233e-05	2.6908e-05	0	0	5.42635e-05	2.99226e-05	6.71228e-06	3.75888e-05	8.70123e-05	4.32412e-05	k__Bacteria	p__TM7	c__TM7-1	o__	f__	g__	638
k__Bacteria;p__TM7;c__TM7-3;o__EW055;f__;g__	0	0	0	0	0	0	0	0	0	0	0	0	0	0	0	0	0	0	0	0	0	0	0	0	0	0	0	0	0	0	0	0	0	0	0	0	k__Bacteria	p__TM7	c__TM7-3	o__EW055	f__	g__	639
k__Bacteria;p__Tenericutes;c__Mollicutes;o__Anaeroplasmatales;f__Anaeroplasmataceae;g__Asteroleplasma	0	0	0	8.05473e-06	6.14703e-06	1.37896e-05	0	6.83004e-06	0	5.01183e-05	3.62934e-05	1.04335e-05	1.23412e-05	0	7.45416e-06	5.08131e-05	9.96243e-06	2.03724e-05	1.4661e-05	0	0	7.96053e-06	0	5.55824e-06	6.21062e-05	8.18662e-05	2.47294e-05	6.6534e-06	1.08339e-05	0	1.40369e-05	7.46594e-06	1.37307e-05	0	1.52263e-05	1.04099e-05	k__Bacteria	p__Tenericutes	c__Mollicutes	o__Anaeroplasmatales	f__Anaeroplasmataceae	g__Asteroleplasma	640
k__Bacteria;p__Verrucomicrobia;c__;o__;f__;g__	0	0	0	4.27466e-06	0	0	0	7.03023e-06	6.54742e-06	6.9949e-06	0	0	6.08815e-06	0	0	0	0	0	0	0	0	0	0	0	0	0	0	2.0231e-05	4.31706e-05	1.75344e-05	0	0	0	2.13733e-05	1.05866e-05	2.64134e-05	k__Bacteria	p__Verrucomicrobia	c__	o__	f__	g__	641
k__Bacteria;p__Verrucomicrobia;c__Opitutae;o__;f__;g__	0	0	0	0	0	6.87714e-06	0	0	6.48854e-06	0	0	0	0	7.40706e-06	0	0	0	0	0	0	0	0	0	5.40515e-06	0	0	0	2.70258e-05	3.25369e-05	7.8675e-05	0	0	0	0	0	0	k__Bacteria	p__Verrucomicrobia	c__Opitutae	o__	f__	g__	642
k__Bacteria;p__Verrucomicrobia;c__Opitutae;o__Opitutales;f__Opitutaceae;Other	0	0	0	3.05939e-05	1.25296e-05	2.06196e-05	4.7928e-05	2.66725e-05	5.28386e-05	0	9.1499e-06	0	3.13946e-05	5.87737e-05	3.00286e-05	1.43195e-05	1.00213e-05	6.24124e-06	0	0	1.43195e-05	0	2.7591e-05	1.13638e-05	1.76403e-05	0	0	7.347e-05	4.33472e-05	4.44777e-05	0	7.60725e-06	0	0	5.09898e-06	0	k__Bacteria	p__Verrucomicrobia	c__Opitutae	o__Opitutales	f__Opitutaceae	Other	643
k__Bacteria;p__Verrucomicrobia;c__Opitutae;o__Opitutales;f__Opitutaceae;g__	0.000215441	0.000447485	0.000435062	0.00124026	0.00101821	0.00104569	0.00174603	0.000970654	0.00141893	0.00144078	0.000958066	0.00108028	0.000472627	0.000563678	0.000487983	0.000638656	0.000872467	0.000724184	0.000431282	0.000316054	0.000457259	0.000461275	0.000482036	0.000422626	0.000168843	0.000115946	0.000160753	0.000403938	0.00028035	0.000423486	0.000582555	0.000550101	0.000643625	0.000548334	0.000649537	0.000449193	k__Bacteria	p__Verrucomicrobia	c__Opitutae	o__Opitutales	f__Opitutaceae	g__	644
k__Bacteria;p__Verrucomicrobia;c__Opitutae;o__Opitutales;f__Opitutaceae;g__Opitutus	0.000292985	0.000836091	0.00059532	0.00142042	0.00147444	0.00131919	0.00191108	0.00150168	0.00158935	0.00180793	0.00118136	0.00136191	0.000744144	0.000934102	0.000547863	0.000875764	0.00105351	0.000777788	0.0012508	0.00105126	0.000863753	0.000669167	0.000747713	0.000727081	0.000328537	0.000287603	0.000337592	0.00179975	0.00194605	0.00153685	0.00127812	0.0013387	0.00121878	0.000947892	0.00131889	0.00101544	k__Bacteria	p__Verrucomicrobia	c__Opitutae	o__Opitutales	f__Opitutaceae	g__Opitutus	645
k__Bacteria;p__Verrucomicrobia;c__Opitutae;o__[Cerasicoccales];f__[Cerasicoccaceae];g__	0	0	0	0	0	0	0	0	0	0	0	0	0	0	0	0	0	0	0	0	0	0	0	0	0	0	0	0	0	0	0	0	0	0	0	0	k__Bacteria	p__Verrucomicrobia	c__Opitutae	o__[Cerasicoccales]	f__[Cerasicoccaceae]	g__	646
k__Bacteria;p__Verrucomicrobia;c__Verruco-5;o__LD1-PB3;f__;g__	0	0	0	0	0	0	0	0	0	0	0	0	0	0	7.88987e-06	0	0	0	0	0	0	0	0	0	0	0	0	3.82718e-06	0	0	6.87714e-06	0	0	0	0	0	k__Bacteria	p__Verrucomicrobia	c__Verruco-5	o__LD1-PB3	f__	g__	647
k__Bacteria;p__Verrucomicrobia;c__Verruco-5;o__WCHB1-41;f__;g__	0	0	0	4.1569e-06	0	0	0	0	0	0	0	0	0	0	0	0	0	0	0	0	0	1.61683e-05	0	0	0	0	0	6.81826e-06	1.09163e-05	0	0	0	0	5.21674e-06	0	5.19318e-06	k__Bacteria	p__Verrucomicrobia	c__Verruco-5	o__WCHB1-41	f__	g__	648
k__Bacteria;p__Verrucomicrobia;c__Verruco-5;o__WCHB1-41;f__RFP12;g__	0	0	0	0	0	0	0	0	0	0	0	0	0	0	0	0	0	0	0	0	0	0	0	0	0	0	0	0	0	0	0	0	0	0	0	0	k__Bacteria	p__Verrucomicrobia	c__Verruco-5	o__WCHB1-41	f__RFP12	g__	649
k__Bacteria;p__Verrucomicrobia;c__Verrucomicrobiae;o__Verrucomicrobiales;f__Verrucomicrobiaceae;g__	0	0	0	0.000861433	0.000929344	0.00103228	0.000540703	0.000861174	0.00118416	0.000370706	0.000265406	0.000270858	0.000439101	0.000370094	0.000405457	0.000153146	0.000140263	0.00018686	0.000257104	0.000246093	0.000204619	0.000122328	6.21769e-05	0.000142406	9.12634e-06	2.78618e-05	0	0.00123646	0.00114632	0.00159742	0.000732993	0.000542411	0.000652339	0.000716648	0.000901247	0.000600761	k__Bacteria	p__Verrucomicrobia	c__Verrucomicrobiae	o__Verrucomicrobiales	f__Verrucomicrobiaceae	g__	650
k__Bacteria;p__Verrucomicrobia;c__Verrucomicrobiae;o__Verrucomicrobiales;f__Verrucomicrobiaceae;g__Luteolibacter	0	0	0	2.21976e-05	4.46779e-05	2.07492e-05	2.8851e-05	4.73392e-05	0.000136424	2.14793e-05	0	0	0.000659935	0.000336191	0.000351841	0.000129264	0.000190629	3.34672e-05	1.3978e-05	3.36556e-05	1.41076e-05	0.000145433	0.000186613	0.000136118	2.69315e-05	6.24242e-05	8.39624e-06	0.00207709	0.00204049	0.00271699	2.76617e-05	0	6.98313e-06	0	9.92711e-06	2.61897e-05	k__Bacteria	p__Verrucomicrobia	c__Verrucomicrobiae	o__Verrucomicrobiales	f__Verrucomicrobiaceae	g__Luteolibacter	651
k__Bacteria;p__Verrucomicrobia;c__Verrucomicrobiae;o__Verrucomicrobiales;f__Verrucomicrobiaceae;g__Prosthecobacter	0.000889506	0.000977402	0.000762279	2.62368e-05	1.25767e-05	1.31419e-05	0	6.68873e-06	1.88179e-05	3.51865e-05	2.73555e-05	4.12982e-05	5.69131e-05	2.9275e-05	3.03112e-05	1.45433e-05	1.01155e-05	3.41031e-05	7.08911e-06	8.40801e-06	0	3.22189e-05	2.03724e-05	7.05614e-05	0	0	0	0.000191747	0.00020569	0.000140911	2.75439e-05	2.24685e-05	7.03023e-06	0.00012247	0.000125955	6.77822e-05	k__Bacteria	p__Verrucomicrobia	c__Verrucomicrobiae	o__Verrucomicrobiales	f__Verrucomicrobiaceae	g__Prosthecobacter	652
k__Bacteria;p__Verrucomicrobia;c__Verrucomicrobiae;o__Verrucomicrobiales;f__Verrucomicrobiaceae;g__Verrucomicrobium	0	0	0	0	0	0	0	0	0	0	0	0	0	0	0	0	0	0	0	0	0	0	0	0	0	0	0	0	1.08927e-05	8.80839e-06	0	0	0	0	0	0	k__Bacteria	p__Verrucomicrobia	c__Verrucomicrobiae	o__Verrucomicrobiales	f__Verrucomicrobiaceae	g__Verrucomicrobium	653
k__Bacteria;p__Verrucomicrobia;c__[Methylacidiphilae];o__Methylacidiphilales;f__;g__	0.00625874	0.00853755	0.0067678	0.00122732	0.00141253	0.000865236	0.000154324	0.000203959	0.000163532	0.00185799	0.00146497	0.00210779	0.000862387	0.00100857	0.00107282	0.000254925	0.000270434	0.000294528	0.000187308	0.000110046	8.43392e-05	0.000258258	0.000336945	0.00041045	0.000909196	0.000721652	0.000852059	0.000813034	0.000907689	0.00103505	0.0031121	0.00200524	0.00242974	0.00106898	0.000994571	0.000876023	k__Bacteria	p__Verrucomicrobia	c__[Methylacidiphilae]	o__Methylacidiphilales	f__	g__	654
k__Bacteria;p__Verrucomicrobia;c__[Methylacidiphilae];o__S-BQ2-57;f__;g__	0.00144926	0.0013189	0.00120086	0.000262403	0.000381305	0.00022021	0.00110213	0.000688162	0.000921678	0.00248592	0.00196649	0.00245089	0.000234317	0.000244833	0.000270528	0.000237497	0.000191359	0.000127863	9.70454e-05	0.000126685	2.11496e-05	0.000429786	0.00045249	0.000683828	0	6.88892e-06	0	0.000836162	0.000800598	0.0011421	0.00300239	0.00301439	0.00282923	0.00392315	0.00444833	0.00360471	k__Bacteria	p__Verrucomicrobia	c__[Methylacidiphilae]	o__S-BQ2-57	f__	g__	655
k__Bacteria;p__Verrucomicrobia;c__[Pedosphaerae];o__[Pedosphaerales];Other;Other	0.00222374	0.00296753	0.00146262	0.00039805	0.000385626	0.000249673	0.000609075	0.000516575	0.000633592	0.000745781	0.00095511	0.000685465	0.000196552	8.90731e-05	0.000163909	0.000144279	9.11692e-05	8.04531e-05	8.40212e-05	2.56597e-05	4.8823e-05	0.000145127	0.000130595	0.000137366	5.31683e-05	1.44726e-05	4.24993e-05	0.000664374	0.0006361	0.000692048	0.000948115	0.000630201	0.000694462	0.000732628	0.00103924	0.000881781	k__Bacteria	p__Verrucomicrobia	c__[Pedosphaerae]	o__[Pedosphaerales]	Other	Other	656
k__Bacteria;p__Verrucomicrobia;c__[Pedosphaerae];o__[Pedosphaerales];f__;g__	0.00553182	0.00700668	0.00473477	0.00659346	0.00628035	0.00579621	0.00800767	0.0069486	0.00897726	0.0067623	0.00664271	0.00694415	0.00413562	0.00460885	0.00343883	0.00767893	0.00692712	0.00595732	0.00570298	0.00503434	0.00508878	0.00288243	0.00238662	0.00260953	0.00444911	0.004024	0.0037519	0.0068801	0.00647655	0.00707938	0.00831742	0.0061312	0.00644144	0.00527553	0.00630761	0.00573229	k__Bacteria	p__Verrucomicrobia	c__[Pedosphaerae]	o__[Pedosphaerales]	f__	g__	657
k__Bacteria;p__Verrucomicrobia;c__[Pedosphaerae];o__[Pedosphaerales];f__Ellin515;g__	0.0010596	0.00151909	0.000907111	0.00865985	0.00842087	0.00744891	0.00818435	0.00759357	0.00908432	0.0024171	0.00246709	0.00241862	0.00124208	0.00123631	0.00106837	0.00241545	0.00193714	0.00174635	0.00200903	0.00225007	0.00209457	0.00195666	0.0019296	0.0022204	0.00115345	0.00101506	0.0011242	0.000726645	0.000767107	0.000745122	0.00402479	0.0029956	0.002979	0.00296402	0.00370018	0.00329144	k__Bacteria	p__Verrucomicrobia	c__[Pedosphaerae]	o__[Pedosphaerales]	f__Ellin515	g__	658
k__Bacteria;p__Verrucomicrobia;c__[Pedosphaerae];o__[Pedosphaerales];f__Ellin517;g__	3.91785e-05	1.17759e-05	7.74856e-06	0.000458943	0.000544213	0.000627904	0.00126871	0.00143258	0.00170731	0.000261755	0.000245552	0.000135176	1.87355e-05	1.48141e-05	5.24029e-05	4.29233e-05	4.01441e-05	2.65665e-05	1.35423e-05	0	0	7.31992e-05	5.49112e-05	8.18191e-05	0	0	8.6082e-06	0.000553257	0.000454586	0.000676657	0.000185247	0.000105983	0.000159222	0.000200462	0.000223625	0.000149331	k__Bacteria	p__Verrucomicrobia	c__[Pedosphaerae]	o__[Pedosphaerales]	f__Ellin517	g__	659
k__Bacteria;p__Verrucomicrobia;c__[Pedosphaerae];o__[Pedosphaerales];f__R4-41B;g__	0	0	0	0.000224991	0.000202098	0.000261685	0.000453656	0.000341467	0.000383942	4.93411e-05	0	2.08198e-05	5.66775e-05	2.98402e-05	2.21034e-05	1.42724e-05	1.02568e-05	1.34246e-05	4.28173e-05	2.57893e-05	2.82151e-05	7.96053e-06	0	1.07632e-05	0	0	0	0.000209823	0.000226274	0.000210283	0	7.57192e-06	0	1.50261e-05	1.03039e-05	5.47581e-06	k__Bacteria	p__Verrucomicrobia	c__[Pedosphaerae]	o__[Pedosphaerales]	f__R4-41B	g__	660
k__Bacteria;p__Verrucomicrobia;c__[Pedosphaerae];o__[Pedosphaerales];f__[Pedosphaeraceae];g__Pedosphaera	0.00492217	0.00688892	0.00464253	0.000152969	0.000152275	0.000120256	0.000173801	0.000162637	0.000188144	0.000718473	0.000765329	0.00117355	0.000120056	0.000177228	0.000112307	7.99114e-05	3.04643e-05	3.94258e-05	2.10554e-05	4.19576e-05	2.15146e-05	6.49089e-05	8.34207e-05	0.000147293	0.000142406	0.000165275	0.000117842	0.000165122	0.000216253	0.000132149	0.000952366	0.000783464	0.000993712	0.000492481	0.000574453	0.00046184	k__Bacteria	p__Verrucomicrobia	c__[Pedosphaerae]	o__[Pedosphaerales]	f__[Pedosphaeraceae]	g__Pedosphaera	661
k__Bacteria;p__Verrucomicrobia;c__[Pedosphaerae];o__[Pedosphaerales];f__auto67_4W;g__	0.00508662	0.00664162	0.00475174	0.00214974	0.0022245	0.00172582	0.00161263	0.00155509	0.00206202	0.00612261	0.00555276	0.00535263	0.00108846	0.00106882	0.00112795	0.000614056	0.00051144	0.000380951	0.000277735	0.000358553	0.000302571	0.000982454	0.000972444	0.00122655	0.000267172	0.000408154	0.000405339	0.00490238	0.00471308	0.00529681	0.00494946	0.00431704	0.00492472	0.00289844	0.00344931	0.00265416	k__Bacteria	p__Verrucomicrobia	c__[Pedosphaerae]	o__[Pedosphaerales]	f__auto67_4W	g__	662
k__Bacteria;p__Verrucomicrobia;c__[Spartobacteria];o__[Chthoniobacterales];f__01D2Z36;g__	0	0	0	8.71419e-06	0	0	0	0	0	0	0	0	1.25649e-05	1.49672e-05	3.00639e-05	2.16442e-05	2.03841e-05	7.03023e-06	0	1.67571e-05	6.97135e-06	1.65099e-05	6.62985e-06	0	0	0	0	2.03959e-05	3.24662e-05	0	0	0	0	0	0	0	k__Bacteria	p__Verrucomicrobia	c__[Spartobacteria]	o__[Chthoniobacterales]	f__01D2Z36	g__	663
k__Bacteria;p__Verrucomicrobia;c__[Spartobacteria];o__[Chthoniobacterales];f__[Chthoniobacteraceae];Other	0.00229184	0.00297931	0.00258097	0.000288781	0.00027246	0.000159293	5.84793e-05	6.91482e-05	0.000123871	0.000318068	0.000335944	0.000155701	0.000423086	0.000399227	0.000350876	0.000223248	0.000331186	0.000263569	0.000167089	7.55544e-05	0.000112201	0.000219174	0.000130642	0.000166688	0.00112815	0.00088555	0.00072303	0.000198895	0.000172906	0.000264358	0.000413465	0.000324026	0.000539255	0.000228029	0.000216383	0.000125296	k__Bacteria	p__Verrucomicrobia	c__[Spartobacteria]	o__[Chthoniobacterales]	f__[Chthoniobacteraceae]	Other	664
k__Bacteria;p__Verrucomicrobia;c__[Spartobacteria];o__[Chthoniobacterales];f__[Chthoniobacteraceae];g__	0.00228059	0.0025436	0.00199515	0.00132589	0.00122425	0.00102787	0.000841366	0.000996832	0.00158432	0.00208658	0.00204633	0.00170234	0.000898692	0.000939507	0.000712809	0.000435768	0.000833029	0.000495896	0.000140475	8.53401e-05	6.2436e-05	0.000306586	0.000310119	0.000434803	0.000169644	0.000130925	0.000118054	0.00312935	0.00335961	0.00372362	0.00172303	0.00158013	0.00210165	0.00131879	0.00122716	0.00106879	k__Bacteria	p__Verrucomicrobia	c__[Spartobacteria]	o__[Chthoniobacterales]	f__[Chthoniobacteraceae]	g__	665
k__Bacteria;p__Verrucomicrobia;c__[Spartobacteria];o__[Chthoniobacterales];f__[Chthoniobacteraceae];g__Candidatus Xiphinematobacter	0.00175156	0.0019077	0.00175266	0.00129856	0.0012907	0.000938141	0.000802824	0.000909596	0.00102096	0.00301755	0.00318372	0.00293894	0.00211135	0.00193619	0.00201792	0.00159541	0.00199735	0.00156159	0.00094576	0.000940002	0.000734747	0.000778248	0.000441739	0.000577103	0.00137	0.00145275	0.00102973	0.00264812	0.00267889	0.0034768	0.00237974	0.00217155	0.00250531	0.00145324	0.00148584	0.00110734	k__Bacteria	p__Verrucomicrobia	c__[Spartobacteria]	o__[Chthoniobacterales]	f__[Chthoniobacteraceae]	g__Candidatus Xiphinematobacter	666
k__Bacteria;p__Verrucomicrobia;c__[Spartobacteria];o__[Chthoniobacterales];f__[Chthoniobacteraceae];g__Chthoniobacter	0.00178346	0.00223743	0.00178633	0.00274484	0.00295506	0.00249905	0.00253803	0.00273422	0.00332771	0.00368994	0.00382927	0.00314249	0.00374178	0.00367542	0.00276923	0.00299357	0.0035338	0.00267023	0.00109899	0.000916132	0.000794804	0.00131583	0.00127354	0.00134136	0.00150329	0.00122753	0.0010168	0.0144438	0.0139598	0.0160353	0.0044176	0.00333526	0.00443311	0.00190338	0.00168166	0.00159855	k__Bacteria	p__Verrucomicrobia	c__[Spartobacteria]	o__[Chthoniobacterales]	f__[Chthoniobacteraceae]	g__Chthoniobacter	667
k__Bacteria;p__Verrucomicrobia;c__[Spartobacteria];o__[Chthoniobacterales];f__[Chthoniobacteraceae];g__DA101	0.0503598	0.0615174	0.0540029	0.138448	0.141615	0.134265	0.199145	0.226925	0.258707	0.187736	0.181675	0.157729	0.138761	0.128056	0.115746	0.139255	0.15153	0.132792	0.20027	0.190643	0.189686	0.100914	0.0887339	0.0943668	0.209488	0.172445	0.151956	0.155714	0.152028	0.168363	0.146851	0.125757	0.174001	0.279085	0.225338	0.200429	k__Bacteria	p__Verrucomicrobia	c__[Spartobacteria]	o__[Chthoniobacterales]	f__[Chthoniobacteraceae]	g__DA101	668
k__Bacteria;p__Verrucomicrobia;c__[Spartobacteria];o__[Chthoniobacterales];f__[Chthoniobacteraceae];g__Ellin506	0.00117524	0.00136601	0.00101066	0.00291223	0.00346636	0.00284283	0.00155773	0.001909	0.00283697	0.0026363	0.00245222	0.00192413	0.00202315	0.0016719	0.00156271	0.00145046	0.00142374	0.00150565	0.00113329	0.00101035	0.000785772	0.000412899	0.000412746	0.000440102	0.00095889	0.00120356	0.00118767	0.00212206	0.00201221	0.00209002	0.00119549	0.00108038	0.00150563	0.000863117	0.000960786	0.00070897	k__Bacteria	p__Verrucomicrobia	c__[Spartobacteria]	o__[Chthoniobacterales]	f__[Chthoniobacteraceae]	g__Ellin506	669
k__Bacteria;p__Verrucomicrobia;c__[Spartobacteria];o__[Chthoniobacterales];f__[Chthoniobacteraceae];g__OR-59	0	0	0	3.51158e-05	1.84058e-05	1.36601e-05	0	2.07492e-05	1.91006e-05	0	0	0	2.49179e-05	7.25397e-06	1.50496e-05	2.13144e-05	2.04312e-05	2.02664e-05	7.27752e-06	8.2196e-06	6.95957e-06	0	0	0	0	0	0	0	2.15735e-05	0	1.36719e-05	0	1.37307e-05	0	0	0	k__Bacteria	p__Verrucomicrobia	c__[Spartobacteria]	o__[Chthoniobacterales]	f__[Chthoniobacteraceae]	g__OR-59	670
k__Bacteria;p__Verrucomicrobia;c__[Spartobacteria];o__[Chthoniobacterales];f__[Chthoniobacteraceae];g__heteroC45_4W	9.70336e-06	2.35519e-05	1.51792e-05	3.07941e-05	4.42422e-05	1.33775e-05	1.90652e-05	2.66254e-05	1.26473e-05	1.419e-05	9.25588e-06	9.34773e-05	2.53889e-05	1.44844e-05	0	0	0	6.78293e-06	0	0	0	8.20782e-06	0	0	0	0	8.44334e-06	1.38014e-05	0	8.58465e-06	2.07963e-05	0	0	1.61683e-05	3.57517e-05	2.63899e-05	k__Bacteria	p__Verrucomicrobia	c__[Spartobacteria]	o__[Chthoniobacterales]	f__[Chthoniobacteraceae]	g__heteroC45_4W	671
k__Bacteria;p__WPS-2;c__;o__;f__;g__	0.00148896	0.00166041	0.00203303	0.00148533	0.00154531	0.00151988	0.00021265	0.000340183	0.000311697	0.00116268	0.000948009	0.000934255	0.00410632	0.0047205	0.00419262	0.00198194	0.00254047	0.00220764	0.00237178	0.00235227	0.00232696	0.00339142	0.00334176	0.0031429	0.008218	0.00934896	0.00892156	0.000415325	0.000410674	0.00039553	0.00136992	0.00164423	0.00144502	0.00153618	0.00190998	0.00118653	k__Bacteria	p__WPS-2	c__	o__	f__	g__	672
k__Bacteria;p__WS2;c__SHA-109;o__;f__;g__	0	1.17759e-05	0	0.000120079	0.000127156	0.000120538	7.64729e-05	5.44872e-05	0.000171587	1.45786e-05	4.62558e-05	4.14984e-05	7.03258e-05	8.19722e-05	8.94499e-05	9.41603e-05	0.000120315	0.000107161	5.55942e-05	7.62138e-05	7.03141e-05	6.48147e-05	6.9266e-05	5.00124e-05	0	0	0	0.000187579	0.000129747	0.000157821	8.21253e-05	9.11339e-05	2.0655e-05	6.76409e-05	6.68284e-05	6.91247e-05	k__Bacteria	p__WS2	c__SHA-109	o__	f__	g__	673
k__Bacteria;p__WS3;c__PRR-12;o__LD1-PA13;f__;g__	0	0	0	4.55728e-06	6.58274e-06	6.42966e-06	0	0	0	0	0	0	0	0	0	0	0	0	0	0	0	0	0	0	0	0	0	0	0	0	0	0	0	0	0	0	k__Bacteria	p__WS3	c__PRR-12	o__LD1-PA13	f__	g__	674
k__Bacteria;p__WS3;c__PRR-12;o__Sediment-1;f__;g__	0	0	0	1.22823e-05	0	1.30595e-05	0.000250274	0.000251758	0.0003637	0	0	0	0	0	0	0	0	0	0	0	0	0	0	0	0	0	0	3.36792e-06	0	1.76521e-05	0	0	0	1.02215e-05	1.53205e-05	1.02686e-05	k__Bacteria	p__WS3	c__PRR-12	o__Sediment-1	f__	g__	675
k__Bacteria;p__WS3;c__PRR-12;o__Sediment-1;f__PRR-10;g__	2.99462e-05	7.06556e-05	4.55728e-05	0.0016681	0.00207489	0.00153549	0.00119927	0.0013776	0.0012821	0.000397084	0.000336768	0.00041496	0.000138108	0.000177181	0.000104971	0.000196152	0.000331186	0.000253324	0.000315006	0.000527232	0.000569472	0.000323367	0.000446437	0.000516433	0	0	0	0.000337734	0.00035641	0.000334849	0.000427937	0.000557366	0.000675232	0.00115412	0.00134129	0.000759689	k__Bacteria	p__WS3	c__PRR-12	o__Sediment-1	f__PRR-10	g__	676
k__Bacteria;p__[Thermi];c__Deinococci;o__Deinococcales;f__Deinococcaceae;g__Deinococcus	0	0	0	0	0	0	0	0	0	0	0	0	0	1.53205e-05	0	7.30108e-06	3.03701e-05	4.01088e-05	0	0	0	0	0	0	0	1.39191e-05	0	0	0	0	0	0	0	0	0	0	k__Bacteria	p__[Thermi]	c__Deinococci	o__Deinococcales	f__Deinococcaceae	g__Deinococcus	677
k__Bacteria;p__[Thermi];c__Deinococci;o__Deinococcales;f__Trueperaceae;g__Truepera	0	0	0	0	0	0	0	0	0	0	0	0	6.0175e-06	0	0	7.48949e-06	0	0	0	0	0	4.11215e-05	3.45035e-05	3.84955e-05	0	0	0	1.02215e-05	0	8.52577e-06	0	0	0	0	0	0	k__Bacteria	p__[Thermi]	c__Deinococci	o__Deinococcales	f__Trueperaceae	g__Truepera	678

## Sheet: Canoco_genus
Taxon	1	2	3	4	5	6	7	8	9	10	11	12	13	14	15	16	17	18	19	20	21	22	23	24	25	26	27	28	29	30	31	32	33	34	35	36	37	38	39	40	41	42	43	44	45	46	47	48	49
1.1	9.77402e-06	0	0	0	0.0119693	0.00440588	0	0	1.97836e-05	1.95834e-05	0.00670766	0.000252959	0	0.0152184	2.9852e-05	2.92279e-05	0.0401934	0.00406113	0	0	0.0345477	4.93529e-05	3.96967e-05	9.7858e-06	0	0	0	0.0333692	0	0.0012838	0.0141088	0	0.00125445	0.000470236	0	0.000136624	0	9.75047e-06	0	0.000529599	0.000665905	0	0.000500606	0.00438569	0	0	0.00677435	0	0.00103821
1.2	3.53278e-05	0	0	0	0.00575843	0.00834913	0	0	2.35519e-05	0	0.0060646	0.000176639	0	0.0146139	3.53278e-05	3.53278e-05	0.0442186	0.00398026	0	0	0.0364229	7.06556e-05	8.24315e-05	0	0	0	0	0.0292867	0	0.00111871	0.0144491	0	0.00142489	0.000836091	0	7.06556e-05	0	1.17759e-05	0	0.000235519	0.000812539	0	0.000494589	0.00491056	0	0	0.00720687	0	0.000800763
1.3	2.29042e-05	0	0	0	0.00602431	0.00733372	0	0	3.09236e-05	2.29395e-05	0.00743284	0.000374474	0	0.0162129	2.33281e-05	1.5085e-05	0.0401231	0.00453718	0	0	0.0369549	3.81422e-05	1.54971e-05	0	0	0	0	0.0303943	0	0.00125536	0.0132601	0	0.00134336	0.000527373	0	0.000106184	0	7.80744e-06	0	0.000498134	0.000897608	0	0.00064366	0.00698303	3.07352e-05	1.53794e-05	0.00587572	0	0.000661831
3.1	8.76129e-06	0	0	8.46689e-06	0.0323938	0.00271071	0.000355963	1.72871e-05	0.000728047	0.00360248	0.0281617	0.00363548	1.21528e-05	0.00328962	4.19223e-06	0	0.0303007	0.000467858	0	0	0.0247876	7.27399e-05	0	0	2.12673e-05	0.000168313	4.34296e-05	0.0145257	0	0.00239004	0.00739202	0	0.0188554	0.00119182	4.41597e-06	0.00090677	3.84484e-05	0.000112366	0	0.0106475	0.00381522	0	0.00356928	0.036676	5.46992e-05	2.62721e-05	0.00650348	8.46689e-06	0.00609723
3.2	1.89121e-05	3.10531e-05	0	0	0.0324348	0.00310479	0.00036702	3.25369e-05	0.000610664	0.00380854	0.0291499	0.00369025	1.93596e-05	0.00310278	1.23176e-05	0	0.028847	0.000358789	0	0	0.0237314	8.79544e-05	0	0	1.27769e-05	0.000206962	5.59474e-05	0.0137963	0	0.00206963	0.00660905	0	0.0180878	0.00116549	0	0.000737632	5.07896e-05	9.41014e-05	0	0.00960439	0.00313698	0	0.00340634	0.0351303	7.00668e-05	6.42966e-06	0.00776728	0	0.00545938
3.3	1.30124e-05	2.01133e-05	0	6.4061e-06	0.0479721	0.00459342	0.000221588	1.33657e-05	0.000540209	0.00350898	0.029747	0.00402118	6.41788e-06	0.00244253	6.44143e-06	0	0.0269389	0.000362157	6.51209e-06	0	0.023199	9.323e-05	6.59452e-06	0	2.59188e-05	0.000125343	4.64443e-05	0.0118633	0	0.00209463	0.00681358	0	0.0187119	0.00100334	0	0.000832982	4.77396e-05	6.06931e-05	6.91247e-06	0.0101768	0.00240716	0	0.00591552	0.0426092	7.31285e-05	1.37896e-05	0.0063728	0	0.00659068
5.1	5.79493e-05	9.64448e-06	0	0	0.0240532	0.0022224	0.00116033	0.000116358	0.00059804	0.00362617	0.0331795	0.00332431	1.94303e-05	0.00166354	0	0	0.033123	0.000841049	0	0	0.0238226	6.7111e-05	0	0	0	0.00029799	9.57736e-05	0.0120646	0	0.00190406	0.00600148	0	0.00476644	0.00082196	9.65626e-06	0.00142813	1.92183e-05	0.000116122	0	0.00831039	0.00182593	0	0.0018434	0.0138527	0.00021345	2.87804e-05	0.00685553	0	0.00431707
5.2	2.00426e-05	4.0627e-05	0	1.34128e-05	0.0262648	0.00204502	0.000684299	0.00010828	0.00049453	0.00372526	0.0344977	0.00414044	6.46498e-06	0.00122699	6.59452e-06	0	0.0310596	0.000770558	0	1.38838e-05	0.0262081	9.42899e-05	0	0	0	0.00021756	6.21298e-05	0.0129368	0	0.00237939	0.00602552	0	0.00504777	0.000760831	6.84181e-06	0.00152832	1.3978e-05	0.000107338	0	0.0108166	0.0019092	0	0.00176542	0.0152256	0.000169656	7.07733e-06	0.00752782	6.72405e-06	0.003643
5.3	6.62985e-06	1.92183e-05	0	6.50031e-06	0.0165603	0.00394903	0.000897573	0.000135317	0.000508343	0.00414175	0.0312664	0.00452707	3.22896e-05	0.000714952	0	0	0.0252432	0.000576267	6.54742e-06	0	0.0215326	0.000123965	0	0	1.30124e-05	0.000169079	0.000123164	0.010151	0	0.00165816	0.00524139	0	0.00341427	0.000527326	6.38255e-06	0.00148789	2.60366e-05	0.000104123	6.52386e-06	0.00760322	0.00150526	6.75938e-06	0.00174971	0.0196003	9.70454e-05	6.46498e-06	0.00667493	6.62985e-06	0.00318048
8.1	1.39191e-05	0	0	0	0.00301108	0.0012019	0.000112672	0	0.000462205	0.00107606	0.0221077	0.00284733	0	0.00873907	3.58695e-05	7.07733e-06	0.0348034	0.00179975	0	0	0.0422246	6.37078e-05	0	0	0	4.30646e-05	0	0.0185238	0	0.00250731	0.00831839	0	0.0141981	0.000919935	7.01845e-06	0.000739234	0	7.05378e-06	0	0.00493686	0.0052035	0	0.000980134	0.0111814	7.22806e-05	7.18332e-06	0.023683	1.44491e-05	0.00383987
8.2	0	0	0	0	0.00247457	0.000789081	9.94595e-05	9.07924e-06	0.000480458	0.000810101	0.0195588	0.00258467	0	0.00860366	5.46403e-05	0	0.0353483	0.001983	0	0	0.0478364	6.30836e-05	0	0	0	5.41339e-05	0	0.0206932	0	0.00267543	0.00925774	0	0.0129712	0.000727623	2.70611e-05	0.000536264	0	9.11457e-06	0	0.00383922	0.00439575	0	0.000964602	0.00911577	3.67998e-05	9.35009e-06	0.0220919	3.63876e-05	0.0034978
8.3	1.03864e-05	0	0	0	0.0024294	0.00100552	0.000154441	1.03746e-05	0.000498769	0.000954568	0.0192732	0.00237715	1.03628e-05	0.00904662	1.05395e-05	0	0.040235	0.00224277	0	0	0.0496472	6.20945e-05	0	0	0	5.20849e-05	0	0.0206695	0	0.00291944	0.00886111	0	0.0172105	0.000777329	2.09376e-05	0.000644285	1.0457e-05	2.09376e-05	0	0.00266913	0.00502272	0	0.000923645	0.00991022	8.32087e-05	1.03157e-05	0.0140549	2.0443e-05	0.00215961
11.1	5.01183e-05	4.42539e-05	0	6.04105e-06	0.0372069	0.00879077	3.16066e-05	6.0175e-06	0.00011332	0.000589091	0.0165721	0.00172194	0.00017247	0.00499873	6.18236e-06	3.18186e-05	0.024338	0.000503704	0	0	0.0200752	0.000207115	6.0175e-06	0	6.08815e-06	1.25767e-05	6.11171e-06	0.0150919	0	0.00146742	0.00703063	1.28593e-05	0.00778898	0.00840862	0	0.000665104	0.000146445	6.47676e-06	0	0.00430815	0.00549976	0	0.00159932	0.0510376	3.70706e-05	1.26002e-05	0.01068	2.5436e-05	0.00433028
11.2	2.96636e-05	7.42237e-05	0	0	0.0356799	0.00940712	6.67931e-05	1.47199e-05	0.000133245	0.000638879	0.016093	0.00216724	0.000306151	0.00481293	7.13621e-06	5.80907e-05	0.0212576	0.00045859	0	0	0.0187358	0.000142253	0	0	0	0	0	0.0140583	0	0.00113454	0.00717309	0	0.00929071	0.00617672	0	0.000965979	0.000139992	5.96804e-05	2.20799e-05	0.00361662	0.00434979	0	0.00233519	0.0410865	2.26333e-05	7.68968e-06	0.0115124	5.15079e-05	0.0053715
11.3	1.50025e-05	9.00741e-05	0	2.27864e-05	0.0409845	0.00880074	3.75534e-05	7.14799e-06	0.000112119	0.000653411	0.0191907	0.00194967	0.000127451	0.00542188	0	4.54551e-05	0.0226777	0.000504057	0	0	0.0222619	0.000173624	0	0	0	3.02759e-05	0	0.0146236	0	0.00147707	0.00689587	1.46493e-05	0.00799597	0.00691453	0	0.000737079	0.00024196	0	1.50614e-05	0.00408128	0.00487864	0	0.00201371	0.0439336	3.01935e-05	2.26687e-05	0.0110919	4.52196e-05	0.00527758
14.1	1.47906e-05	0.000178971	0	0	0.0359825	0.00928822	7.43061e-06	0	2.24096e-05	0.00106202	0.0161739	0.000815389	7.23042e-06	0.00563119	7.46594e-06	9.34891e-05	0.0265553	0.000903861	0	0	0.0135468	7.36467e-05	4.39595e-05	0	0	0	0	0.0230581	7.30108e-06	0.00104687	0.00837432	7.01845e-06	0.0142731	0.0073199	0	0.00188365	7.3364e-06	3.65525e-05	0	0.00521724	0.00240121	1.44137e-05	0.0028695	0.0217392	8.02529e-05	0	0.00676859	0	0.00301106
14.2	2.02899e-05	0.000100614	0	0	0.0307668	0.0115697	9.90356e-06	0	2.03488e-05	0.000843039	0.0149617	0.000942015	0	0.00605343	0	0.000350452	0.0197795	0.000803224	0	0	0.00931907	7.01728e-05	2.99697e-05	0	0	0	0	0.0184048	0	0.00113413	0.0074598	0	0.0113521	0.00469861	0	0.00190918	2.01015e-05	2.99697e-05	0	0.00562796	0.00226782	2.02193e-05	0.00312797	0.0243321	6.02927e-05	1.00684e-05	0.00743898	0	0.00312069
14.3	2.65312e-05	7.38233e-05	0	0	0.0275571	0.0104075	7.05378e-06	0	5.42281e-05	0.000845253	0.0124575	0.00101716	2.02546e-05	0.00526152	6.97135e-06	0.000930993	0.0196083	0.000708993	0	0	0.00860646	5.98099e-05	6.53564e-06	6.59452e-06	0	0	0	0.0163014	6.51209e-06	0.000956865	0.00664945	0	0.0135835	0.00486131	0	0.00150056	6.50031e-06	4.76101e-05	0	0.00504768	0.00202693	2.60601e-05	0.0029646	0.0213513	5.97864e-05	0	0.00573333	0	0.00258197
17.1	2.77794e-05	0.000193867	0	0	0.0602462	0.0128397	0	0	3.51158e-05	0.000932065	0.0167045	0.00115918	0	0.00300581	0	2.0443e-05	0.0307054	0.000674478	2.04783e-05	0	0.00978143	6.25066e-05	8.36091e-05	0.000137296	0	0	1.40487e-05	0.0138097	0	0.0013096	0.00592933	0	0.0100976	0.00379316	0	0.00228595	0	0.000111789	0	0.00371759	0.00111285	4.84579e-05	0.00268723	0.0224226	2.80503e-05	0	0.00553327	0	0.00213177
17.2	1.69927e-05	0.000179053	0	0	0.0542468	0.013878	0	0	1.6922e-05	0.00114968	0.0185531	0.00135344	0	0.00247579	0	6.81591e-05	0.0295806	0.000859395	0	0	0.00883396	1.66394e-05	0.000169467	0.000204089	0	0	0	0.0132147	0	0.00126408	0.00614462	0	0.0110492	0.00439653	0	0.00250999	0	6.82651e-05	0	0.00367584	0.00124063	2.55184e-05	0.00304726	0.0217442	4.25111e-05	0	0.00535135	0	0.00176767
17.3	2.13027e-05	0.00017572	0	0	0.0570658	0.0133399	7.03023e-06	0	4.86935e-05	0.00115436	0.0177775	0.00117397	0	0.00235987	0	2.11849e-05	0.0290924	0.000710972	0	0	0.0100743	2.82505e-05	0.000162096	0.000168408	0	0	2.79561e-05	0.0121825	0	0.000905357	0.00602129	0	0.0107411	0.00384372	0	0.00229116	0	5.54057e-05	0	0.00294903	0.00091347	3.65054e-05	0.00271304	0.0201	4.94707e-05	0	0.00522748	0	0.00153909
20.1	2.45881e-05	1.61212e-05	0	1.62861e-05	0.0799209	0.00967978	1.62272e-05	0	0.000144809	0.00101052	0.0185751	0.00184866	0.0002594	0.00213488	8.19605e-06	0	0.035181	0.000560864	0	0	0.021666	4.01559e-05	0	0	0	0	0	0.0114326	0	0.000950941	0.00575413	0	0.006655	0.00153625	0	0.000946078	5.66187e-05	4.85521e-05	0	0.00501623	0.00169033	0	0.00281289	0.0101154	4.86581e-05	7.73678e-06	0.00979131	1.60624e-05	0.00371904
20.2	3.47861e-05	7.06556e-06	0	0	0.0640408	0.00775181	2.04548e-05	0	0.000122941	0.00121197	0.0181636	0.00167249	0.000213286	0.00284906	2.72142e-05	0	0.0414311	0.000625043	0	0	0.0240964	1.36247e-05	0	0	0	7.43061e-06	0	0.0117418	0	0.00100013	0.00652604	6.9478e-06	0.00694942	0.00136384	0	0.000737809	8.92851e-05	2.71317e-05	0	0.0039953	0.00199862	0	0.00229916	0.00816031	0	1.34128e-05	0.0104163	8.1878e-05	0.00416273
20.3	5.676e-06	3.27606e-05	0	1.06101e-05	0.05712	0.0108974	5.34627e-06	1.11165e-05	0.000175791	0.00123897	0.0191988	0.00207439	0.000253383	0.00216757	1.66747e-05	0	0.0388776	0.000497168	0	0	0.024213	4.94942e-05	0	0	0	0	5.49936e-06	0.0112753	0	0.000947456	0.00604828	1.57562e-05	0.00609667	0.00150156	0	0.000877789	8.24904e-05	8.12421e-05	0	0.00377393	0.00208144	0	0.00211224	0.0102417	5.80553e-06	2.75203e-05	0.0105574	5.25206e-06	0.00347013
23.1	1.79112e-05	0.000160306	0	0	0.0565405	0.0186861	0	0	3.53396e-05	0.00010669	0.0100259	0.000630518	2.66254e-05	0.00722221	0	8.77307e-06	0.0372073	0.000586088	0	0	0.0103309	2.66607e-05	0	0	0	0	0	0.00692878	0	0.000649172	0.00827238	9.1499e-06	0.0157299	0.00566905	0	0.000407777	1.79583e-05	0	0	0.00201559	0.000346884	0	0.000667024	0.0223516	0	0	0.0094019	0	0.0010394
23.2	1.38249e-05	0.000138108	0	0	0.0562499	0.0186007	0	0	1.43902e-05	8.35973e-05	0.00960899	0.000508979	8.28908e-05	0.00783297	0	0	0.0432073	0.000957183	0	0	0.0135255	1.35305e-05	0	0	0	0	0	0.00794399	0	0.000736219	0.00739666	0	0.0208096	0.00704191	0	0.000406093	2.6802e-05	0	0	0.0021372	0.000624737	0	0.000907889	0.0167943	0	6.79471e-06	0.00881202	0	0.00118479
23.3	0	0.000126238	0	0	0.0601297	0.0188707	0	0	2.52829e-05	8.3927e-05	0.0101837	0.000748831	3.39264e-05	0.00913011	0	3.37263e-05	0.0476255	0.000950906	0	0	0.0152448	2.50121e-05	0	0	0	0	0	0.00843649	0	0.000740835	0.00753285	0	0.0272885	0.00666568	0	0.000481471	8.44334e-06	0	0	0.00170127	0.000616517	0	0.000882629	0.0149612	0	0	0.00823428	0	0.00114384
26.1	6.64162e-06	9.7858e-06	0	9.09219e-05	0.000293645	0.000120574	0.000950694	0.000146363	0.000684982	0.00259799	0.0398866	0.00523712	0.00186885	0.00192649	1.02568e-05	1.70751e-05	0.0186424	0.000748808	0	0	0.0217796	2.3752e-05	0	0	3.21483e-06	0.000105842	0	0.0143408	0	0.00176898	0.00591003	7.76622e-05	0.00824369	0.000493659	1.3613e-05	0.000800068	0.00117771	5.37218e-05	2.03959e-05	0.00836117	0.00613397	0	0.00143218	0.00723464	9.14401e-05	0.000152663	0.0197009	0.000221517	0.00875974
26.2	0	0	0	8.6188e-05	0.000345211	5.3816e-05	0.000723972	0.000108268	0.000626574	0.00220535	0.0368657	0.00408406	0.00151157	0.0018807	0	4.33943e-05	0.0199376	0.00050885	0	0	0.0210197	0	1.08221e-05	0	1.09634e-05	0.000119114	0	0.0137241	0	0.00164009	0.00517687	2.14793e-05	0.00746853	0.000594531	4.3041e-05	0.000637537	0.00117846	6.50973e-05	1.08103e-05	0.00673106	0.00631127	0	0.00131723	0.00672201	5.40633e-05	0.000172482	0.0193813	0.000259636	0.0087333
26.3	0	0	0	8.78131e-05	0.000307705	0.000148071	0.000872055	0.000195233	0.000622817	0.00270047	0.0409517	0.00519318	0.00138135	0.00193988	0	2.62368e-05	0.0186376	0.000606637	0	0	0.0207813	1.77581e-05	0	0	0	0.000200992	0	0.0118374	0	0.00166169	0.00382323	7.07733e-05	0.00715218	0.000412487	6.10582e-05	0.000693637	0.00155473	7.90989e-05	0	0.00898393	0.00685272	0	0.00106737	0.00701596	7.96288e-05	0.000105041	0.0163261	0.000202416	0.00343811
29.1	2.08905e-05	0	0	0	0.00535742	0.00039891	0.000214086	3.43386e-05	0.000389406	0.000843027	0.025081	0.00197614	0	0.00468375	0	0	0.0419908	0.00193877	0	0	0.0580143	8.8661e-05	6.55919e-06	0	0	8.88612e-05	6.58274e-06	0.0272253	0	0.00264055	0.014196	0	0.00581373	0.000741436	2.03606e-05	0.00291831	0	8.1878e-05	0	0.0105112	0.0050156	0	0.00193299	0.0148431	0.000908513	6.57097e-06	0.0137522	2.07021e-05	0.00251444
29.2	7.61903e-06	0	0	0	0.00681073	0.00048339	0.000182221	1.50614e-05	0.000363994	0.00106109	0.0275005	0.00218421	7.13621e-06	0.00456375	0	8.06651e-06	0.0448303	0.00227937	0	0	0.063902	0.000120691	7.71323e-06	0	0	6.10346e-05	0	0.0300879	0	0.00306132	0.013412	0	0.00680472	0.000868769	7.77211e-06	0.00352243	0	6.11053e-05	0	0.0118804	0.0055585	0	0.00220571	0.0185978	0.000951471	3.04172e-05	0.0170411	7.6308e-06	0.00300773
29.3	6.91247e-06	0	0	0	0.00629857	0.00040707	0.000193502	4.89879e-05	0.000395412	0.00107891	0.0272888	0.00221465	0	0.00388388	2.06668e-05	6.95957e-06	0.0387951	0.0016099	0	0	0.0549208	6.95722e-05	0	0	0	5.42988e-05	0	0.0198816	0	0.00214557	0.00960743	0	0.00607076	0.000797077	0	0.0026802	0	4.12982e-05	0	0.0109023	0.00500325	0	0.0021034	0.0173915	0.0008087	2.71435e-05	0.0141861	0	0.00206882
32.1	4.94589e-06	1.63685e-05	0	2.659e-05	0.0152558	0.00130511	0.00015768	6.4379e-05	0.000321977	0.00109111	0.0253848	0.00190726	0	0.00186998	1.03157e-05	0	0.037519	0.000964778	0	0	0.0344553	0.000134881	0	0	0	0.00010026	0	0.0180977	0	0.00157066	0.00823203	0	0.00130981	0.000806121	1.58268e-05	0.00174086	5.15786e-06	8.37739e-05	0	0.0188412	0.00424668	0	0.00223274	0.0155416	0.000313876	5.48758e-06	0.0215374	5.19318e-06	0.00335696
32.2	2.59895e-05	2.59659e-05	0	1.02097e-05	0.0148817	0.00118113	0.000194338	5.75372e-05	0.000295623	0.00132681	0.0252453	0.00195844	0	0.00227519	5.27562e-06	0	0.0434845	0.00120781	0	0	0.040227	8.30085e-05	0	0	0	9.70454e-05	5.09898e-06	0.0232282	0	0.00197715	0.0115862	0	0.00113171	0.00103528	3.10178e-05	0.00228802	2.49296e-05	4.64678e-05	0	0.0182282	0.0045175	0	0.00279181	0.0175964	0.000432648	0	0.0185267	2.54831e-05	0.00469494
32.3	0	5.46403e-06	0	0	0.017649	0.000879073	0.000157962	8.42568e-05	0.000231738	0.000877542	0.0212277	0.00149661	5.18141e-06	0.00196022	2.03724e-05	0	0.0375926	0.00101883	0	0	0.0373217	0.000117359	0	0	0	7.3682e-05	0	0.0201016	0	0.00154178	0.0100388	0	0.001534	0.000760183	3.12415e-05	0.00190179	1.57326e-05	2.67431e-05	0	0.0150304	0.00347795	0	0.00197502	0.0129781	0.000365407	5.82908e-06	0.0244835	2.10907e-05	0.00572316
[truncated: 629 more columns]

## Sheet: Canoco_phyla
	Crenarchaeota	Euryarchaeota	Bacteria_other	[Thermi]	Acidobacteria	Actinobacteria	AD3	Armatimonadetes	Bacteroidetes	BHI80-139	BRC1	Caldiserica	Chlamydiae	Chlorobi	Chloroflexi	Cyanobacteria	Elusimicrobia	FBP	FCPU426	Fibrobacteres	Firmicutes	Gemmatimonadetes	GN02	Nitrospirae	NKB19	OD1	OP11	OP3	Planctomycetes	Proteobacteria_other	Alphaproteobacteria	Betaproteobacteria	Deltaproteobacteria	Gammaproteobacteria	TA18	Zetaproteobacteria	Other	Spirochaetes	Tenericutes	TM6	TM7	Verrucomicrobia	WPS-2	WS2	WS3
1.1	9.77402e-06	0	0	0	0.157893	0.254859	0.0163751	0.00428196	0.0518579	0	1.96305e-05	0	0.000401512	0.000226227	0.0100823	0.00911557	0.000245893	0.000510298	0	9.95066e-06	0.0101408	0.0348559	0	0	0	0.000137508	0	0	0.0174394	5.86559e-05	0.188406	0.0348623	0.0224088	0.0915755	0	0.00269545	9.66804e-06	0	0	0.00148912	0.000891826	0.0876212	0.00148896	0	2.99462e-05
1.2	3.53278e-05	0	0	0	0.159375	0.29706	0.0141076	0.0040627	0.0463854	0	3.53278e-05	0	0.000506365	0.000329726	0.00977402	0.00270846	0.000235519	0.000647676	0	3.53278e-05	0.00995066	0.0409331	0	0	0	5.88796e-05	0	0	0.00796053	5.88796e-05	0.133998	0.0481871	0.0222447	0.0857759	0	0.00206079	0	0	0	0.000965626	0.00103628	0.109728	0.00166041	1.17759e-05	7.06556e-05
1.3	2.29042e-05	0	0	0	0.161729	0.271013	0.013358	0.00451726	0.0375053	0	2.2704e-05	0	0.000474323	0.000259718	0.012195	0.011122	0.000221694	0.00030502	1.52734e-05	2.34576e-05	0.00861537	0.0342011	0	0	0	3.80951e-05	0	0	0.0104493	3.04408e-05	0.195358	0.0315404	0.0195246	0.0922323	0	0.0024234	0	0	0	0.000731886	0.0005798	0.0894117	0.00203303	0	4.55728e-05
3.1	8.76129e-06	0	8.46689e-06	0	0.195849	0.170183	0.0351045	0.00487048	0.0268077	6.78882e-05	3.04172e-05	0	0.000301593	0.00271944	0.0305018	0.00305671	0.000599371	0.000569778	3.40795e-05	0.000642141	0.000439666	0.0774745	0	0.000751116	0	0.000149272	0	3.44917e-05	0.019055	4.1569e-06	0.14078	0.0602855	0.0231481	0.0305128	3.50805e-05	0.00119089	0	0	8.05473e-06	0.000253642	0.000401806	0.170831	0.00148533	0.000120079	0.00168494
3.2	4.99653e-05	0	0	0	0.188053	0.179365	0.0355396	0.00483495	0.0223987	5.71486e-05	4.4042e-05	0	0.000254548	0.00286427	0.0289941	0.00278773	0.000446602	0.000635288	8.18545e-05	0.000510392	0.000360685	0.078693	0	0.00058504	0	0.000101155	0	3.71766e-05	0.0252966	0	0.141605	0.0568942	0.0217986	0.0280042	1.90535e-05	0.00108649	0	0	6.14703e-06	0.000131996	0.000327371	0.174382	0.00154531	0.000127156	0.00208148
3.3	3.31257e-05	0	6.4061e-06	0	0.193929	0.175023	0.0525655	0.00424167	0.0173671	6.83004e-06	5.3922e-05	0	0.000213121	0.00236558	0.0335992	0.00324875	0.000461499	0.000657521	7.37055e-05	0.000643425	0.000481058	0.0738254	0	0.000629211	0	0.000241206	0	7.38468e-05	0.0279676	6.37078e-06	0.143158	0.056641	0.0188354	0.0262014	1.97953e-05	0.00114104	0	0	1.37896e-05	0.00014707	0.000399887	0.162534	0.00151988	0.000120538	0.00155498
5.1	6.75938e-05	0	0	0	0.155113	0.180492	0.0262756	0.00448181	0.0160103	0.000163615	1.96069e-05	0	0.000105395	0.00310597	0.0296382	0.00216609	0.000799303	0.000445059	0.000221752	0.00112133	0.000523087	0.0646546	0	0.00166157	0	0.000145609	9.56205e-06	0.000154159	0.00953056	5.85499e-05	0.143827	0.0631456	0.0292204	0.0229578	0.000173589	0.0105815	1.97365e-05	0	0	0.000163273	0.000405433	0.230804	0.00021265	7.64729e-05	0.00144955
5.2	6.06696e-05	0	1.34128e-05	0	0.16201	0.165032	0.0283098	0.00423944	0.014452	0.000169479	3.39736e-05	0	0.000130124	0.00341077	0.0241165	0.00132948	0.000683593	0.000416126	0.000101508	0.000685995	0.00034547	0.060596	0	0.00161734	0	0.000217207	0	0.000135164	0.0173214	1.35659e-05	0.140586	0.0615551	0.022477	0.0198139	0.000109799	0.0111686	0	0	6.83004e-06	8.17603e-05	0.000281327	0.256455	0.000340183	5.44872e-05	0.00162935
5.3	2.58482e-05	0	6.50031e-06	0	0.143197	0.147905	0.0205094	0.00395591	0.0130312	0.000226569	3.92256e-05	0	0.000214039	0.00444802	0.02791	0.000894982	0.000615528	0.000376029	0.000102521	0.000516257	0.000368386	0.0625455	0	0.00127677	0	0.000286108	6.14703e-06	0.000129088	0.0220179	3.20187e-05	0.125416	0.0767109	0.0190766	0.0184727	7.07969e-05	0.0108736	0	0	0	0.00012307	0.00032372	0.296167	0.000311697	0.000171587	0.0016458
8.1	1.39191e-05	0	0	0	0.181917	0.249163	0.00421298	0.00366859	0.0461474	2.15617e-05	2.10907e-05	0	0.000440761	0.000347107	0.0198604	0.00252353	0.000947326	0.000807746	2.90865e-05	0.000263734	0.000354126	0.0329695	0	5.63831e-05	0	9.31829e-05	6.9949e-06	5.04127e-05	0.0250781	0	0.103071	0.0407764	0.012792	0.0474698	0.00013414	0.000220422	7.19509e-06	0	5.01183e-05	9.27001e-05	0.000214098	0.224603	0.00116268	1.45786e-05	0.000397084
8.2	0	0	0	0	0.182736	0.240787	0.00326365	0.00297268	0.043066	8.8555e-06	8.92615e-06	0	0.000318763	0.000418269	0.0168356	0.00139314	0.000808653	0.00105541	1.82291e-05	0.000154747	0.00015523	0.0328821	0	1.80996e-05	0	3.63876e-05	0	3.67527e-05	0.0152463	9.39719e-06	0.138122	0.0403181	0.0148416	0.0464513	0.000109104	0.00021915	9.17345e-06	0	3.62934e-05	0.000107703	0.000191041	0.216033	0.000948009	4.62558e-05	0.000336768
8.3	1.03864e-05	0	0	0	0.194319	0.229438	0.00343492	0.00278615	0.0493462	1.04806e-05	1.03746e-05	0	0.000477691	0.000281692	0.0202566	0.0014829	0.00092348	0.00110989	3.10531e-05	0.000269998	0.000197482	0.0346546	0	1.04452e-05	0	1.02215e-05	0	0	0.00525165	2.06314e-05	0.145817	0.0448013	0.0190661	0.0520409	0.000125025	0.000207892	0	0	1.04335e-05	0.000239487	0.00023904	0.191729	0.000934255	4.14984e-05	0.00041496
11.1	9.43723e-05	0	6.04105e-06	6.0175e-06	0.172499	0.22494	0.0459977	0.00490003	0.0364385	6.72405e-06	1.85353e-05	0	0.000354762	0.00128897	0.03967	0.00727523	0.000465043	0.00180262	0.000101756	0.000342821	0.000550124	0.0809328	0	0.000392715	0	0.000171399	6.46498e-06	1.28004e-05	0.0174767	0	0.118115	0.0350593	0.00846816	0.0384915	8.32911e-05	0.000455458	0	0	1.23412e-05	0.000276723	0.000585205	0.158387	0.00410632	7.03258e-05	0.000138108
11.2	0.000103887	0	0	1.53205e-05	0.155324	0.217719	0.045087	0.00638985	0.0365205	2.94045e-05	2.89806e-05	0	0.000424569	0.00120126	0.0412876	0.0131552	0.000318939	0.00229873	8.94735e-05	0.0002279	0.000392715	0.0663713	0	0.000295352	0	0.000216548	1.50379e-05	0	0.0201832	0	0.154332	0.0352517	0.00995321	0.0391412	3.66349e-05	0.000406705	0	0	0	0.000265983	0.0004444	0.147493	0.0047205	8.19722e-05	0.000177181
11.3	0.000105077	0	2.27864e-05	0	0.167046	0.230825	0.0497853	0.00599903	0.0318021	1.49437e-05	1.47199e-05	7.50127e-06	0.000482295	0.000855038	0.0446264	0.0129827	0.000434967	0.0018866	8.9921e-05	0.000306904	0.000502538	0.0755091	0	0.000239204	0	0.000113178	0	7.41883e-06	0.0261844	7.77211e-06	0.126495	0.0350037	0.00989319	0.0407331	9.85174e-05	0.000375617	7.57192e-06	0	7.45416e-06	0.000316926	0.000436004	0.132395	0.00419262	8.94499e-05	0.000104971
14.1	0.000193761	0	0	1.47906e-05	0.15328	0.231622	0.0452707	0.00450178	0.0200458	7.21864e-06	2.1703e-05	1.39898e-05	0.000425358	0.00165436	0.0588236	0.0393086	0.000555105	0.00128758	6.55213e-05	0.000969347	0.00145419	0.0724354	0	0.000333129	0	0.000229006	7.23042e-06	2.102e-05	0.0197709	3.59284e-05	0.0899536	0.049932	0.0115763	0.0322557	0	0.000613549	0	0	5.08131e-05	0.000850151	0.000843098	0.159305	0.00198194	9.41603e-05	0.000196152
14.2	0.000120903	0	0	3.03701e-05	0.133628	0.212118	0.0423365	0.00577566	0.0223981	0	2.01957e-05	0	0.000371519	0.00116452	0.0564374	0.101207	0.000371966	0.00132527	0.000100413	0.000664468	0.00140421	0.0545664	0	0.000523864	0	0.00030111	0	4.97533e-05	0.0204239	1.98071e-05	0.0845914	0.0459493	0.0104405	0.0268232	3.96967e-05	0.000501843	0	0	9.96243e-06	0.00053299	0.0007843	0.171976	0.00254047	0.000120315	0.000331186
14.3	0.000100354	0	0	4.01088e-05	0.124988	0.211462	0.0379646	0.00495112	0.0232244	0	2.0443e-05	0	0.000307952	0.00097129	0.0582459	0.14012	0.00038207	0.00138093	4.67622e-05	0.000637042	0.00112228	0.0544671	6.46498e-06	0.000307293	0	0.000234812	6.79471e-06	1.96658e-05	0.016786	4.0627e-05	0.0920528	0.042099	0.00821333	0.0259212	3.3844e-05	0.000473592	6.50031e-06	0	2.03724e-05	0.00042424	0.000600384	0.149753	0.00220764	0.000107161	0.000253324
17.1	0.000221647	0	0	0	0.13069	0.213987	0.0730859	0.00417806	0.011775	7.25397e-06	6.98313e-06	0	0.000299992	0.00103895	0.0606465	0.00215644	0.000374251	0.000411074	0.000215052	0.00129824	0.00260624	0.0787269	0	0.000550207	0	0.000250768	0	2.04901e-05	0.0147889	6.88892e-06	0.0939174	0.052231	0.0116749	0.0247493	2.86155e-05	0.0015335	0	0	1.4661e-05	0.000367279	0.00123905	0.214159	0.00237178	5.55942e-05	0.000315006
17.2	0.000196046	0	0	0	0.131705	0.22786	0.0681248	0.00359974	0.0101631	0	4.2464e-05	0	0.000261225	0.000843109	0.0650012	0.00177456	0.000331681	0.000432518	0.000187167	0.00108562	0.00252737	0.0847611	0	0.000569566	0	0.000136236	0	0	0.0128245	0	0.0915635	0.0515272	0.0113628	0.0238662	8.53755e-06	0.00138593	0	2.56597e-05	0	0.000356587	0.00119705	0.203324	0.00235227	7.62138e-05	0.000527232
17.3	0.000197023	0	0	0	0.125609	0.235217	0.0704057	0.00318406	0.00973065	0	6.87714e-06	0	0.000204607	0.000857488	0.0631271	0.00216016	0.000295105	0.00045826	0.000217666	0.0011741	0.00348739	0.0799932	7.01845e-06	0.00056946	0	0.000182892	7.00668e-06	6.95957e-06	0.0159507	0	0.0965177	0.0514972	0.0112095	0.0198001	1.41193e-05	0.00194919	0	2.10554e-05	0	0.000288663	0.00125225	0.201434	0.00232696	7.03141e-05	0.000569472
20.1	4.07094e-05	0	1.62861e-05	4.11215e-05	0.128509	0.274598	0.0896007	0.0032018	0.0207877	8.16072e-06	0	3.14182e-05	0.000552903	0.000648912	0.0417344	0.00851164	0.000555294	0.00057072	8.84843e-05	0.000355951	0.0124492	0.0956823	0	0.000136554	0	0.000169609	1.6451e-05	4.03443e-05	0.0185944	0	0.107907	0.0415006	0.0115742	0.0245496	4.8929e-05	0.000738669	8.17249e-06	0	7.96053e-06	0.000327924	0.000395459	0.112219	0.00339142	6.48147e-05	0.000323367
20.2	4.18516e-05	0	0	3.45035e-05	0.13535	0.285509	0.0717926	0.00286294	0.0209616	0	2.06196e-05	0	0.000406258	0.000584274	0.0390823	0.0182959	0.000372049	0.000582555	0.000138697	0.000281174	0.0121319	0.0964484	0	8.21371e-05	0	0.000158151	0	1.36954e-05	0.0160202	2.79914e-05	0.116276	0.0411481	0.0106839	0.0261303	2.0914e-05	0.000677116	1.38014e-05	0	0	0.000355763	0.000454892	0.0991829	0.00334176	6.9266e-05	0.000446437
20.3	3.84366e-05	0	1.06101e-05	3.84955e-05	0.133926	0.288178	0.0680174	0.00275043	0.0246852	5.48758e-06	3.269e-05	0	0.000549335	0.000853084	0.0431264	0.00786979	0.000419423	0.000704059	0.000185801	0.000323968	0.0159526	0.101722	0	0.000120986	0	0.000250439	3.27842e-05	1.60859e-05	0.0158041	0	0.10402	0.0437926	0.00942915	0.0255191	1.69102e-05	0.000786243	1.68631e-05	0	5.55824e-06	0.000301864	0.000417445	0.10637	0.0031429	5.00124e-05	0.000516433
23.1	0.000178217	0	0	0	0.129272	0.207541	0.0752266	0.00341001	0.0142777	0	8.83195e-06	0	7.9464e-05	0.000800339	0.0696534	0.0206989	0.000123647	0.00113125	3.55515e-05	2.65665e-05	0.000239982	0.0657837	0	0	0	2.68609e-05	0	8.80839e-06	0.016382	0	0.0978686	0.0111078	0.00965411	0.0447914	0	0.000632921	0	0	6.21062e-05	3.55986e-05	0.000580247	0.222144	0.008218	0	0
23.2	0.000151933	0	0	1.39191e-05	0.140661	0.214297	0.0748506	0.00471878	0.0159111	0	7.06556e-06	0	8.95206e-05	0.000840778	0.0719112	0.044633	0.00017141	0.00134173	6.9949e-06	0.00030323	0.000309554	0.0766043	0	0	0	6.15763e-05	1.3872e-05	0	0.0151796	6.75938e-06	0.0752732	0.0161055	0.00716788	0.0445961	0	0.000601868	6.79471e-06	0	8.18662e-05	4.67504e-05	0.000491339	0.184195	0.00934896	0	0
23.3	0.000126238	0	0	0	0.153402	0.232358	0.0790004	0.00428207	0.0146788	0	0	0	4.27584e-05	0.000829072	0.0755127	0.02148	0.000412381	0.00161106	6.75585e-05	0.000168572	0.000478797	0.0819722	0	0	0	2.52711e-05	8.2667e-06	0	0.0143874	0	0.0770221	0.0150159	0.00865763	0.0454984	0	0.000706344	0	0	2.47294e-05	7.60725e-05	0.000385344	0.162849	0.00892156	0	0
26.1	1.64274e-05	0	9.09219e-05	1.02215e-05	0.150784	0.233309	0.000414218	0.00272845	0.0510613	4.31941e-05	5.00948e-05	0	0.000241501	0.000624878	0.022021	0.00726297	0.00074047	0.00145987	1.01273e-05	0.000110941	0.000125508	0.0242704	0	1.00449e-05	1.01155e-05	7.20098e-05	3.4739e-06	8.19722e-05	0.0214045	0	0.175362	0.0542452	0.0193588	0.0317356	0.000560016	0.000437276	3.14417e-06	0	6.6534e-06	0.000299226	0.000208823	0.199882	0.000415325	0.000187579	0.000341102
26.2	0	0	8.6188e-05	0	0.141353	0.23358	0.000399027	0.00259353	0.0539232	7.52128e-05	7.56132e-05	0	0.000281633	0.000442575	0.0216506	0.00873731	0.000594461	0.00151325	0	0.000118713	0.00022651	0.0252147	0	3.22307e-05	2.1703e-05	7.53659e-05	0	0.000194303	0.0171194	0	0.185297	0.0534317	0.0225271	0.0323274	0.000637855	0.000528727	0	0	1.08339e-05	0.000594943	0.000215794	0.195223	0.000410674	0.000129747	0.00035641
26.3	0	0	8.78131e-05	8.52577e-06	0.145473	0.219345	0.000455776	0.00292011	0.0469339	7.90989e-05	5.30623e-05	0	0.00020264	0.000456729	0.0208283	0.00777168	0.000471567	0.00125795	0	0.000113838	9.63035e-05	0.0254576	0	8.97326e-06	8.97326e-06	6.19885e-05	8.99681e-06	7.82275e-05	0.0238552	0	0.17612	0.0545984	0.0209122	0.0325536	0.00045773	0.000334837	0	0	0	0.000344269	0.000201698	0.217536	0.00039553	0.000157821	0.000352501
29.1	2.08905e-05	0	0	0	0.222205	0.17933	0.00575633	0.00469742	0.0423682	0.000191806	3.43386e-05	0	0.000488371	0.000564338	0.0182132	0.00309033	0.000868051	0.000981688	9.51142e-05	0.000489419	0.0026331	0.0455189	0	4.78456e-05	0	8.17249e-05	0	9.65037e-05	0.018372	0	0.134966	0.0702685	0.0209151	0.0380194	0.000184623	0.00161736	0	0	1.40369e-05	0.000465903	0.000362027	0.185162	0.00136992	8.21253e-05	0.000427937
29.2	7.61903e-06	0	0	0	0.244107	0.212326	0.00729412	0.0053606	0.0410301	0.000113826	6.02221e-05	0	0.000549312	0.000512759	0.0214366	0.00353862	0.000719227	0.000916226	0.000121457	0.000543153	0.00412791	0.0533972	0	6.74878e-05	0	0.00012148	0	4.52902e-05	0.0308357	0	0.0872409	0.0685188	0.0161398	0.0401228	0.000203076	0.000803248	7.70146e-06	0	7.46594e-06	0.000392586	0.000338499	0.156701	0.00164423	9.11339e-05	0.000557366
29.3	6.91247e-06	0	0	0	0.208015	0.18258	0.00670564	0.00423575	0.0290277	0.000145009	2.77441e-05	0	0.000311144	0.000489831	0.0214279	0.00504034	0.000573664	0.00075406	8.335e-05	0.000220127	0.00298064	0.0469093	0	2.03253e-05	0	0.000130666	6.78293e-06	6.19649e-05	0.0264038	0	0.133293	0.0629452	0.0190731	0.035383	0.000213674	0.00122357	0	0	1.37307e-05	0.000256786	0.000220375	0.20908	0.00144502	2.0655e-05	0.000675232
32.1	2.13144e-05	0	2.659e-05	0	0.17702	0.181523	0.0165609	0.00387081	0.0206743	2.65429e-05	4.28173e-05	0	0.000185224	0.0020509	0.0222316	0.00175903	0.000675349	0.000575136	6.89716e-05	0.000799715	0.000787362	0.0678141	0	0.000702234	0	0.000206997	0	5.84439e-05	0.020667	0	0.086667	0.0416897	0.0135115	0.0289268	8.44805e-05	0.00275445	0	0	0	0.000276228	0.000173978	0.3048	0.00153618	6.76409e-05	0.00116434
32.2	5.19554e-05	0	1.02097e-05	0	0.201379	0.184393	0.0160628	0.00433837	0.0284868	4.68682e-05	4.57966e-05	0	0.00049486	0.00314494	0.0238247	0.00250209	0.000945795	0.000740753	5.15079e-05	0.000912163	0.00106772	0.0708055	0	0.000922173	0	0.000202805	5.18141e-06	0.000102062	0.0256526	0	0.0781264	0.0457667	0.0161321	0.0321225	0.000123011	0.00278642	0	0	1.52263e-05	0.000419706	0.000271294	0.254714	0.00190998	6.68284e-05	0.00135661
32.3	5.46403e-06	0	0	0	0.171965	0.202828	0.0185281	0.00378544	0.0241338	5.28504e-05	5.35098e-05	5.28739e-06	0.000415514	0.00262838	0.0209815	0.00174015	0.000951707	0.000734889	3.70117e-05	0.00100663	0.000759112	0.0731275	0	0.000779378	0	9.50553e-05	0	0.000112001	0.0165981	0	0.132951	0.0459286	0.0176799	0.0297371	0.000143596	0.00469081	0	0	1.04099e-05	0.000367786	0.000229006	0.224912	0.00118653	6.91247e-05	0.000769957

## Sheet: lane7_evendepth_final_sorted_L6
Taxon	1.1	1.2	1.3	2.1	2.2	2.3	3.1	3.2	3.3	4.1	4.2	4.3	5.1	5.2	5.3	6.1	6.2	6.3	8.1	8.2	8.3	9.1	9.2	9.3	11.1	11.2	11.3	12.1	12.2	12.3	14.1	14.2	14.3	15.1	15.2	15.3	16.2	16.3	17.1	17.2	17.3	18.3	19.2	19.3	20.1	20.2	20.3	21.1	21.2
k__Archaea;p__Crenarchaeota;c__MBGA;o__NRP-J;f__;g__	9.77402e-06	3.53278e-05	2.29042e-05	0	0	0	8.76129e-06	1.89121e-05	1.30124e-05	0	0	0	5.79493e-05	2.00426e-05	6.62985e-06	0	0	0	1.39191e-05	0	1.03864e-05	0	0	0	5.01183e-05	2.96636e-05	1.50025e-05	0	0	0	1.47906e-05	2.02899e-05	2.65312e-05	0	0	0	0	0	2.77794e-05	1.69927e-05	2.13027e-05	0	0	0	2.45881e-05	3.47861e-05	5.676e-06	0	0
k__Archaea;p__Crenarchaeota;c__Thaumarchaeota;o__Nitrososphaerales;f__Nitrososphaeraceae;g__Candidatus Nitrososphaera	0	0	0	0	0	0	0	3.10531e-05	2.01133e-05	0	0	0.000279643	9.64448e-06	4.0627e-05	1.92183e-05	0	0	0	0	0	0	0	0	0	4.42539e-05	7.42237e-05	9.00741e-05	0	0	0	0.000178971	0.000100614	7.38233e-05	0	0	0	0	0	0.000193867	0.000179053	0.00017572	0	0	0	1.61212e-05	7.06556e-06	3.27606e-05	0	0
k__Archaea;p__Euryarchaeota;c__Methanobacteria;o__Methanobacteriales;f__Methanobacteriaceae;g__Methanobacterium	0	0	0	0	0	0.000651421	0	0	0	0.0162711	0.000881393	0.00659285	0	0	0	0	0	0	0	0	0	0.0308015	0.00918363	0.00924709	0	0	0	0	0	0	0	0	0	0.00240899	0	0	0	0	0	0	0	0	0	0	0	0	0	0	0
k__Bacteria;p__;c__;o__;f__;g__	0	0	0	0	0	0	8.46689e-06	0	6.4061e-06	0	0	0	0	1.34128e-05	6.50031e-06	0	0	0	0	0	0	0	0	0	6.04105e-06	0	2.27864e-05	0	0	0	0	0	0	0	0	0	0	0	0	0	0	0	0	0	1.62861e-05	0	1.06101e-05	0	0
k__Bacteria;p__AD3;c__ABS-6;o__;f__;g__	0.0119693	0.00575843	0.00602431	8.67886e-06	0.00520061	0	0.0323938	0.0324348	0.0479721	0.00195095	0.000879697	0.00375216	0.0240532	0.0262648	0.0165603	6.04105e-06	0.0148332	3.79185e-06	0.00301108	0.00247457	0.0024294	0.000200049	2.64252e-05	0.00466752	0.0372069	0.0356799	0.0409845	0	0	1.27887e-05	0.0359825	0.0307668	0.0275571	2.45175e-05	0.000113014	0.0043297	0	3.85544e-05	0.0602462	0.0542468	0.0570658	0	0	5.60887e-05	0.0799209	0.0640408	0.05712	0	0
k__Bacteria;p__AD3;c__JG37-AG-4;o__;f__;g__	0.00440588	0.00834913	0.00733372	0	0	0	0.00271071	0.00310479	0.00459342	0	0.000246529	0.000378325	0.0022224	0.00204502	0.00394903	0	0	0	0.0012019	0.000789081	0.00100552	0.00014621	0.00270965	0.000852412	0.00879077	0.00940712	0.00880074	0	6.51209e-06	6.64162e-06	0.00928822	0.0115697	0.0104075	6.14703e-06	0.000185742	0	6.59452e-06	0	0.0128397	0.013878	0.0133399	8.47867e-06	0	0	0.00967978	0.00775181	0.0108974	0	0
k__Bacteria;p__Acidobacteria;c__;o__;f__;g__	0	0	0	0	0	0	0.000355963	0.00036702	0.000221588	0	0	0	0.00116033	0.000684299	0.000897573	0	0	0	0.000112672	9.94595e-05	0.000154441	9.93299e-05	0	0	3.16066e-05	6.67931e-05	3.75534e-05	0	0	0	7.43061e-06	9.90356e-06	7.05378e-06	0	0	0	0	0	0	0	7.03023e-06	0	0	0	1.62272e-05	2.04548e-05	5.34627e-06	0	0
k__Bacteria;p__Acidobacteria;c__AT-s54;o__;f__;g__	0	0	0	0	0	0	1.72871e-05	3.25369e-05	1.33657e-05	0	0	0	0.000116358	0.00010828	0.000135317	0	0	0	0	9.07924e-06	1.03746e-05	0	0	0	6.0175e-06	1.47199e-05	7.14799e-06	0	0	0	0	0	0	0	0	0	0	0	0	0	0	0	0	0	0	0	1.11165e-05	0	0
k__Bacteria;p__Acidobacteria;c__Acidobacteria-5;o__;f__;g__	1.97836e-05	2.35519e-05	3.09236e-05	0	0	0	0.000728047	0.000610664	0.000540209	0	0	0	0.00059804	0.00049453	0.000508343	0	0	0	0.000462205	0.000480458	0.000498769	0	0	0.000308859	0.00011332	0.000133245	0.000112119	0	0	0	2.24096e-05	2.03488e-05	5.42281e-05	0	0	0	0	0	3.51158e-05	1.6922e-05	4.86935e-05	0	0	0	0.000144809	0.000122941	0.000175791	0	0
k__Bacteria;p__Acidobacteria;c__Acidobacteria-6;o__CCU21;f__;g__	1.95834e-05	0	2.29395e-05	0	0	0	0.00360248	0.00380854	0.00350898	0	0	0	0.00362617	0.00372526	0.00414175	0	0	0	0.00107606	0.000810101	0.000954568	0	0.000847831	0.000116688	0.000589091	0.000638879	0.000653411	0	0	0	0.00106202	0.000843039	0.000845253	0	1.77934e-05	0	0	0	0.000932065	0.00114968	0.00115436	0	0	0	0.00101052	0.00121197	0.00123897	0	0
k__Bacteria;p__Acidobacteria;c__Acidobacteria-6;o__iii1-15;f__;g__	0.00670766	0.0060646	0.00743284	0	7.042e-06	0	0.0281617	0.0291499	0.029747	0	0	0	0.0331795	0.0344977	0.0312664	0	0	0	0.0221077	0.0195588	0.0192732	6.91365e-05	0	0.00180295	0.0165721	0.016093	0.0191907	8.34913e-06	0	0	0.0161739	0.0149617	0.0124575	1.22823e-05	9.55852e-05	0.000339029	0	0.00316586	0.0167045	0.0185531	0.0177775	0	0	2.25391e-05	0.0185751	0.0181636	0.0191988	0	0
k__Bacteria;p__Acidobacteria;c__Acidobacteria-6;o__iii1-15;f__RB40;g__	0.000252959	0.000176639	0.000374474	0	0	0	0.00363548	0.00369025	0.00402118	0	0	0	0.00332431	0.00414044	0.00452707	0	0	0	0.00284733	0.00258467	0.00237715	0	0	0	0.00172194	0.00216724	0.00194967	0	0	0	0.000815389	0.000942015	0.00101716	6.15881e-06	0	0	0	0	0.00115918	0.00135344	0.00117397	0	0	0	0.00184866	0.00167249	0.00207439	0	0
k__Bacteria;p__Acidobacteria;c__Acidobacteria-6;o__iii1-15;f__mb2424;g__	0	0	0	0	0	0	1.21528e-05	1.93596e-05	6.41788e-06	0	0	0	1.94303e-05	6.46498e-06	3.22896e-05	0	0	0	0	0	1.03628e-05	0	0	0	0.00017247	0.000306151	0.000127451	0	0	0	7.23042e-06	0	2.02546e-05	0	0	0	0	0	0	0	0	0	0	0	0.0002594	0.000213286	0.000253383	0	0
k__Bacteria;p__Acidobacteria;c__Acidobacteriia;o__Acidobacteriales;f__Acidobacteriaceae;g__	0.0152184	0.0146139	0.0162129	0	0	0	0.00328962	0.00310278	0.00244253	0	2.05019e-05	5.07542e-06	0.00166354	0.00122699	0.000714952	0	0	0	0.00873907	0.00860366	0.00904662	0.000476124	0.00387149	0.00464245	0.00499873	0.00481293	0.00542188	0	2.02781e-05	4.40773e-05	0.00563119	0.00605343	0.00526152	7.47889e-05	0.000226534	0.00159487	0.00155957	0.0147841	0.00300581	0.00247579	0.00235987	3.46801e-05	0	0	0.00213488	0.00284906	0.00216757	0	0
k__Bacteria;p__Acidobacteria;c__Acidobacteriia;o__Acidobacteriales;f__Acidobacteriaceae;g__Edaphobacter	2.9852e-05	3.53278e-05	2.33281e-05	0	0	0	4.19223e-06	1.23176e-05	6.44143e-06	0	0	0	0	6.59452e-06	0	0	0	0	3.58695e-05	5.46403e-05	1.05395e-05	0	0	0	6.18236e-06	7.13621e-06	0	0	0	0	7.46594e-06	0	6.97135e-06	0	0	0	0	3.86839e-05	0	0	0	0	0	0	8.19605e-06	2.72142e-05	1.66747e-05	0	0
k__Bacteria;p__Acidobacteria;c__Acidobacteriia;o__Acidobacteriales;f__Acidobacteriaceae;g__Terriglobus	2.92279e-05	3.53278e-05	1.5085e-05	0	0	0	0	0	0	0	0	0	0	0	0	0	0	0	7.07733e-06	0	0	0	0	0	3.18186e-05	5.80907e-05	4.54551e-05	8.29025e-06	0	1.25767e-05	9.34891e-05	0.000350452	0.000930993	3.75534e-05	6.66518e-05	3.99204e-06	3.35967e-05	0	2.0443e-05	6.81591e-05	2.11849e-05	0	0	0	0	0	0	0	0
k__Bacteria;p__Acidobacteria;c__Acidobacteriia;o__Acidobacteriales;f__Koribacteraceae;g__	0.0401934	0.0442186	0.0401231	0	0	0	0.0303007	0.028847	0.0269389	0	0	0	0.033123	0.0310596	0.0252432	0	0	0	0.0348034	0.0353483	0.040235	0.000469636	0	0.00207081	0.024338	0.0212576	0.0226777	0	1.38249e-05	0	0.0265553	0.0197795	0.0196083	0	8.30085e-05	0	0	0.00495564	0.0307054	0.0295806	0.0290924	0	0	0	0.035181	0.0414311	0.0388776	0	0
k__Bacteria;p__Acidobacteria;c__Acidobacteriia;o__Acidobacteriales;f__Koribacteraceae;g__Candidatus Koribacter	0.00406113	0.00398026	0.00453718	0	0	0	0.000467858	0.000358789	0.000362157	0	0	0	0.000841049	0.000770558	0.000576267	0	0	0	0.00179975	0.001983	0.00224277	4.50547e-05	0	0.000475017	0.000503704	0.00045859	0.000504057	0	0	0	0.000903861	0.000803224	0.000708993	0	6.00572e-06	0	0	0	0.000674478	0.000859395	0.000710972	0	0	0	0.000560864	0.000625043	0.000497168	0	0
k__Bacteria;p__Acidobacteria;c__BPC102;o__;f__;g__	0	0	0	0	0	0	0	0	6.51209e-06	0	0	0	0	0	6.54742e-06	0	0	0	0	0	0	0	0	0	0	0	0	0	0	0	0	0	0	0	0	0	0	0	2.04783e-05	0	0	0	0	0	0	0	0	0	0
k__Bacteria;p__Acidobacteria;c__BPC102;o__MVS-40;f__;g__	0	0	0	0	0	0	0	0	0	0	0	0	0	1.38838e-05	0	0	0	0	0	0	0	0	0	0	0	0	0	0	0	0	0	0	0	0	0	0	0	0	0	0	0	0	0	0	0	0	0	0	0
k__Bacteria;p__Acidobacteria;c__DA052;o__Ellin6513;f__;g__	0.0345477	0.0364229	0.0369549	0	0	0	0.0247876	0.0237314	0.023199	0	0	0	0.0238226	0.0262081	0.0215326	0	0	0	0.0422246	0.0478364	0.0496472	8.48456e-05	6.91247e-06	0.00915537	0.0200752	0.0187358	0.0222619	0	0.0495024	0	0.0135468	0.00931907	0.00860646	0	0.00287204	0	1.31419e-05	0	0.00978143	0.00883396	0.0100743	0	0	1.11165e-05	0.021666	0.0240964	0.024213	0	0
k__Bacteria;p__Acidobacteria;c__EC1113;o__;f__;g__	4.93529e-05	7.06556e-05	3.81422e-05	0	0	0	7.27399e-05	8.79544e-05	9.323e-05	0	0	0	6.7111e-05	9.42899e-05	0.000123965	0	0	0	6.37078e-05	6.30836e-05	6.20945e-05	0	0	0	0.000207115	0.000142253	0.000173624	0	0	0	7.36467e-05	7.01728e-05	5.98099e-05	0	0	0	0	0	6.25066e-05	1.66394e-05	2.82505e-05	0	0	0	4.01559e-05	1.36247e-05	4.94942e-05	0	0
k__Bacteria;p__Acidobacteria;c__Holophagae;o__Holophagales;f__Holophagaceae;g__	3.96967e-05	8.24315e-05	1.54971e-05	0	0	0	0	0	6.59452e-06	0	0	0	0	0	0	0	0	0	0	0	0	0	0	0	6.0175e-06	0	0	0	0	0	4.39595e-05	2.99697e-05	6.53564e-06	0	0	0	0	0	8.36091e-05	0.000169467	0.000162096	0	0	0	0	0	0	0	0
k__Bacteria;p__Acidobacteria;c__Holophagae;o__Holophagales;f__Holophagaceae;g__Geothrix	9.7858e-06	0	0	0	0	0	0	0	0	0	0	0	0	0	0	0	0	0	0	0	0	0	0	0	0	0	0	0	0	0	0	0	6.59452e-06	0	0	0	0	0	0.000137296	0.000204089	0.000168408	0	0	0	0	0	0	0	0
k__Bacteria;p__Acidobacteria;c__PAUC37f;o__;f__;g__	0	0	0	0	0	0	2.12673e-05	1.27769e-05	2.59188e-05	0	0	0	0	0	1.30124e-05	0	0	0	0	0	0	0	0	0	6.08815e-06	0	0	0	0	0	0	0	0	0	0	0	0	0	0	0	0	0	0	0	0	0	0	0	0
k__Bacteria;p__Acidobacteria;c__RB25;o__;f__;g__	0	0	0	0	0	0	0.000168313	0.000206962	0.000125343	0	0	0	0.00029799	0.00021756	0.000169079	0	0	0	4.30646e-05	5.41339e-05	5.20849e-05	0	0	0	1.25767e-05	0	3.02759e-05	0	0	0	0	0	0	0	0	0	0	0	0	0	0	0	0	0	0	7.43061e-06	0	0	0
k__Bacteria;p__Acidobacteria;c__Solibacteres;o__JH-WHS99;f__;g__	0	0	0	0	0	0	4.34296e-05	5.59474e-05	4.64443e-05	0	0	0	9.57736e-05	6.21298e-05	0.000123164	0	0	0	0	0	0	0	0	0	6.11171e-06	0	0	0	0	0	0	0	0	0	0	0	0	0	1.40487e-05	0	2.79561e-05	0	0	0	0	0	5.49936e-06	0	0
k__Bacteria;p__Acidobacteria;c__Solibacteres;o__Solibacterales;f__;g__	0.0333692	0.0292867	0.0303943	8.83195e-06	6.97135e-06	0	0.0145257	0.0137963	0.0118633	4.00382e-06	0	0	0.0120646	0.0129368	0.010151	0	0	4.33354e-06	0.0185238	0.0206932	0.0206695	0.000691329	1.97247e-05	0.0071104	0.0150919	0.0140583	0.0146236	0	0	2.55773e-05	0.0230581	0.0184048	0.0163014	4.32059e-05	0.000203394	0	0	0.00449057	0.0138097	0.0132147	0.0121825	0	0	1.13049e-05	0.0114326	0.0117418	0.0112753	0	0
k__Bacteria;p__Acidobacteria;c__Solibacteres;o__Solibacterales;f__AKIW659;g__	0	0	0	0	0	0	0	0	0	0	0	0	0	0	0	0	0	0	0	0	0	0	0	0	0	0	0	0	0	0	7.30108e-06	0	6.51209e-06	0	0	0	0	0	0	0	0	0	0	0	0	0	0	0	0
k__Bacteria;p__Acidobacteria;c__Solibacteres;o__Solibacterales;f__Solibacteraceae;g__	0.0012838	0.00111871	0.00125536	0	0	0	0.00239004	0.00206963	0.00209463	0	0	0	0.00190406	0.00237939	0.00165816	0	0	0	0.00250731	0.00267543	0.00291944	7.76269e-05	0	0.00125143	0.00146742	0.00113454	0.00147707	0	0	7.61667e-05	0.00104687	0.00113413	0.000956865	2.50238e-05	0.00014349	4.18045e-06	1.3036e-05	0	0.0013096	0.00126408	0.000905357	0	0	0	0.000950941	0.00100013	0.000947456	0	0
k__Bacteria;p__Acidobacteria;c__Solibacteres;o__Solibacterales;f__Solibacteraceae;g__Candidatus Solibacter	0.0141088	0.0144491	0.0132601	0	0	0	0.00739202	0.00660905	0.00681358	0	0	0	0.00600148	0.00602552	0.00524139	0	0	0	0.00831839	0.00925774	0.00886111	0.000531483	1.32008e-05	0.0100284	0.00703063	0.00717309	0.00689587	0.00333114	0	0.00777382	0.00837432	0.0074598	0.00664945	0.00081964	0.000812751	0	6.79471e-06	6.45321e-06	0.00592933	0.00614462	0.00602129	0	0	1.13167e-05	0.00575413	0.00652604	0.00604828	0	0
k__Bacteria;p__Acidobacteria;c__Solibacteres;o__Solibacterales;f__[Bryobacteraceae];g__	0	0	0	0	0	0	0	0	0	0	0	0	0	0	0	0	0	0	0	0	0	0	0	0	1.28593e-05	0	1.46493e-05	0	0	0	7.01845e-06	0	0	0	0	0	0	0	0	0	0	0	0	0	0	6.9478e-06	1.57562e-05	0	0
k__Bacteria;p__Acidobacteria;c__Sva0725;o__Sva0725;f__;g__	0.00125445	0.00142489	0.00134336	0	0	0	0.0188554	0.0180878	0.0187119	0	0	0	0.00476644	0.00504777	0.00341427	0	0	0	0.0141981	0.0129712	0.0172105	0.000162143	0	0.000525465	0.00778898	0.00929071	0.00799597	0	1.34952e-05	0.0301616	0.0142731	0.0113521	0.0135835	2.54949e-05	0.000120079	0	0	0	0.0100976	0.0110492	0.0107411	0	0	0	0.006655	0.00694942	0.00609667	0	0
k__Bacteria;p__Acidobacteria;c__TM1;o__;f__;g__	0.000470236	0.000836091	0.000527373	0	0	0	0.00119182	0.00116549	0.00100334	0	0	0	0.00082196	0.000760831	0.000527326	0	0	0	0.000919935	0.000727623	0.000777329	0	0	0	0.00840862	0.00617672	0.00691453	0	0	0	0.0073199	0.00469861	0.00486131	0	1.82174e-05	0	0	0	0.00379316	0.00439653	0.00384372	0	0	0	0.00153625	0.00136384	0.00150156	0	0
k__Bacteria;p__Acidobacteria;c__[Chloracidobacteria];o__;f__;g__	0	0	0	0	0	0	4.41597e-06	0	0	0	0	0	9.65626e-06	6.84181e-06	6.38255e-06	0	0	0	7.01845e-06	2.70611e-05	2.09376e-05	0	0	0	0	0	0	0	0	0	0	0	0	0	0	0	0	0	0	0	0	0	0	0	0	0	0	0	0
k__Bacteria;p__Acidobacteria;c__[Chloracidobacteria];o__11-24;f__;g__	0.000136624	7.06556e-05	0.000106184	0	0	0	0.00090677	0.000737632	0.000832982	0	0	0	0.00142813	0.00152832	0.00148789	0	0	0	0.000739234	0.000536264	0.000644285	0	0	0	0.000665104	0.000965979	0.000737079	0	0	0	0.00188365	0.00190918	0.00150056	0	5.69955e-06	0	0	0	0.00228595	0.00250999	0.00229116	0	0	0	0.000946078	0.000737809	0.000877789	0	0
k__Bacteria;p__Acidobacteria;c__[Chloracidobacteria];o__DS-100;f__;g__	0	0	0	0	0	0	3.84484e-05	5.07896e-05	4.77396e-05	0	0	0	1.92183e-05	1.3978e-05	2.60366e-05	0	0	0	0	0	1.0457e-05	0	0	0	0.000146445	0.000139992	0.00024196	0	0	0	7.3364e-06	2.01015e-05	6.50031e-06	0	0	0	0	0	0	0	0	0	0	0	5.66187e-05	8.92851e-05	8.24904e-05	0	0
k__Bacteria;p__Acidobacteria;c__[Chloracidobacteria];o__Ellin7246;f__;g__	9.75047e-06	1.17759e-05	7.80744e-06	0	0	0	0.000112366	9.41014e-05	6.06931e-05	0	0	0	0.000116122	0.000107338	0.000104123	0	0	0	7.05378e-06	9.11457e-06	2.09376e-05	0.000139721	0	0	6.47676e-06	5.96804e-05	0	0	0	0	3.65525e-05	2.99697e-05	4.76101e-05	0	0	0	0	0	0.000111789	6.82651e-05	5.54057e-05	0	0	0	4.85521e-05	2.71317e-05	8.12421e-05	0	0
k__Bacteria;p__Acidobacteria;c__[Chloracidobacteria];o__PK29;f__;g__	0	0	0	0	0	0	0	0	6.91247e-06	0	0	0	0	0	6.52386e-06	0	0	0	0	0	0	0	0	0	0	2.20799e-05	1.50614e-05	0	0	0	0	0	0	0	0	0	0	0	0	0	0	0	0	0	0	0	0	0	0
k__Bacteria;p__Acidobacteria;c__[Chloracidobacteria];o__RB41;f__;g__	0.000529599	0.000235519	0.000498134	0	0	0	0.0106475	0.00960439	0.0101768	0	0	0	0.00831039	0.0108166	0.00760322	0	0	0	0.00493686	0.00383922	0.00266913	0	0	0.000100566	0.00430815	0.00361662	0.00408128	0	0	0	0.00521724	0.00562796	0.00504768	6.18236e-06	4.20283e-05	3.8625e-06	0	0.000369529	0.00371759	0.00367584	0.00294903	0	0	0	0.00501623	0.0039953	0.00377393	0	0
k__Bacteria;p__Acidobacteria;c__[Chloracidobacteria];o__RB41;f__Ellin6075;g__	0.000665905	0.000812539	0.000897608	0	0	0	0.00381522	0.00313698	0.00240716	0	0	0	0.00182593	0.0019092	0.00150526	0	0	0	0.0052035	0.00439575	0.00502272	4.57848e-05	0	0.00107661	0.00549976	0.00434979	0.00487864	0	0	3.952e-05	0.00240121	0.00226782	0.00202693	1.86177e-05	0.000132774	0	0	0	0.00111285	0.00124063	0.00091347	0	0	0	0.00169033	0.00199862	0.00208144	0	0
k__Bacteria;p__Acidobacteria;c__iii1-8;o__;f__;g__	0	0	0	0	0	0	0	0	0	0	0	0	0	0	6.75938e-06	0	0	0	0	0	0	0	0	0	0	0	0	0	0	0	1.44137e-05	2.02193e-05	2.60601e-05	0	0	0	0	0	4.84579e-05	2.55184e-05	3.65054e-05	0	0	0	0	0	0	0	0
k__Bacteria;p__Acidobacteria;c__iii1-8;o__32-20;f__;g__	0.000500606	0.000494589	0.00064366	0	0	0	0.00356928	0.00340634	0.00591552	0	0	0	0.0018434	0.00176542	0.00174971	0	0	0	0.000980134	0.000964602	0.000923645	0	0	4.95296e-05	0.00159932	0.00233519	0.00201371	0	0	0	0.0028695	0.00312797	0.0029646	0	2.37167e-05	0	0	0	0.00268723	0.00304726	0.00271304	0	0	1.11636e-05	0.00281289	0.00229916	0.00211224	0	0
k__Bacteria;p__Acidobacteria;c__iii1-8;o__DS-18;f__;g__	0.00438569	0.00491056	0.00698303	0	0	0	0.036676	0.0351303	0.0426092	2.01722e-05	0	0	0.0138527	0.0152256	0.0196003	0	0	0	0.0111814	0.00911577	0.00991022	0.000138638	6.53564e-06	0.00244559	0.0510376	0.0410865	0.0439336	8.18427e-06	6.90069e-06	0	0.0217392	0.0243321	0.0213513	1.24354e-05	7.79213e-05	0	0	0	0.0224226	0.0217442	0.0201	8.91438e-06	9.73869e-06	0	0.0101154	0.00816031	0.0102417	0	0
k__Bacteria;p__Acidobacteria;c__iii1-8;o__SJA-36;f__;g__	0	0	3.07352e-05	0	0	0	5.46992e-05	7.00668e-05	7.31285e-05	0	0	0	0.00021345	0.000169656	9.70454e-05	0	0	0	7.22806e-05	3.67998e-05	8.32087e-05	0	0	0	3.70706e-05	2.26333e-05	3.01935e-05	0	0	0	8.02529e-05	6.02927e-05	5.97864e-05	0	0	0	0	0	2.80503e-05	4.25111e-05	4.94707e-05	0	0	0	4.86581e-05	0	5.80553e-06	0	0
k__Bacteria;p__Actinobacteria;c__Acidimicrobiia;o__Acidimicrobiales;Other;Other	0	0	1.53794e-05	0	0	0	2.62721e-05	6.42966e-06	1.37896e-05	0	0	0	2.87804e-05	7.07733e-06	6.46498e-06	0	0	0	7.18332e-06	9.35009e-06	1.03157e-05	0	0	0	1.26002e-05	7.68968e-06	2.26687e-05	0	0	0	0	1.00684e-05	0	0	0	0	0	0	0	0	0	0	0	0	7.73678e-06	1.34128e-05	2.75203e-05	0	0
k__Bacteria;p__Actinobacteria;c__Acidimicrobiia;o__Acidimicrobiales;f__;g__	0.00677435	0.00720687	0.00587572	0.0271621	0	0.0183017	0.00650348	0.00776728	0.0063728	0.0015576	0.00141016	0.00223565	0.00685553	0.00752782	0.00667493	0	0	0	0.023683	0.0220919	0.0140549	0.0117157	4.54904e-05	0.00659836	0.01068	0.0115124	0.0110919	0.0608733	1.36836e-05	0.000916332	0.00676859	0.00743898	0.00573333	4.31941e-05	0.00324097	8.18427e-06	0.0109479	0.0199397	0.00553327	0.00535135	0.00522748	0.0181647	0.0122638	2.24802e-05	0.00979131	0.0104163	0.0105574	0.00213187	0
k__Bacteria;p__Actinobacteria;c__Acidimicrobiia;o__Acidimicrobiales;f__AKIW874;g__	0	0	0	0	0	0	8.46689e-06	0	0	0	0	0	0	6.72405e-06	6.62985e-06	0	0	0	1.44491e-05	3.63876e-05	2.0443e-05	0	0	0	2.5436e-05	5.15079e-05	4.52196e-05	0	0	0	0	0	0	0	0	0	0	0	0	0	0	0	0	0	1.60624e-05	8.1878e-05	5.25206e-06	0	0
k__Bacteria;p__Actinobacteria;c__Acidimicrobiia;o__Acidimicrobiales;f__C111;g__	0.00103821	0.000800763	0.000661831	0	0	0	0.00609723	0.00545938	0.00659068	0	0	0	0.00431707	0.003643	0.00318048	0	0	0	0.00383987	0.0034978	0.00215961	0.000108656	6.84181e-06	0.00429502	0.00433028	0.0053715	0.00527758	0	2.68727e-05	6.45439e-05	0.00301106	0.00312069	0.00258197	0.000144985	0.000427513	1.25178e-05	2.01957e-05	0.00503937	0.00213177	0.00176767	0.00153909	0	0	1.13049e-05	0.00371904	0.00416273	0.00347013	0	0
k__Bacteria;p__Actinobacteria;c__Acidimicrobiia;o__Acidimicrobiales;f__EB1017;g__	0.0198915	0.0200897	0.0196161	1.74873e-05	0	0	0.0301385	0.0354071	0.0399307	0	0.00112875	0	0.0261173	0.0304249	0.0261096	0	0	0	0.0368486	0.038288	0.0225863	0.000422532	0.00607924	0.00497414	0.0307404	0.0319748	0.0364881	1.58033e-05	0.0316466	0.0196333	0.029786	0.0254416	0.0262255	1.21292e-05	9.44429e-05	1.2141e-05	0.0036487	0.00132535	0.0236561	0.0235008	0.0303903	0	0	4.50429e-05	0.0443053	0.039937	0.038805	3.88606e-06	0
k__Bacteria;p__Actinobacteria;c__Acidimicrobiia;o__Acidimicrobiales;f__Iamiaceae;Other	0	0	0	0	0	0	0	0	6.86537e-06	0	0	0	0	0	0	0	0	0	0	0	0	0	0	0	0	0	0	0	0	0	0	0	0	0	0	0	0	0	0	0	0	0	0	0	0	0	0	0	0
k__Bacteria;p__Actinobacteria;c__Acidimicrobiia;o__Acidimicrobiales;f__Iamiaceae;g__Iamia	0	0	7.71323e-06	0	0	0	0.000295446	0.000347708	0.000295305	0	0	0	0.000124519	0.000175414	0.00017459	0	0	0	0.000526313	0.000627151	0.000249332	0	0	0	0.000337392	0.000385544	0.000375746	0	0	0	0	0	0	0	0	0	0	0	6.98313e-06	5.07307e-05	2.84977e-05	0	0	0	0.000210542	0.000242266	0.000215959	0	0
k__Bacteria;p__Actinobacteria;c__Acidimicrobiia;o__Acidimicrobiales;f__Microthrixaceae;g__	0	0	0	0	0	0	4.16868e-06	0	6.91247e-06	0	0	0	0	0	0	0	0	0	0	0	0	0	0	0	0	7.35995e-06	0	0	0	0	0	0	0	0	0	0	0	0	0	0	0	0	0	0	0	0	0	0	0
k__Bacteria;p__Actinobacteria;c__Actinobacteria;o__Actinomycetales;Other;Other	1.94538e-05	3.53278e-05	5.33921e-05	0.000138544	0.000100649	0.000333871	5.0401e-05	2.52594e-05	4.02619e-05	6.57215e-05	0.000122481	8.77071e-05	9.67981e-06	2.71435e-05	3.22896e-05	5.78198e-06	3.11944e-05	2.23154e-05	9.10044e-05	8.19134e-05	0.000155984	1.5085e-05	7.75445e-05	1.66276e-05	0.000183657	0.000125743	0.000105324	0	6.83946e-05	1.91123e-05	3.60461e-05	9.06275e-05	6.09051e-05	6.28246e-05	8.37622e-05	9.35009e-05	7.38351e-05	0.000113944	0.000221399	0.000399204	0.000752682	0.000173459	9.82112e-06	0.00415432	0.000162755	0.000350346	0.000276887	6.64516e-05	4.93882e-05
k__Bacteria;p__Actinobacteria;c__Actinobacteria;o__Actinomycetales;f__;g__	0.024288	0.0274968	0.0265662	0	1.35541e-05	0	0.0192474	0.0188224	0.0171586	1.65452e-05	6.81826e-06	5.34627e-06	0.0190479	0.0127871	0.0115303	5.7231e-06	0	4.78456e-05	0.0294536	0.0279335	0.0324281	0.000584098	0.00437666	0.00881419	0.0158962	0.0167655	0.0169235	0	2.01486e-05	0.000225721	0.0164628	0.0144881	0.0148221	5.58297e-05	0.00158923	7.84277e-06	0.0131592	0.0153585	0.0135948	0.0154614	0.0150278	0	0	0	0.0198067	0.0204041	0.021231	0	0
k__Bacteria;p__Actinobacteria;c__Actinobacteria;o__Actinomycetales;f__ACK-M1;g__	0	1.17759e-05	0	0.20789	0.432807	0.113348	4.0627e-06	1.26356e-05	1.28711e-05	0	0.000219539	0.000337816	0.00289365	0.00208054	0.00166747	5.78198e-06	5.94684e-06	0	0	0	0	0.0243029	0.00282243	0.00216817	0.000311273	0.00014064	0.000211849	0	6.84181e-06	0.00171445	0.003132	0.00251351	0.00231768	1.24354e-05	3.57988e-05	8.33736e-06	0.006625	0	0.00107148	0.000926495	0.00127708	8.79662e-06	0	0	2.44233e-05	0	5.62889e-06	3.99204e-06	0
k__Bacteria;p__Actinobacteria;c__Actinobacteria;o__Actinomycetales;f__Actinosynnemataceae;Other	0	0	0	0	0	0	0	0	0	0	0	0	0	0	0	0	0	0	0	0	0	0	0	0	0.00164672	0.000111283	0.000194797	0	0	0	0	0	0	0	0	0	0	0	0	0	0	0	0	0	0	0	0	0	0
k__Bacteria;p__Actinobacteria;c__Actinobacteria;o__Actinomycetales;f__Actinosynnemataceae;g__Saccharothrix	0	0	0	0	0	0	0	6.50031e-06	2.05137e-05	0	0	0	0	0	0	0	0	0	2.15499e-05	9.13812e-06	0	0	0	0	0	0	0	0	0	0	0	0	0	0	0	0	0	0	0	0	7.10088e-06	0	0	0	1.57915e-05	6.77116e-06	1.05983e-05	0	0
k__Bacteria;p__Actinobacteria;c__Actinobacteria;o__Actinomycetales;f__Cellulomonadaceae;Other	0	1.17759e-05	0	0.0395972	0.0201315	0.015196	4.34532e-06	0	6.83004e-06	0.0587502	0.0553988	0.0666445	1.91123e-05	0	0	0.0587709	0.0359325	0.0545861	0	0	0	0.016397	0.0498097	0.0294773	0.000539915	0.000190287	0.000256703	0.0112328	0.0332316	0.0434348	7.2422e-06	0	6.73583e-06	0.0577807	0.059613	0.0520215	0.000659629	0.000800904	7.08911e-06	0	1.42724e-05	0.0292358	0	0.000696358	2.44115e-05	1.37425e-05	5.54646e-06	0.00952681	0.00757308
k__Bacteria;p__Actinobacteria;c__Actinobacteria;o__Actinomycetales;f__Cellulomonadaceae;g__Actinotalea	4.86817e-05	0.000117759	0.000145609	0.253039	0.132955	0.0931128	1.30477e-05	0	1.29182e-05	0.488705	0.534388	0.50375	9.75047e-06	0	6.58274e-06	0.365278	0.33218	0.333238	2.13851e-05	0	0	0.219831	0.395705	0.248976	2.55067e-05	7.77211e-06	7.2893e-06	0.146804	0.288039	0.350422	4.35356e-05	4.02737e-05	3.98851e-05	0.360059	0.348682	0.324112	0.00382321	0.00586058	7.72501e-05	4.17339e-05	0.000168914	0.188048	2.89923e-05	0.00438992	0.000364418	0	0	0.0486813	0.0406097
k__Bacteria;p__Actinobacteria;c__Actinobacteria;o__Actinomycetales;f__Cellulomonadaceae;g__Cellulomonas	0	0	0	0.0147479	0.0206349	0.0267756	4.66327e-06	1.2824e-05	0	0.00474381	0.000350157	0.00167722	0	6.77116e-06	0	4.60085e-05	5.98217e-06	6.72759e-05	4.34885e-05	0	0	0.000385438	9.7069e-05	0.00326152	0.000862975	0.000454009	0.000369199	2.42349e-05	4.15808e-05	4.50311e-05	0.00027379	0.00017996	0.000153958	6.2801e-05	4.77867e-05	8.84137e-05	0	6.17059e-06	0.000188109	0.000306704	0.000378419	1.73342e-05	0	3.35849e-05	8.88376e-05	9.69277e-05	0.000119337	3.96849e-06	3.59166e-06
k__Bacteria;p__Actinobacteria;c__Actinobacteria;o__Actinomycetales;f__Cellulomonadaceae;g__Demequina	9.7858e-06	1.17759e-05	0	1.75697e-05	0	0	0	0	0	2.02899e-05	1.37425e-05	1.05277e-05	0	0	0	0	1.86177e-05	4.59261e-06	0	0	0	7.81922e-06	6.61807e-06	8.09006e-06	6.09993e-06	0	0	0	0	1.91477e-05	0.000116005	0.00013129	8.80368e-05	1.24472e-05	1.21174e-05	4.1569e-06	0	0	0.000278324	0.000135647	0.000197235	0	0	0	8.2196e-06	0	0	0	0
k__Bacteria;p__Actinobacteria;c__Actinobacteria;o__Actinomycetales;f__Cellulomonadaceae;g__Oerskovia	0	0	0	0	0	0	0	0	0	0	0	0	0	0	0	0	0	0	0	0	0	0	0	0	6.3119e-06	0	1.48965e-05	0	0	0	0	0	0	0	0	0	0	0	0	0	0	0	0	0	0	0	0	0	0
k__Bacteria;p__Actinobacteria;c__Actinobacteria;o__Actinomycetales;f__Corynebacteriaceae;g__Corynebacterium	0	0	0	0	0	0	0	0	0	0	0.00445241	0	0	0	0	0	0	0	0	0	0	0.000100213	1.2506e-05	0.000309589	0	0	0	0	0	1.29535e-05	0	0	0	0.00819716	0.0132532	0	6.81826e-06	0.00590531	0	0	0	0	0	0.0194799	0	0	0	0	0.00161919
k__Bacteria;p__Actinobacteria;c__Actinobacteria;o__Actinomycetales;f__Cryptosporangiaceae;g__	0	0	0	0	0	0	0	6.41788e-06	0	0	0	0	0	6.53564e-06	0	0	0	0	0	0	0	0	0	0	1.25885e-05	1.4555e-05	2.23272e-05	0	0	0	0	0	0	0	0	0	0	1.28358e-05	0	0	0	0	0	0	1.62272e-05	1.35894e-05	0	0	0
k__Bacteria;p__Actinobacteria;c__Actinobacteria;o__Actinomycetales;f__Dermacoccaceae;g__Dermacoccus	0	0	0	0	0	0	0	0	0	0	0	0	0	0	0	0	0	0	0	0	0	0	0	0	1.29653e-05	7.30108e-06	0	0	0	0	0	0	6.91247e-06	0	0	0	0	0	0	8.53755e-06	0	0	0	0	0	0	0	0	0
k__Bacteria;p__Actinobacteria;c__Actinobacteria;o__Actinomycetales;f__Dermatophilaceae;g__Dermatophilus	0	0	0	0	0	0	0	0	0	0	0	0	0	0	0	0	0	0	0	0	0	0	0	0	0	0	0	0	0	0	0	0	0	0	0	0	1.99366e-05	0	0	0	0	0	0	0	0	0	0	0	0
k__Bacteria;p__Actinobacteria;c__Actinobacteria;o__Actinomycetales;f__Frankiaceae;Other	0	0	2.26922e-05	0	0	0	2.54242e-05	2.51181e-05	6.39433e-06	0	0	0	0	0	0	0	0	0	0	0	0	0	0	0	3.81187e-05	5.22733e-05	2.9958e-05	0	0	0	2.12673e-05	9.95066e-06	0	0	6.05283e-06	0	6.64162e-06	1.89004e-05	0	0	0	0	0	0	0	6.71228e-06	0	0	0
k__Bacteria;p__Actinobacteria;c__Actinobacteria;o__Actinomycetales;f__Frankiaceae;g__	0.012748	0.0166394	0.015436	0	0	0	0.00688641	0.0064677	0.00647789	2.35872e-05	0	0	0.00498516	0.00328109	0.00332054	0	0	0	0.00838744	0.00730534	0.00826731	7.72265e-05	7.22335e-05	0.002196	0.0078074	0.00834787	0.00855422	0	1.34952e-05	0.000108079	0.00637596	0.0055649	0.00618766	3.77301e-05	0.000144538	7.91342e-06	0.00822977	0.0187836	0.0104431	0.0119241	0.0116789	0	0	0	0.0101576	0.0109439	0.0109337	3.85073e-06	0
k__Bacteria;p__Actinobacteria;c__Actinobacteria;o__Actinomycetales;f__Frankiaceae;g__Frankia	0.00284888	0.00378007	0.00299338	0	0	0	0.000374922	0.000442469	0.000253524	0.000133433	0	0	0.000453291	0.000332611	0.000298897	0	0	0	0.00130462	0.00147895	0.00169252	0	0	0	0.000595438	0.00105863	0.000818839	8.46689e-06	0	0.0192271	0.000513183	0.000654	0.000515691	0	1.19997e-05	0	1.3613e-05	0.000635712	0.000293515	0.000262485	0.000218161	0	9.92711e-06	0	0.00123692	0.00106538	0.00124917	0	0
k__Bacteria;p__Actinobacteria;c__Actinobacteria;o__Actinomycetales;f__Geodermatophilaceae;Other	0	0	0	0	0	0	4.30999e-06	0	0	0	0	0	0	0	0	0	0	0	0	0	0	0	0	0	3.14064e-05	2.96989e-05	1.50496e-05	0	0	0	0	0	0	0	0	0	0	0	0	0	6.86537e-06	0	0	0	0	0	0	0	0
k__Bacteria;p__Actinobacteria;c__Actinobacteria;o__Actinomycetales;f__Geodermatophilaceae;g__	0	0	0	0	0	0	0	0	0	0	0	0	0	0	0	0	0	0	0	0	0	0	0	0	4.34767e-05	0.000310932	4.4984e-05	0	0	0	2.16442e-05	2.00544e-05	2.66254e-05	0	0	0	0	0	0	0	0	0	0	0	3.20659e-05	6.35076e-05	8.35973e-05	0	0
k__Bacteria;p__Actinobacteria;c__Actinobacteria;o__Actinomycetales;f__Geodermatophilaceae;g__Geodermatophilus	0	0	0	0	0	0	0	6.46498e-06	0	0	0	0	0	6.80649e-06	0	0	0	0	0	0	0	0	0	0	0	0	0	0	0	0	0	0	0	0	0	0	0	0	0	0	0	0	0	0	0	0	0	0	0
k__Bacteria;p__Actinobacteria;c__Actinobacteria;o__Actinomycetales;f__Geodermatophilaceae;g__Modestobacter	0.000519071	0.000518141	0.000488159	0	0	0	0.000871313	0.000962388	0.000885879	0	0	0	0.000252052	0.000229843	0.000233611	0	0	1.33775e-05	0.000241336	0.000145821	0.000238215	0	0	0	0.000456105	0.00042272	0.000459709	0	0	6.62985e-06	0.000266407	0.000422626	0.000293845	0	1.19643e-05	0	1.35659e-05	0.00252637	0.000112366	8.49633e-05	6.36724e-05	0	0	0	0.000105595	5.46285e-05	5.55117e-05	0	0
k__Bacteria;p__Actinobacteria;c__Actinobacteria;o__Actinomycetales;f__Intrasporangiaceae;Other	0.000263651	0.000388606	0.000364665	0.000254301	0.000734382	0.0398731	0.000976743	0.00082508	0.00120662	0.00788907	0.0111496	0.00863609	0.00112656	0.0010168	0.00104205	2.33752e-05	0.0528869	0.00161043	0.000471143	0.000427184	0.000569755	0.000446861	0.00507747	0.00172052	0.00268554	0.0019285	0.00197452	4.14395e-05	0.0640002	0.000102557	0.00291228	0.00283189	0.00268734	0.0260666	0.0580509	0.104071	0.00532179	0.00479505	0.00351175	0.00355473	0.00311829	0.057774	0.0326002	0.000415196	0.0046452	0.00424694	0.00373885	0.172794	0.202613
k__Bacteria;p__Actinobacteria;c__Actinobacteria;o__Actinomycetales;f__Intrasporangiaceae;g__	0.0494872	0.0558532	0.050123	0.0468351	0.174915	0.122481	0.00297307	0.00287785	0.00362091	0.0691204	0.056514	0.0634269	0.0153879	0.0133687	0.0130268	0.00014588	0.0519188	0.0642972	0.00182307	0.00185354	0.00215995	0.00194417	0.0584579	0.0272786	0.0171814	0.013537	0.0170107	4.85639e-05	0.0759485	0.000268091	0.0482351	0.0390179	0.0358004	0.159307	0.128739	0.139784	0.000202334	0.0118697	0.0566593	0.0598732	0.0578695	0.242656	0.0721323	0.066718	0.0269195	0.0263101	0.0265062	0.727861	0.594236
k__Bacteria;p__Actinobacteria;c__Actinobacteria;o__Actinomycetales;f__Intrasporangiaceae;g__Phycicoccus	0	0	0	0	0	0	0	0	0	4.23933e-06	0	0	0	0	0	0	0	0	0	0	0	2.22683e-05	0	0	3.85544e-05	2.94987e-05	5.21438e-05	0	0	0	2.15735e-05	0	4.04974e-05	0	0	0	0.000107349	0	7.00668e-06	8.57288e-06	7.52482e-06	0	0	0	4.81753e-05	6.22829e-05	2.79561e-05	1.2141e-05	1.06219e-05
k__Bacteria;p__Actinobacteria;c__Actinobacteria;o__Actinomycetales;f__Kineosporiaceae;Other	0.00185305	0.00269669	0.00294823	0	0	0	0.0010655	0.00123227	0.00117003	0	0	0.000878873	0.00197094	0.00191117	0.00145233	0	0	0	0.005026	0.0056033	0.00538165	7.68262e-05	0.00943945	0.00354258	0.00186591	0.00203686	0.00170167	0	6.85359e-06	6.42966e-06	0.000914895	0.00118502	0.00116311	6.4061e-06	7.78624e-05	1.25178e-05	0.00352085	0.00326597	0.000501431	0.000603752	0.000501042	0	0	0	0.00235855	0.00258824	0.00244451	3.87428e-06	0
k__Bacteria;p__Actinobacteria;c__Actinobacteria;o__Actinomycetales;f__Kineosporiaceae;g__	0.000185718	0.000141311	0.000129747	0	0	0	0.00252862	0.00238345	0.00176819	0	0	4.99299e-06	0.00145873	0.000835019	0.000499723	0	0	0	0.00257045	0.00243709	0.00295916	4.6091e-05	9.16403e-05	0.000667577	0.00193909	0.00217596	0.00158271	8.36091e-06	0	6.73583e-06	0.000752611	0.00181473	0.00111844	1.86766e-05	6.01161e-05	0	0.0142399	0.00279651	0.000197788	0.000458319	0.000119608	8.73774e-06	0	1.114e-05	0.00203573	0.00229247	0.00181094	0	3.1324e-06
k__Bacteria;p__Actinobacteria;c__Actinobacteria;o__Actinomycetales;f__Kineosporiaceae;g__Kineococcus	0	0	0	0	0	0	0	0	0	0	0	0	0	0	0	0	0	0	0	0	0	0	0	0	3.73415e-05	2.24449e-05	3.76594e-05	0	0	0	0	4.02972e-05	5.39573e-05	0	6.0646e-06	4.25111e-06	0.00133798	0	0	0	0	0	0	0	0	0	0	0	0
k__Bacteria;p__Actinobacteria;c__Actinobacteria;o__Actinomycetales;f__Kineosporiaceae;g__Kineosporia	0	0	0	0	0	0	0	0	0	0	0	0	0	0	0	0	0	0	0	0	0	0	0	0	0	0	7.80744e-06	0	0	0	0	0	0	0	0	0	0	0	0	0	0	0	0	0	0	0	0	0	0
k__Bacteria;p__Actinobacteria;c__Actinobacteria;o__Actinomycetales;f__Microbacteriaceae;Other	0.00180274	0.0012718	0.00144975	0.164847	0.0643192	0.131433	0.000653011	0.000592977	0.00045879	0.0155851	0.0199767	0.0204836	0.000251758	0.000135765	0.000122175	0.00953578	0.0222778	0.0159372	0.00320054	0.00318392	0.00320892	0.00240655	0.024069	0.015397	0.00430448	0.00500858	0.00463333	0.0597172	0.121974	0.0129099	0.00302779	0.00340426	0.00473788	0.0166212	0.0137491	0.0278052	0.0107281	0.001892	0.00155084	0.00169934	0.00135897	0.105473	0.0173018	0.000336803	0.000508956	0.000729307	0.00050507	0.0190515	0.0142524
k__Bacteria;p__Actinobacteria;c__Actinobacteria;o__Actinomycetales;f__Microbacteriaceae;g__	6.8583e-05	8.24315e-05	5.33567e-05	0.0548592	0.00800132	0.0195811	7.84512e-05	5.71957e-05	5.35334e-05	0.00272263	0.00177872	0.00246939	9.5385e-06	6.95957e-06	1.9395e-05	0.00133364	0.00119827	0.00114395	0.000660818	0.000672888	0.000580836	0.000914083	0.00357555	0.00174074	0.000538501	0.00177033	0.000615269	0.00438374	0.0113433	0.00134142	0.00134173	0.00261045	0.00432649	0.00162422	0.0023297	0.00149906	0.0233062	0.00330425	0.000117418	0.00024541	0.00016889	0.00244653	0.001114	0.000224461	8.91673e-05	0.000261908	0.000224802	0.000467881	0.00039613
k__Bacteria;p__Actinobacteria;c__Actinobacteria;o__Actinomycetales;f__Microbacteriaceae;g__Agrococcus	0	0	0	1.75697e-05	2.03135e-05	5.64538e-05	0	0	0	0	1.40134e-05	0	0	0	6.32367e-06	0	0	0	7.59547e-06	0	0	0	6.62985e-06	0	0	0	0	0	2.03488e-05	3.79774e-05	0	0	0	0	0	4.21578e-06	0	0	0	8.91438e-06	0	1.69573e-05	0	0	8.05473e-06	2.08669e-05	0	3.95671e-06	0
k__Bacteria;p__Actinobacteria;c__Actinobacteria;o__Actinomycetales;f__Microbacteriaceae;g__Agromyces	0	0	0	0	0	0	0	0	0	0	0	0	0	0	0	0	0	0	0	0	0	0	0	0	0	0	0	0	0	0	0	0	0	0	0	0	0	0	0	0	0	0.00153873	0	0	0	0	0	0	0
k__Bacteria;p__Actinobacteria;c__Actinobacteria;o__Actinomycetales;f__Microbacteriaceae;g__Cryocola	0	0	0	0	6.53564e-06	5.48758e-06	0	0	0	2.46706e-05	2.06196e-05	4.6456e-05	0	0	0	3.48096e-05	1.8865e-05	3.97555e-05	0	0	0	0	6.61807e-06	8.3138e-06	0	0	0	0	2.01839e-05	1.32832e-05	0	0	0	3.74121e-05	2.39287e-05	6.01514e-05	0	0	0	0	0	1.75461e-05	0	0	0	0	0	1.55089e-05	6.92425e-06
k__Bacteria;p__Actinobacteria;c__Actinobacteria;o__Actinomycetales;f__Microbacteriaceae;g__Curtobacterium	0	0	0	3.47037e-05	0	2.06903e-05	0	0	0	0	0	0	0	0	0	0	0	0	0	0	0	0	0	0	6.33545e-06	0	0	0	0	6.3119e-06	2.82976e-05	5.04245e-05	0.000288899	0	1.81938e-05	0	0	0	2.08316e-05	1.66865e-05	6.75938e-06	2.57422e-05	0	5.62301e-05	0	0	0	0	0
k__Bacteria;p__Actinobacteria;c__Actinobacteria;o__Actinomycetales;f__Microbacteriaceae;g__Frigoribacterium	0	2.35519e-05	0	0.000113767	0.000149354	0.000160812	4.39242e-06	0	0	0	0	0	9.62093e-06	6.88892e-06	0	0	0	0	4.89643e-05	1.82409e-05	8.37622e-05	0	6.359e-06	8.36091e-06	8.27377e-05	0.000216159	9.80346e-05	3.29726e-05	0.000177463	5.81495e-05	0.000224214	0.000973999	0.00278578	1.84176e-05	7.7097e-05	1.21292e-05	2.74261e-05	0.0106393	8.27259e-05	0.000144962	5.67246e-05	8.514e-06	2.93692e-05	1.12578e-05	8.13717e-06	7.18332e-06	0	0	0
k__Bacteria;p__Actinobacteria;c__Actinobacteria;o__Actinomycetales;f__Microbacteriaceae;g__Leucobacter	0	0	0	1.7817e-05	6.90069e-06	2.57893e-05	0	0	0	7.8251e-05	6.20474e-05	7.16212e-05	0	0	0	6.07638e-06	6.10817e-05	8.34089e-05	0	9.37364e-06	0	0.00378361	8.48102e-05	5.89974e-05	0	7.31285e-06	0	8.20782e-06	6.12584e-05	0.000343457	0	0	0	4.47956e-05	3.00286e-05	4.98239e-05	6.55919e-06	6.32367e-06	0	0	0	0.000347284	0	0	0	0	0	5.54175e-05	2.46352e-05
k__Bacteria;p__Actinobacteria;c__Actinobacteria;o__Actinomycetales;f__Microbacteriaceae;g__Microbacterium	2.93927e-05	1.17759e-05	9.18051e-05	0.00142544	6.06107e-05	0.000319811	4.18045e-06	2.49414e-05	6.73583e-06	0.00110919	0.000910421	0.00106764	0	6.64162e-06	0	0.00046847	0.000662573	0.000153217	4.87052e-05	4.5514e-05	7.28459e-05	0.000275745	0.000748207	0.000276463	6.45556e-05	1.45315e-05	2.20092e-05	0.000189133	0.000204842	0.00118534	3.60226e-05	0	1.29771e-05	0.000294045	0.000255856	0.000290913	7.18332e-06	3.91785e-05	6.9949e-06	8.49044e-06	0	0.00420445	0	0	2.42231e-05	6.80649e-06	5.69955e-06	1.62979e-05	2.83682e-05
k__Bacteria;p__Actinobacteria;c__Actinobacteria;o__Actinomycetales;f__Microbacteriaceae;g__Mycetocola	0	0	0	0	0	0	0	0	0	1.2247e-05	1.33539e-05	5.3345e-06	0	0	0	0	4.31352e-05	8.65531e-06	0	0	0	7.41883e-06	6.72405e-06	0	0	0	0	0	6.7005e-06	3.1901e-05	0	0	0	6.3119e-06	0	1.60624e-05	0	0	0	0	0	8.61998e-05	0	0	0	0	0	0	0
k__Bacteria;p__Actinobacteria;c__Actinobacteria;o__Actinomycetales;f__Microbacteriaceae;g__Pseudoclavibacter	0	0	0	3.51865e-05	0	1.01273e-05	0	0	0	3.14771e-05	2.75321e-05	1.56267e-05	0	0	0	5.89974e-06	6.0175e-06	4.39242e-06	0	0	0	0	1.35423e-05	1.70398e-05	0	0	0	0	1.37072e-05	6.44143e-06	0	0	0	6.68873e-06	1.17406e-05	3.92138e-06	0	0	0	0	0	3.4421e-05	0	0	0	0	0	0	0
k__Bacteria;p__Actinobacteria;c__Actinobacteria;o__Actinomycetales;f__Microbacteriaceae;g__Rathayibacter	0	0	0	0	0	0	0	6.19414e-06	0	0	0	0	0	0	0	0	0	0	0	0	0	7.54837e-06	6.25302e-06	0	0	0	0	2.46941e-05	0	0	0	0	0	0	0	0	0	0	0	0	0	0	0	0	1.62155e-05	0	0	0	0
k__Bacteria;p__Actinobacteria;c__Actinobacteria;o__Actinomycetales;f__Microbacteriaceae;g__Salinibacterium	0.00885261	0.00813717	0.00746839	0.00227962	0.000740788	0.00214561	0.00200856	0.00173541	0.00167198	0	6.83828e-05	3.14417e-05	0.00175828	0.000935409	0.000877954	5.89974e-06	0	0	0.00642077	0.00697042	0.00737922	0.000222907	0.000291737	0.000611147	0.00452726	0.00528647	0.00525855	0.00112031	0.00258228	5.17552e-05	0.00621599	0.00696775	0.00780638	5.63596e-05	0.000202252	2.05137e-05	0.000335932	0.00328691	0.00216906	0.003361	0.00242522	0.0419014	0.000192866	0	0.00169663	0.00182788	0.00155658	3.59166e-06	3.36792e-06
k__Bacteria;p__Actinobacteria;c__Actinobacteria;o__Actinomycetales;f__Micrococcaceae;Other	0	0	0	0	0	0	0	0	6.66518e-06	0	0	0	0	6.72405e-06	6.47676e-06	0	0	0	0	0	0	0	2.61661e-05	0	1.89592e-05	0	0	0	0	0.000302842	2.08669e-05	0	1.31066e-05	0	0	0	0	0	2.05843e-05	3.43622e-05	2.74615e-05	0.0529653	0	0	0	0	1.15404e-05	0	0
k__Bacteria;p__Actinobacteria;c__Actinobacteria;o__Actinomycetales;f__Micrococcaceae;g__	3.92374e-05	7.06556e-05	6.13055e-05	0	0	0	0.000184176	0.00019508	0.000146975	0	0	0	0.000270328	0.000143808	0.000181514	0	0	0	2.1338e-05	9.197e-06	2.08316e-05	7.83452e-05	0.000187249	0.000359908	0.00163627	0.00100552	0.00121904	0	6.81826e-06	0.00235522	0.00116576	0.00120575	0.00111459	0	1.77581e-05	0	0	6.44143e-06	0.0018809	0.00195789	0.00178271	0.00548825	0	0	0.000540986	0.000523275	0.000491315	0	0
k__Bacteria;p__Actinobacteria;c__Actinobacteria;o__Actinomycetales;f__Micrococcaceae;g__Arthrobacter	0	0	0	0	0	0	3.88017e-05	6.46498e-06	0	0	0	0	5.74548e-05	6.59452e-06	1.3036e-05	0	0	0	0	0	1.02215e-05	5.37807e-05	0	5.8597e-05	0.00673993	0.00318284	0.00484569	0	0	4.4148e-05	0.000209435	0.000100142	7.30225e-05	1.26002e-05	0	0	0	0.00570722	0.000410203	0.000483414	0.00053909	0	0	0	8.20311e-05	4.93882e-05	5.10133e-05	0	0
k__Bacteria;p__Actinobacteria;c__Actinobacteria;o__Actinomycetales;f__Micrococcaceae;g__Kocuria	0	0	0	0	6.72405e-06	0	0	0	0	0	0	0	0	0	0	0	0	0	0	0	0	0	0	0	0	0	0	0	0	0	0	0	0	0	0	0	0	0	0	0	0	0	0	0	0	0	0	0	0
k__Bacteria;p__Actinobacteria;c__Actinobacteria;o__Actinomycetales;f__Micrococcaceae;g__Microbispora	0	0	0	0	0	0	0	0	0	0	0	0	0	0	0	6.12348e-06	0	4.30999e-06	0	0	0	0	0	0	0.000305067	0.000103569	0.000226251	0	0	6.42966e-06	0	0	0	0	5.87619e-06	0	0	0.000863058	0	0	1.40134e-05	0	0	0	0	0	0	0	0
k__Bacteria;p__Actinobacteria;c__Actinobacteria;o__Actinomycetales;f__Micrococcaceae;g__Micrococcus	0	0	0	0	0	0	0	0	0	0	0	0	0	0	0	0	0	0	0	0	0	0	0.00287588	2.48354e-05	0	0	0	0	0	0.0362431	0	0	0	6.24124e-06	0	0	0	0	0	0	0	0.00149963	0	0	0	0	0	0	0
k__Bacteria;p__Actinobacteria;c__Actinobacteria;o__Actinomycetales;f__Micrococcaceae;g__Sinomonas	0	0	0	0	0	0	0	0	0	0	0	0	0	0	0	0	0	0	0	0	0	0	0	0	1.89121e-05	7.15976e-06	7.48949e-06	0	0	0	0	0	0	0	0	0	0	1.91477e-05	0	0	0	8.70241e-06	0	0	0	0	0	0	0
k__Bacteria;p__Actinobacteria;c__Actinobacteria;o__Actinomycetales;f__Micromonosporaceae;Other	5.83968e-05	8.24315e-05	2.27982e-05	0	0	0	8.92851e-05	8.87905e-05	6.80413e-05	0	0	0	1.94421e-05	2.09258e-05	1.31302e-05	0	0	0	0.000255538	0.000263227	0.000373462	0	0	1.64745e-05	0.000405481	0.000267007	0.000411804	0	6.84181e-06	0	0.000280444	0.00039228	0.000330103	0	1.79936e-05	0	1.39663e-05	0.00757677	4.16868e-05	5.09427e-05	6.6534e-06	0	0	0	0.00020907	0.000373061	0.000442904	0	0
k__Bacteria;p__Actinobacteria;c__Actinobacteria;o__Actinomycetales;f__Micromonosporaceae;g__	0.000126568	9.42074e-05	0.000137884	0	0	0	0.00115954	0.0013129	0.000903602	0	0	0	0.000879626	0.000334542	0.000325216	0	0	0.0290256	0.0022615	0.0020722	0.00282382	0	0	0.000508461	0.0036349	0.00152007	0.00200334	0	6.64162e-06	1.93125e-05	0.000541492	0.000544307	0.000455705	1.22705e-05	5.50054e-05	0	6.58274e-06	0.00747578	0.000255644	0.00034799	0.000304679	0	0	0	0.00080631	0.000963436	0.000837186	0	0
k__Bacteria;p__Actinobacteria;c__Actinobacteria;o__Actinomycetales;f__Micromonosporaceae;g__Actinoplanes	7.8251e-05	0.000141311	0.000115063	0	0	0	0.00011697	8.28437e-05	7.42472e-05	0	0	0	1.92183e-05	2.05254e-05	1.9654e-05	0	0	0	0.00124754	0.00145558	0.00157702	0	0	0	0.000569295	0.000366008	0.00100816	0	0	0	0.0004633	0.00070413	0.000878602	1.293e-05	2.34576e-05	0	0.0133772	0.0100612	4.83991e-05	5.13666e-05	2.07256e-05	0	0	0	0.000226675	0.000406458	0.000340984	0	0
k__Bacteria;p__Actinobacteria;c__Actinobacteria;o__Actinomycetales;f__Micromonosporaceae;g__Dactylosporangium	5.8597e-05	9.42074e-05	9.84703e-05	0	0	0	0.000621086	0.0008089	0.000345341	0	0	0	0.000396637	0.00013686	3.88606e-05	0	0	0	0.000766495	0.00080061	0.000726575	0	0	0.00104243	0.000808359	0.000599018	0.000781133	0	0	0	0.000280279	0.000321813	0.000456847	0	0	0	0.00287641	6.07638e-06	0.00031954	0.000304867	0.0001478	0	0	0	0.000492728	0.000643201	0.000573252	0	0
k__Bacteria;p__Actinobacteria;c__Actinobacteria;o__Actinomycetales;f__Micromonosporaceae;g__Pilimelia	2.94045e-05	0	1.50614e-05	0	0	0	0.00014581	0.000253041	0.000128087	0	0	0	2.88981e-05	2.05019e-05	3.87664e-05	0	0	0	0.000348626	0.000208999	0.000280326	0	0	0	8.89083e-05	0.000103652	0.000113002	0	0	0	5.03892e-05	8.11008e-05	4.65738e-05	0	0	0	0.0051324	1.28711e-05	5.55824e-05	3.44681e-05	6.92425e-06	0	0	0	0.000195139	0.000185777	0.000160388	0	0
k__Bacteria;p__Actinobacteria;c__Actinobacteria;o__Actinomycetales;f__Micromonosporaceae;g__Virgisporangium	0	0	0	0	0	0	0	0	0	0	0	0	0	0	0	0	0	0	0	0	0	0	0	0	5.89974e-06	7.38351e-06	0	0	0	0	7.05378e-06	0	0	0	0	0	0	0	0	0	0	0	0	0	2.43762e-05	6.7005e-06	0	0	0
k__Bacteria;p__Actinobacteria;c__Actinobacteria;o__Actinomycetales;f__Mycobacteriaceae;g__Mycobacterium	0.00129421	0.00184882	0.00159799	0	0	0	0.00128545	0.00105627	0.00110667	0	0	0	0.000222059	0.00012804	0.000176804	0	0	8.5611e-06	0.00149347	0.00172548	0.00173442	3.07587e-05	0	0.000133657	0.00286757	0.00303162	0.0031207	0	6.44143e-06	3.16301e-05	0.00188642	0.00182739	0.00200682	1.25649e-05	0.00010145	2.00897e-05	1.37661e-05	0.00525326	0.000249603	0.000254419	0.000274391	8.63175e-06	0	0	0.0017127	0.0021468	0.00213327	0	3.49745e-06
k__Bacteria;p__Actinobacteria;c__Actinobacteria;o__Actinomycetales;f__Nakamurellaceae;g__	0.00261673	0.00286155	0.00269	0	0	0	0.00163429	0.00163988	0.00145977	0	0	0	0.000831604	0.000530388	0.000397803	0	0	0	0.00179387	0.0015391	0.00155707	0.000160211	1.96187e-05	0.00119983	0.00322598	0.00358803	0.00372178	0	1.34599e-05	7.03376e-05	0.00294169	0.00285741	0.00312952	5.60652e-05	0.000173707	4.38065e-06	0.0115703	0.00600695	0.0018658	0.00197309	0.00221243	0	0	1.12813e-05	0.00226781	0.00211938	0.00232791	4.22756e-06	0
k__Bacteria;p__Actinobacteria;c__Actinobacteria;o__Actinomycetales;f__Nocardiaceae;g__	0	0	0	0	0	0	0	0	0	0	0	0	0	0	0	0	0	0	0	0	0	0	0	0	0	1.43549e-05	7.68968e-06	0	0	0	0	9.79757e-06	2.03959e-05	0	0	0	0	0	0	0	0	0	0	0	0	0	0	0	0
k__Bacteria;p__Actinobacteria;c__Actinobacteria;o__Actinomycetales;f__Nocardiaceae;g__Nocardia	0	0	0	0	0	0	5.57708e-05	4.39831e-05	3.94258e-05	0	0	0	0	6.17294e-05	9.02743e-05	0	0	0	7.0632e-05	0.000127863	0.000134116	0	0	0	1.27651e-05	2.17384e-05	2.2492e-05	0	0	0	7.19509e-06	0.000842886	1.31302e-05	0	0	0	0	0	6.64162e-06	4.2676e-05	0	0	0	0	8.23137e-06	3.43975e-05	2.75557e-05	0	0
k__Bacteria;p__Actinobacteria;c__Actinobacteria;o__Actinomycetales;f__Nocardiaceae;g__Rhodococcus	0	0	7.65435e-06	0	0	0	0	0	0	0	0	0	0	0	0	0	0	0	0	0	0	3.06881e-05	0	0.000225686	6.9843e-05	2.9852e-05	3.79303e-05	0	0	0	0	0	0	3.74357e-05	0	0.000153464	0	0	0	0	0	0	0.000599465	0	0	0	0	0	0
k__Bacteria;p__Actinobacteria;c__Actinobacteria;o__Actinomycetales;f__Nocardioidaceae;g__	0.000568483	0.000588796	0.000403255	0	0	0	0.00171324	0.00148147	0.00132104	0	0	0	0.000879049	0.000936799	0.00083164	0	0	0	0.00247908	0.00250845	0.00261497	4.60557e-05	6.66518e-06	0.00199077	0.00556931	0.00600788	0.00461616	0.0174236	2.68138e-05	0.0180527	0.00107696	0.00130709	0.00169127	8.10655e-05	0.000231927	1.61801e-05	0.0123804	0.0128803	0.000633003	0.000847737	0.000816319	0	0	0	0.00311168	0.00379684	0.00389289	0	0
k__Bacteria;p__Actinobacteria;c__Actinobacteria;o__Actinomycetales;f__Nocardioidaceae;g__Aeromicrobium	0	0	0	0	0	0	5.60887e-05	3.21012e-05	3.98497e-05	0	0	0	1.91477e-05	2.61543e-05	3.89548e-05	0	0	0	4.26524e-05	8.15012e-05	6.18354e-05	0	0	0	0.00105804	0.000736973	0.000736231	0	0	0	3.58341e-05	7.99585e-05	2.68727e-05	0	0	0	0	0.00415853	2.10436e-05	2.51652e-05	3.54338e-05	0	0	0	0.000170292	0.000158528	0.000153111	0	0
k__Bacteria;p__Actinobacteria;c__Actinobacteria;o__Actinomycetales;f__Nocardioidaceae;g__Friedmanniella	0	0	0	0	0	0	0	0	0	0	0	0	0	0	0	0	0	0	0	0	0	0	0	0	1.91359e-05	7.38233e-05	1.53794e-05	0	0	0	0	0	2.03017e-05	0	0	0	7.42826e-05	0.000785643	0	8.65531e-06	0	0	0	0	0	0	1.09281e-05	0	0
k__Bacteria;p__Actinobacteria;c__Actinobacteria;o__Actinomycetales;f__Nocardioidaceae;g__Kribbella	0	0	0	0	0	0	8.43156e-06	6.28835e-06	6.41788e-06	0	0	0	0	0	2.54949e-05	0	0	0	7.14799e-06	0	2.08905e-05	0	0	0	2.54242e-05	2.24331e-05	0.000127251	0	0	0	0	0	0	0	0	0	0	0	0	0	0	0	0	0	2.51534e-05	8.27377e-05	3.85779e-05	0	0
k__Bacteria;p__Actinobacteria;c__Actinobacteria;o__Actinomycetales;f__Nocardioidaceae;g__Nocardioides	0.00025449	0.000223743	0.000167407	0	0	0	0.00250279	0.00229038	0.00220956	0	0	0	0.00166906	0.00146169	0.00116215	0	0.0105395	0	0.00162289	0.00167496	0.001922	0	0	0.000483578	0.00226107	0.002358	0.00217347	8.43156e-06	2.03253e-05	6.4061e-06	0.000812551	0.00081175	0.000717284	3.22425e-05	3.57635e-05	0	0.0089589	0.00500901	0.000180972	0.000186342	0.000225591	0	0	0	0.00129157	0.00147225	0.0014255	0	0
k__Bacteria;p__Actinobacteria;c__Actinobacteria;o__Actinomycetales;f__Nocardioidaceae;g__Propionicimonas	0	0	7.39528e-06	0.00199796	0.00108795	0.000254289	0	6.17059e-06	0	0.0037151	0.000502526	0.000233364	0	0	0	0	2.99815e-05	0	0	0	0	0.000191123	6.51209e-06	0.00174765	1.89475e-05	2.99815e-05	0	0	2.10083e-05	6.26479e-06	7.042e-06	0	1.32361e-05	8.75658e-05	1.19761e-05	6.83357e-05	0	0	6.93602e-06	0	0	0	0	0	2.36225e-05	6.73583e-06	5.22851e-06	3.56575e-05	0.000258175
k__Bacteria;p__Actinobacteria;c__Actinobacteria;o__Actinomycetales;f__Propionibacteriaceae;g__	0	0	0	0	0	0	0	0	0	0	0	0	0	0	0	0	0	0	0	0	0	2.2916e-05	0	0	1.26473e-05	1.50379e-05	7.51304e-06	0	0	0	1.44962e-05	0	7.23042e-06	6.25302e-06	0	0	0	0.000331869	0	8.61998e-06	0	0	0	0	2.44704e-05	1.99249e-05	1.13402e-05	0	0
k__Bacteria;p__Actinobacteria;c__Actinobacteria;o__Actinomycetales;f__Propionibacteriaceae;g__Propionibacterium	0	0	0	0	0	0.000113555	0	0	0	1.21174e-05	4.04621e-05	0	0	0	0	0.000173401	0	0	0	0	0	0	0	8.05473e-06	0	0	0	0.00471282	6.81826e-06	0	0	0	0	0	1.17995e-05	0	0	5.17552e-05	0	0	0	0	0	0.000212661	0	0	0	1.16817e-05	0.000718991
k__Bacteria;p__Actinobacteria;c__Actinobacteria;o__Actinomycetales;f__Pseudonocardiaceae;g__	0.000146952	0.000176639	0.0001608	0	0	0	5.91858e-05	1.29771e-05	2.6802e-05	0	0	0	2.87097e-05	6.83004e-06	1.31184e-05	0	0	0	0.000233081	0.000282728	0.000362769	7.59547e-06	0	1.65099e-05	7.54366e-05	0.000192348	0.000106313	0	0	0	4.98828e-05	9.05333e-05	6.03399e-05	0	0	0	0	0	5.60416e-05	5.95862e-05	4.31234e-05	0	0.000465444	0	0.000395059	0.000325699	0.00042305	0	0
k__Bacteria;p__Actinobacteria;c__Actinobacteria;o__Actinomycetales;f__Pseudonocardiaceae;g__Actinomycetospora	0	0	0	0	0	0	1.28711e-05	1.87473e-05	0	0	0	0	0	6.72405e-06	6.21769e-06	0	0	0	0	9.07924e-06	0	0	0	0	0.000368551	0.000156561	0.00011226	0	0	0	2.88864e-05	0	6.83004e-06	0	0	0	0	0	0	0	0	0	0	0	0.000267349	0.000213403	0.000248237	0	0
k__Bacteria;p__Actinobacteria;c__Actinobacteria;o__Actinomycetales;f__Pseudonocardiaceae;g__Amycolatopsis	0	0	0	0	0	0	0	0	0	0	0	0	0	0	6.57097e-06	0	0	0	2.11378e-05	1.82056e-05	2.07963e-05	0	0	0	0.00019024	5.87148e-05	3.70706e-05	0	0	0	7.2422e-06	0	3.35967e-05	0	0	0	0	0	0	0	0	0	0	0	1.6133e-05	3.40913e-05	0	0	0
k__Bacteria;p__Actinobacteria;c__Actinobacteria;o__Actinomycetales;f__Pseudonocardiaceae;g__Pseudonocardia	0.00919993	0.00794875	0.00869159	0	0	5.19318e-06	0.00761548	0.00887589	0.00850436	0.00221807	0	0	0.00600251	0.00552403	0.00451705	0	0	4.72215e-06	0.00822729	0.00768017	0.00480738	0.000238557	0	0.00509398	0.0108881	0.00958336	0.00932292	8.34913e-06	6.52386e-06	1.25178e-05	0.00377746	0.00403039	0.00346102	6.50031e-06	1.79465e-05	0	0.0159801	0.000756745	0.0031445	0.00315658	0.00292117	0	0.00349575	1.12342e-05	0.00699077	0.0078419	0.00644308	0	0
k__Bacteria;p__Actinobacteria;c__Actinobacteria;o__Actinomycetales;f__Pseudonocardiaceae;g__Saccharopolyspora	9.70336e-06	0	0	0	0	0	0	0	6.47676e-06	1.65334e-05	0	0	0	0	0	0	0	0	0	9.07924e-06	0	0	0	0	1.24943e-05	0	0	0	0	0	0	0	0	0	0	0	0	0	0	0	0	0	0	0	0	0	0	0	0
k__Bacteria;p__Actinobacteria;c__Actinobacteria;o__Actinomycetales;f__Sanguibacteraceae;g__Sanguibacter	0	0	0	0	0	0	0	0	0	0	0	0	0	0	0	0	0	0	0	0	0	0	0	0	1.88768e-05	0	1.419e-05	0	0	0	0	0	0	0	5.69955e-06	0	0	0	0	0	0	0	0	0	0	0	0	0	0
k__Bacteria;p__Actinobacteria;c__Actinobacteria;o__Actinomycetales;f__Sporichthyaceae;g__	0.000812445	0.00100095	0.000915555	0	6.79471e-06	0	0.000530305	0.000568118	0.000621145	0.000268903	0	0	0.000843663	0.000840719	0.0010407	0	0	0	0.00480771	0.00441063	0.00543384	0.000130489	0.00233079	8.41979e-06	0.00131827	0.00138837	0.00135913	0	6.88892e-06	6.32367e-06	0.000767225	0.00124505	0.00120044	3.13122e-05	0.000148848	8.17249e-06	0.00302659	0.00286823	0.000229748	0.000297519	0.000324874	0	0.000329149	0	0.00105943	0.00107334	0.00130814	0	0
k__Bacteria;p__Actinobacteria;c__Actinobacteria;o__Actinomycetales;f__Sporichthyaceae;g__Sporichthya	0	0	7.57192e-06	0	0	0	9.02507e-05	4.47956e-05	3.952e-05	0	0	0	1.95009e-05	3.32199e-05	3.89548e-05	0	0	0	0.000157421	0.0001362	0.000134575	0	0	0	6.20591e-06	7.34818e-06	1.49672e-05	0	0	0	0	0	0	0	0	0	0	0	0	0	0	0	0	0	3.99086e-05	2.08669e-05	3.35967e-05	0	0
k__Bacteria;p__Actinobacteria;c__Actinobacteria;o__Actinomycetales;f__Streptomycetaceae;Other	9.85645e-06	1.17759e-05	7.64258e-06	0	0	0	7.6626e-05	0.000138508	6.07756e-05	0	0	0	2.88746e-05	8.11244e-05	7.79684e-05	0	0	0	5.02714e-05	4.58437e-05	4.19459e-05	0	0	0	5.69013e-05	5.9857e-05	5.30035e-05	0	0	6.45321e-06	0.000144526	0.000342444	0.000127474	6.11171e-06	6.60159e-05	4.19223e-06	0	0.00206699	1.39898e-05	1.71458e-05	3.51629e-05	0	0	0	2.42702e-05	4.81518e-05	6.00455e-05	0	0
k__Bacteria;p__Actinobacteria;c__Actinobacteria;o__Actinomycetales;f__Streptomycetaceae;g__	6.82768e-05	7.06556e-05	5.32978e-05	0	0	0	0.000259506	0.000279702	0.000246929	0	0	0	2.90865e-05	6.19885e-05	9.71632e-05	0	0	0	0.000357129	0.000473981	0.000456294	0	0	0	0.000120703	6.69461e-05	0.000293232	0	0	0	6.55213e-05	3.99793e-05	2.72495e-05	0	0	0	0	0	7.13621e-06	8.2667e-06	0	0	0	0	0.00016239	3.3844e-05	0.000143655	0	0
k__Bacteria;p__Actinobacteria;c__Actinobacteria;o__Actinomycetales;f__Streptomycetaceae;g__Streptomyces	6.82179e-05	2.35519e-05	5.35334e-05	0	0	0	0.000661748	0.000680613	0.000570332	0	0	0	0.000241618	0.000292891	0.000251369	0	0	0	0.00268797	0.00274516	0.00260633	0	0	0	0.000575914	0.000490526	0.000482542	0	0	0	0.000316113	0.000150532	0.000233658	0	5.9704e-06	0	0	0	0.000109763	0.000101956	0.000257928	0	0	0	0.00023427	0.000309895	0.000246753	0	0
k__Bacteria;p__Actinobacteria;c__Actinobacteria;o__Actinomycetales;f__Streptosporangiaceae;g__Sphaerisporangium	0	0	0	0	0	0	0	0	0	0	0	0	0	0	0	0	0	0	0	0	0	0	0	0	0	0	0	0	0	0	0	0	0	0	0	0	0	0	0	0	0	0	0	0	0	0	0	0	0
k__Bacteria;p__Actinobacteria;c__Actinobacteria;o__Actinomycetales;f__Streptosporangiaceae;g__Streptosporangium	0	0	2.27746e-05	0	0	0	0	1.28829e-05	1.35305e-05	0	0	0	0	0	6.62985e-06	0	0	0	0	1.82645e-05	0	0	0	0	6.27657e-06	0	0	0	0	0	7.41883e-06	0	0	0	0	0	0	0	0	0	0	0	0	0	0	1.40369e-05	1.1034e-05	0	0
k__Bacteria;p__Actinobacteria;c__Actinobacteria;o__Actinomycetales;f__Thermomonosporaceae;g__	0	0	0	0	0	0	0	0	0	0	0	0	0	0	0	0	0	0	0	0	0	0	0	0	0	0	0	0	0	0	0	0	0	0	0	0	0	0	0	0	0	0	0	0	0	0	0	0	0
k__Bacteria;p__Actinobacteria;c__Actinobacteria;o__Actinomycetales;f__Williamsiaceae;g__Williamsia	0	0	0	0	0	0	0	0	0	0	0	0	0	0	0	0	0	0	0	0	0	0	0	0	3.17597e-05	7.37173e-06	7.35995e-06	0	0	6.52386e-06	0	0	0	0	0	0	0	0	6.79471e-06	8.40801e-06	7.13621e-06	0	0	0	0	0	0	0	0
k__Bacteria;p__Actinobacteria;c__Actinobacteria;o__WCHB1-81;f__At425_EubF1;g__	0	0	0	0	0	0	0	0	0	0	0	0	0	0	0	0	0	0	0	0	0	3.72826e-05	0	0.000626703	0	0	0	0	0	0	0	0	0	0	0	0	0	0	0	0	0	0	0	0	0	0	0	0	0
k__Bacteria;p__Actinobacteria;c__Coriobacteriia;o__Coriobacteriales;f__Coriobacteriaceae;g__	0	0	0	0	0	0	0	0	0	0	0	0	0	0	0	0	0	0	0	0	0	0	0	0	1.8606e-05	0	7.54837e-06	0	0	0	0	0	0	0	0	0	0	0	0	0	0	0	0	0	0	0	0	0	0
k__Bacteria;p__Actinobacteria;c__MB-A2-108;o__;f__;g__	0	0	0	0	0	0	0	0	0	0	0	0	0	0	1.26827e-05	0	0	0	0	0	0	0	0	0	0	0	0	0	0	0	0	0	0	0	0	0	0	0	0	0	0	0	0	0	0	0	5.45225e-06	0	0
k__Bacteria;p__Actinobacteria;c__MB-A2-108;o__0319-7L14;f__;g__	9.4914e-06	0	4.55375e-05	0	0	0	0.00094377	0.000794675	0.00101085	0	0	0	0.00207758	0.00161254	0.00143087	0	0	0	6.42495e-05	4.54551e-05	8.31263e-05	0	0	0.00010881	0.000108645	0.000236284	0.000231161	0	0	0	0.000785207	0.000684853	0.000683522	0	0	0	0	0	0.00113496	0.00146628	0.00144781	0	0	0	0.000630354	0.000888011	0.000802989	0	0
k__Bacteria;p__Actinobacteria;c__OPB41;o__;f__;g__	0	2.35519e-05	2.32339e-05	0	0	0	0	0	0	0.0257536	0.0225842	0.0170709	0	0	0	0.00051648	0	0	0	0	0	0.000752517	8.46571e-05	0.0114563	0	0	0	8.24315e-06	1.37072e-05	2.50356e-05	0	0	0	0.00417727	0.008008	0.00261827	1.35659e-05	0.00058869	1.35541e-05	0	0	0.000208552	0	0	1.59093e-05	0	0	0	0
k__Bacteria;p__Actinobacteria;c__Rubrobacteria;o__Rubrobacterales;f__Rubrobacteraceae;g__Rubrobacter	0	0	0	0	0	0	0	0	0	0	0	0	0	0	0	0	0	0	0	0	0	0	0	0	0	0	0	0	0	0	0	0	0	0	0	0	0	0	0	0	0	0	0	0	7.9723e-06	0	0	0	0
k__Bacteria;p__Actinobacteria;c__Thermoleophilia;o__;f__;g__	0	0	0	0	0	0	0	0	0	0	8.98032e-05	0	0	0	0	0	0	0	0	0	0	0	0	0	0	0	0	0	0	0	0	0	0	0.000339571	0	0	0	0	2.80385e-05	8.71419e-06	0	0	0	0	0	0	0	0	0
[truncated: 536 more rows]
[truncated: 17 more columns]
