# Supplementary material for: Distinct summer and winter bacterial communities in the active layer of Svalbard permafrost revealed by DNA- and RNA-based analyses
Source: Front Microbiol. 2015 Apr 30;6:399. doi: 10.3389/fmicb.2015.00399 (PMC4415418; doi:10.3389/fmicb.2015.00399)
Supplement: Supplementary file 2 [file DataSheet2RNA.xlsx]

## Sheet: Pivot
	Jan_1	Jan_2	Jan_3	Feb_1	Feb_2	Feb_3	Mar_1	Mar_2	Mar_3	Apr_1	Apr_2	Apr_3	May_1	May_2	May_3	Jun_1	Jun_2	Jun_3	Jul_1	Jul_2	Jul_3	Aug_1	Aug_2	Aug_3	Sep_1	Sep_2	Sep_3	Oct_1	Oct_2	Oct_3	Nov_1	Nov_2	Nov_3	Dec_1	Dec_2	Dec_3
	Values
Row Labels	Sum of 1.1	Sum of 1.2	Sum of 1.3	Sum of 3.1	Sum of 3.2	Sum of 3.3	Sum of 5.1	Sum of 5.2	Sum of 5.3	Sum of 8.1	Sum of 8.2	Sum of 8.3	Sum of 11.1	Sum of 11.2	Sum of 11.3	Sum of 14.1	Sum of 14.2	Sum of 14.3	Sum of 17.1	Sum of 17.2	Sum of 17.3	Sum of 20.1	Sum of 20.2	Sum of 20.3	Sum of 23.1	Sum of 23.2	Sum of 23.3	Sum of 26.1	Sum of 26.2	Sum of 26.3	Sum of 29.1	Sum of 29.2	Sum of 29.3	Sum of 32.1	Sum of 32.2	Sum of 32.3
k__Archaea	2.838e-06	0	1.04806e-05	2.76028e-05	1.55324e-05	2.70964e-05	7.36231e-05	5.96215e-05	6.00572e-05	6.18236e-06	6.59452e-06	4.56906e-06	5.32861e-05	4.93647e-05	8.35384e-05	7.48007e-05	3.13593e-05	2.0443e-05	0.000228971	0.000281504	0.000339841	4.92234e-05	5.37689e-05	5.28857e-05	0.000209352	0.000170351	0.000220233	3.62699e-06	8.67886e-06	6.54742e-06	1.42253e-05	8.32558e-06	1.72046e-05	3.91785e-05	3.87075e-05	3.16655e-05
p__[Parvarchaeota]	0	0	0	0	0	1.08339e-06	0	0	0	9.06746e-07	0	0	0	0	0	0	0	0	0	0	0	0	0	0	0	0	0	1.87237e-06	1.68396e-06	3.29726e-06	0	0	0	9.98599e-06	4.22756e-06	7.05378e-06
p__Crenarchaeota	2.838e-06	0	8.83195e-06	2.61308e-05	1.419e-05	2.50003e-05	7.36231e-05	5.69955e-05	5.65598e-05	5.27562e-06	5.60534e-06	3.63876e-06	5.22969e-05	4.93647e-05	7.96288e-05	7.48007e-05	3.13593e-05	1.89592e-05	0.000228971	0.000279266	0.000339841	4.78338e-05	5.37689e-05	5.1661e-05	0.000209352	0.000170351	0.000220233	1.75461e-06	6.9949e-06	0	1.2506e-05	8.32558e-06	1.44844e-05	2.91925e-05	3.44799e-05	2.29395e-05
p__Euryarchaeota	0	0	1.64863e-06	1.47199e-06	1.34246e-06	1.01273e-06	0	2.62603e-06	3.49745e-06	0	9.89178e-07	9.30298e-07	9.89178e-07	0	3.90961e-06	0	0	1.48377e-06	0	2.23743e-06	0	1.38956e-06	0	1.2247e-06	0	0	0	0	0	3.25016e-06	1.71929e-06	0	2.72024e-06	0	0	1.67218e-06
k__Bacteria	0.999991	0.999989	0.999988	0.999967	0.999973	0.99997	0.999917	0.999926	0.999933	0.999993	0.99999	0.999995	0.999933	0.999946	0.999901	0.999925	0.999966	0.999977	0.999766	0.999714	0.999652	0.999913	0.999928	0.99993	0.999788	0.999823	0.99978	0.999866	0.99985	0.999916	0.999982	0.999992	0.999983	0.999957	0.999957	0.999963
Other	0	0	0	0	0	0	0	0	0	0	0	1.84882e-06	0	0	0	0	0	0	0	0	0	0	0	0	0	0	0	0	0	0	0	0	0	0	0	0
p__	0	0	0	4.09449e-05	3.91903e-05	2.97578e-05	2.03017e-05	1.63214e-05	3.56811e-06	2.66136e-06	0	9.30298e-07	1.9548e-06	1.13049e-06	9.56205e-06	0	0	0	0	0	0	7.47771e-06	1.43313e-05	7.59547e-06	0	0	0	9.57265e-05	3.17479e-05	9.36186e-06	1.8606e-06	0	0	5.8232e-05	6.17059e-05	2.48119e-05
p__[Thermi]	0	0	0	0	0	0	0	1.20114e-06	0	2.55538e-06	0	9.42074e-07	3.34436e-05	4.95767e-05	2.63428e-05	1.40605e-05	4.34767e-05	0.00010324	1.8606e-06	1.11518e-05	2.2492e-06	0.000141405	0.000140746	0.000172411	2.08669e-05	5.24735e-05	2.11731e-05	2.18914e-05	3.52571e-05	1.62037e-05	0	0	0	0	0	0
p__Acidobacteria	0.144624	0.178152	0.152021	0.163347	0.157647	0.16247	0.140203	0.152656	0.157795	0.187913	0.196311	0.214893	0.146197	0.12351	0.136588	0.0997563	0.0685123	0.0482474	0.125098	0.128421	0.12194	0.134215	0.122297	0.119302	0.105373	0.0943855	0.0931591	0.11082	0.1077	0.0989083	0.224565	0.226621	0.219751	0.177565	0.186874	0.183071
p__Actinobacteria	0.0864417	0.0921699	0.0931218	0.134177	0.140267	0.146372	0.176247	0.158608	0.152972	0.167166	0.140632	0.10955	0.183038	0.144404	0.159751	0.0908015	0.0636586	0.0417132	0.171377	0.174953	0.172962	0.185042	0.167068	0.161096	0.219587	0.160187	0.196363	0.141314	0.127435	0.0654797	0.160974	0.150802	0.150577	0.184519	0.146137	0.155861
p__AD3	0.0102775	0.00938345	0.010121	0.0175187	0.016996	0.0265785	0.0229444	0.0170525	0.0198264	0.00188003	0.00163172	0.0017024	0.0220905	0.0171964	0.0209197	0.0190758	0.0113432	0.00724426	0.0635499	0.0621948	0.0664374	0.0452455	0.0425276	0.0422375	0.0492072	0.041434	0.0492279	0.000223519	0.000218443	0.000121363	0.00432762	0.00490766	0.00467832	0.011131	0.00862822	0.00976316
p__Armatimonadetes	0.0073248	0.00722081	0.00715516	0.0102765	0.0105026	0.00929466	0.00709827	0.00723124	0.00717321	0.00554808	0.00569684	0.00538292	0.00792163	0.00900637	0.00880327	0.00739193	0.00769273	0.00715091	0.00598143	0.00555197	0.00499943	0.00595291	0.00590487	0.0052409	0.00807603	0.00983317	0.00801854	0.00406015	0.00386449	0.00353698	0.00881255	0.00850944	0.0090212	0.00724197	0.00732283	0.00810655
p__Bacteroidetes	0.076201	0.0560744	0.0593296	0.0356154	0.0329116	0.0292762	0.0198008	0.0242944	0.0221082	0.0417725	0.0498822	0.0547202	0.0629764	0.0536249	0.0557629	0.0337784	0.0283355	0.0360131	0.0255212	0.0261224	0.0238561	0.0321585	0.0371824	0.0374569	0.0344963	0.0556698	0.0410844	0.0468229	0.0446719	0.0566851	0.0361397	0.0373465	0.0359989	0.0222751	0.0316288	0.0270302
p__BHI80-139	0	0	0	0.000340572	0.000369823	0.000298449	0.000723454	0.000903484	0.00117121	7.70617e-05	6.35429e-05	7.70499e-05	9.34067e-05	7.59312e-05	0.000103923	6.0281e-05	3.73061e-05	3.83306e-05	4.17692e-05	4.50194e-05	4.81047e-05	7.41412e-05	6.32485e-05	5.21791e-05	0	1.6133e-06	0	0.000331469	0.000265206	0.000278536	0.000606872	0.000713598	0.00089802	0.000172882	0.000142124	0.000176721
p__BRC1	3.57988e-05	5.17788e-05	7.74385e-05	2.67314e-05	4.00499e-05	3.71413e-05	6.77705e-05	4.66562e-05	7.86396e-05	3.8154e-05	4.47014e-05	4.45012e-05	6.47558e-05	4.1781e-05	5.79022e-05	9.27943e-06	3.68587e-06	4.29821e-06	2.30808e-05	6.71228e-06	2.09965e-05	4.27702e-05	2.69315e-05	3.48803e-05	6.68873e-06	1.51085e-05	1.82527e-06	9.7752e-05	6.91365e-05	5.72663e-05	7.56603e-05	9.58796e-05	7.77447e-05	0.000101685	6.9949e-05	6.47676e-05
p__Caldiserica	1.09869e-05	8.45512e-06	6.88892e-06	8.37268e-06	7.15976e-06	9.45607e-06	5.47581e-06	5.3816e-06	5.28739e-06	5.40515e-06	8.39624e-06	6.26479e-06	7.042e-06	6.19414e-06	7.76034e-06	7.41883e-06	6.64162e-06	2.80267e-06	7.47771e-06	6.64162e-06	5.78198e-06	7.32463e-06	9.12634e-06	8.86727e-06	4.85168e-06	1.36719e-05	1.13049e-05	5.36982e-06	8.79662e-06	9.93888e-06	5.11075e-06	1.18113e-05	1.66394e-05	1.71929e-06	2.03724e-06	1.00802e-05
p__Chlamydiae	0.000118784	0.000122187	0.000140828	6.7111e-05	7.87456e-05	7.78624e-05	9.82466e-05	8.30674e-05	0.000101591	0.000104488	0.000171363	0.000160365	0.000104394	7.39057e-05	0.000131455	0.000115098	7.32345e-05	7.36113e-05	0.000265406	0.000245151	0.000285331	0.000181149	0.000315418	0.000323956	2.80503e-05	3.94611e-05	4.07212e-05	8.98386e-05	9.95419e-05	0.000120008	0.000149342	0.000133457	0.000154441	0.00011836	0.00022001	0.000161519
p__Chlorobi	0.00020065	0.000209729	0.000196894	0.00282201	0.00254991	0.00245927	0.00244466	0.00280934	0.00272715	0.000374215	0.000404044	0.000493258	0.00118508	0.000807734	0.00104323	0.00147399	0.000652092	0.000510357	0.00121398	0.000832311	0.000875929	0.00088217	0.00116862	0.00132486	0.000679742	0.000649972	0.000711584	0.00080525	0.00075035	0.000958466	0.000613667	0.000617918	0.000639315	0.00191034	0.002807	0.00261195
p__Chloroflexi	0.0117911	0.013012	0.0159146	0.0498528	0.0507341	0.0622552	0.0565611	0.0506459	0.0580693	0.0349613	0.028849	0.0242155	0.0372414	0.0309326	0.0420631	0.0312113	0.0205044	0.0143546	0.0711549	0.0684323	0.0726363	0.055526	0.0498513	0.0549882	0.0713765	0.0464269	0.0486149	0.0291078	0.0247526	0.0169541	0.0424338	0.04205	0.045624	0.0598724	0.0485798	0.047241
p__Cyanobacteria	0.00354198	0.00295343	0.00435648	0.00469816	0.00480022	0.00444509	0.0027458	0.00349869	0.00306569	0.00368464	0.0038421	0.00361751	0.0626393	0.179902	0.083779	0.302131	0.499063	0.57494	0.0053662	0.00675533	0.00457815	0.0192564	0.0403458	0.0623313	0.0395403	0.0760117	0.11198	0.0516559	0.0755353	0.0783914	0.00302926	0.0030786	0.00440758	0.00360951	0.00428666	0.00380063
p__Elusimicrobia	0.000262898	0.000278866	0.000258246	0.00090962	0.000847926	0.000881723	0.00205021	0.00184284	0.00175212	0.00104681	0.00105555	0.00137725	0.00076467	0.000576703	0.000652492	0.000950235	0.000505965	0.000419176	0.000929863	0.000985127	0.00104253	0.00105015	0.00105471	0.00103198	0.000143643	0.000202817	0.000208929	0.000872573	0.00100475	0.000959915	0.00116668	0.00104737	0.0011815	0.00100544	0.00122274	0.00166384
p__FBP	0.000302159	0.000313805	0.000266996	0.00109614	0.00112909	0.00103268	0.000461169	0.000684334	0.00061959	0.00105969	0.00105212	0.00126959	0.00404115	0.0061265	0.00408319	0.00258552	0.00263723	0.00385032	0.00103852	0.0011675	0.00120282	0.00156302	0.00209747	0.00222938	0.00210773	0.0028164	0.00260199	0.00325581	0.00303537	0.00351411	0.00133945	0.00138619	0.00131028	0.000709523	0.000777965	0.00100566
p__FCPU426	4.25111e-06	6.67695e-06	4.21578e-06	0.000123694	0.000129582	0.000181043	0.00054864	0.0002836	0.000348827	6.07756e-05	5.49818e-05	5.78787e-05	0.00016093	0.000116558	0.000146858	0.000106148	4.98122e-05	6.07402e-05	0.000517446	0.000432447	0.000502691	0.000240311	0.000263639	0.000318657	2.98049e-05	6.42848e-05	5.51702e-05	1.16935e-05	1.05277e-05	1.2612e-05	0.000191818	0.000157067	0.00026265	0.000246152	0.000181243	0.000230914
p__Fibrobacteres	4.72215e-06	1.10929e-05	8.78484e-06	0.000444282	0.000367374	0.000391832	0.00074597	0.000713951	0.000672735	0.000155054	0.000134234	0.000182362	0.000519825	0.00047225	0.000419141	0.00103847	0.000671616	0.000485156	0.0041435	0.00388504	0.00396208	0.000713421	0.000806003	0.000651998	8.08535e-05	0.000231986	0.000119549	0.000138473	0.000204513	0.000119172	0.000240594	0.000334566	0.000241807	0.00134482	0.00142884	0.00138553
p__Firmicutes	0.00861263	0.0086768	0.00813717	0.00156955	0.00125647	0.00184661	0.0017876	0.0016804	0.00146571	0.000456117	0.000399746	0.000495849	0.00102944	0.000844605	0.000923209	0.00217232	0.00137604	0.0011699	0.01083	0.0118442	0.0147675	0.0276323	0.0324216	0.0384322	0.000850669	0.000834454	0.000825822	0.000286814	0.000298378	0.000304655	0.00610032	0.00901769	0.00892217	0.0025891	0.00320979	0.00341405
p__Gemmatimonadetes	0.000832299	0.000408154	0.000694415	0.00179654	0.00176501	0.00214216	0.00471208	0.0025774	0.00334991	0.00129137	0.00114077	0.000778083	0.00273377	0.00074133	0.00212059	0.00114824	0.000455846	0.000426347	0.00296166	0.00167628	0.00197872	0.00217112	0.00295311	0.00415396	0.0013809	0.00105841	0.00139678	0.000697111	0.000388099	0.000274885	0.00155101	0.00123308	0.00121669	0.00211723	0.00224984	0.00193669
p__GN02	0	0	0	1.60153e-06	1.33068e-06	0	3.65054e-06	5.52291e-06	8.80839e-06	0	0	0	2.19032e-06	0	0	3.96849e-06	5.87619e-06	2.838e-06	1.42842e-05	1.77463e-05	1.02215e-05	9.97421e-06	3.78007e-06	9.26766e-06	0	0	0	0	0	0	0	0	2.5436e-06	0	0	0
p__Nitrospirae	1.44844e-06	0	2.79089e-06	0.000206161	0.000254949	0.000263781	0.000524347	0.000511746	0.000532825	1.79347e-05	6.46498e-06	7.41883e-06	2.32339e-05	6.97135e-06	2.17737e-05	3.16066e-05	1.76521e-05	2.03253e-05	0.000268526	0.000231444	0.000272471	9.65037e-05	7.57781e-05	7.7568e-05	4.83991e-06	0	1.89592e-06	1.46493e-05	2.04195e-05	1.31066e-05	5.40397e-05	4.45601e-05	7.03141e-05	0.000442622	0.000416079	0.00026132
p__NKB19	0	0	0	0	1.15404e-06	0	0	0	0	0	0	0	1.04806e-06	2.46117e-06	0	1.34246e-06	0	0	0	2.42584e-06	1.13049e-06	7.32463e-06	5.46403e-06	2.95576e-06	0	0	0	2.62132e-05	3.12298e-05	1.27651e-05	0	0	0	0	0	0
p__OD1	5.38042e-05	4.62087e-05	5.56295e-05	4.8352e-05	5.04481e-05	5.9857e-05	4.16044e-05	5.3498e-05	5.47816e-05	3.60461e-05	2.82505e-05	2.37991e-05	2.70375e-05	2.40347e-05	3.26546e-05	5.7702e-05	4.27231e-05	2.23272e-05	9.55852e-05	0.000117312	0.000107196	0.000129264	0.000230137	0.000162661	0	5.99395e-06	3.43857e-06	2.4176e-05	3.56811e-05	4.94236e-05	4.26289e-05	7.1527e-05	9.81406e-05	9.99305e-05	9.67275e-05	7.72501e-05
p__OP11	0	0	0	1.47199e-06	1.23647e-06	2.04901e-06	5.14608e-06	2.68491e-06	0	0	0	0	1.18937e-06	0	6.47676e-06	0	1.41311e-06	0	1.70751e-06	4.39242e-06	6.98313e-06	1.53087e-06	5.64067e-06	2.67314e-06	0	1.46022e-06	0	1.80172e-06	1.74284e-06	3.08529e-06	1.66041e-06	0	2.53182e-06	0	0	3.37969e-06
p__OP3	7.96053e-06	2.47294e-06	4.29821e-06	4.9294e-05	3.89548e-05	4.28762e-05	0.000154724	0.000115357	0.000154995	6.74525e-05	5.71132e-05	6.13526e-05	3.143e-05	2.26569e-05	2.97342e-05	5.27679e-05	2.46941e-05	2.64487e-05	3.35614e-05	2.09494e-05	4.63029e-05	4.78691e-05	7.38115e-05	6.73112e-05	2.2021e-06	0	2.01368e-06	0.000143325	9.65862e-05	0.000142159	4.24169e-05	9.3807e-05	6.74054e-05	0.000106737	0.000158374	0.000148706
p__Planctomycetes	0.0265768	0.0317855	0.0368635	0.0541548	0.0576362	0.055223	0.0397883	0.0594994	0.0580364	0.033814	0.0295965	0.0300427	0.0314767	0.0328827	0.0321634	0.0276324	0.0210993	0.0126824	0.0376053	0.0452981	0.0362194	0.0487633	0.0410954	0.0435983	0.0240483	0.0152516	0.0160601	0.0534664	0.0471897	0.0387718	0.0575497	0.0554834	0.060875	0.0501266	0.049765	0.0498653
p__Proteobacteria	0.564109	0.540443	0.544825	0.419104	0.413646	0.385628	0.410246	0.382314	0.374613	0.427752	0.44876	0.463828	0.365211	0.33915	0.379685	0.318557	0.229606	0.221107	0.378763	0.365241	0.372244	0.369059	0.386031	0.36079	0.337064	0.43028	0.371625	0.45788	0.472079	0.545308	0.3609	0.365319	0.361334	0.356837	0.388712	0.389234
p__Spirochaetes	0	0	0	0	0	0	1.91948e-06	0	0	0	0	0	0	0	0	1.10694e-06	0	2.70846e-06	2.98402e-05	1.52616e-05	6.43083e-05	0	0	0	0	0	0	0	0	0	0	0	0	0	0	0
p__Tenericutes	1.38956e-06	2.2492e-06	6.00572e-06	1.72871e-05	2.55067e-05	1.29771e-05	5.93507e-06	2.48472e-06	5.36982e-06	4.94118e-05	7.22453e-05	8.76836e-05	6.11171e-06	1.32361e-05	1.24472e-05	3.72237e-05	2.16913e-05	4.90114e-05	5.55706e-05	1.85706e-05	2.00897e-05	5.86441e-06	2.33988e-05	1.40605e-05	7.38351e-05	0.000152581	0.000109504	3.54455e-06	1.73106e-06	9.96243e-06	1.67218e-06	2.96753e-06	4.59261e-06	0	2.5648e-05	1.50143e-05
p__TM6	0.000693979	0.000545225	0.000538231	0.000279678	0.000269139	0.000254207	0.000179783	0.000226604	0.00028055	0.000213651	0.000232056	0.000233328	0.000216171	0.000175956	0.000235648	0.000498122	0.00031039	0.000225556	0.000678694	0.000472003	0.000452749	0.00041947	0.000556742	0.00049718	5.35451e-05	7.61196e-05	0.000109128	0.000366808	0.000358977	0.000520567	0.000335437	0.000366903	0.000286343	0.000356269	0.000492446	0.000429562
p__TM7	0.000419882	0.000476407	0.000432589	0.00023009	0.000211413	0.000236555	0.000345294	0.000276357	0.000203029	0.000232845	0.000284188	0.000277264	0.000237367	0.000162932	0.000222412	0.000299509	0.000228206	0.00015085	0.000743238	0.000840424	0.000782098	0.000384496	0.000327453	0.000314111	0.000358765	0.000331693	0.000280455	0.00020642	0.00019236	0.000220681	0.000221953	0.000390608	0.0002968	0.00023049	0.000298532	0.000360308
p__Verrucomicrobia	0.0528509	0.0516715	0.0578429	0.100235	0.104385	0.107112	0.108172	0.130281	0.131451	0.0892799	0.0887572	0.0857023	0.0652726	0.0550784	0.0655486	0.0574045	0.0406177	0.0276773	0.0899956	0.0923693	0.0957639	0.065713	0.0624205	0.0606202	0.10231	0.0613911	0.0550575	0.0961274	0.0886921	0.0873652	0.0867837	0.0880566	0.0899348	0.113143	0.112557	0.110544
p__WPS-2	0.00467866	0.00595876	0.00759531	0.000489455	0.0005493	0.000580059	0.000477855	0.000486946	0.000547793	0.000679153	0.000609899	0.000548087	0.00443916	0.00381962	0.00441943	0.00142794	0.00229974	0.00116045	0.00113533	0.00119304	0.00115995	0.00296991	0.00231787	0.00211957	0.00287987	0.00240137	0.00208354	0.000603128	0.000567788	0.000556224	0.00143557	0.00171255	0.00172811	0.0013788	0.00112719	0.00111884
p__WS2	0	0	0	8.33971e-05	9.46431e-05	9.27237e-05	4.27937e-05	5.53822e-05	6.97606e-05	3.45152e-05	5.14255e-05	3.59048e-05	5.14726e-05	3.46566e-05	4.61381e-05	3.65172e-05	1.88533e-05	9.90356e-06	7.76976e-05	6.85006e-05	6.11642e-05	3.0429e-05	3.65878e-05	3.32081e-05	2.29631e-06	0	0	0.000136919	7.75092e-05	0.000119314	6.59923e-05	6.80295e-05	5.76078e-05	8.45041e-05	7.42237e-05	7.49302e-05
p__WS3	9.80935e-06	4.4984e-06	9.55028e-06	0.000335897	0.00036927	0.000382058	0.000662467	0.000460133	0.000670215	0.000216642	0.000161048	0.000119443	9.27708e-05	6.20591e-05	8.38093e-05	5.63478e-05	4.85168e-05	3.1689e-05	0.00024309	0.000232363	0.000335119	0.000171493	0.000213015	0.000224237	0	3.28548e-06	3.92138e-06	0.000151203	0.00012579	0.000111648	0.000223731	0.00031835	0.000244998	0.000561735	0.000403078	0.000269787
p__WS4	0	0	0	0	0	0	0	0	0	0	0	0	0	0	0	0	0	0	1.70751e-06	2.28453e-06	0	0	0	1.17759e-06	0	0	0	0	0	0	0	0	0	0	0	0
Unassigned	5.9704e-06	1.05512e-05	1.46022e-06	5.73488e-06	1.17877e-05	2.97931e-06	8.98503e-06	1.43666e-05	6.57097e-06	9.77402e-07	3.48567e-06	7.88987e-07	1.40134e-05	4.46308e-06	1.56384e-05	0	2.50827e-06	2.72024e-06	4.96944e-06	4.42775e-06	8.40801e-06	3.7577e-05	1.78405e-05	1.68042e-05	2.29631e-06	6.48854e-06	0	0.000130442	0.000141664	7.74385e-05	3.55633e-06	0	0	3.521e-06	4.25111e-06	5.31094e-06
Other	5.9704e-06	1.05512e-05	1.46022e-06	5.73488e-06	1.17877e-05	2.97931e-06	8.98503e-06	1.43666e-05	6.57097e-06	9.77402e-07	3.48567e-06	7.88987e-07	1.40134e-05	4.46308e-06	1.56384e-05	0	2.50827e-06	2.72024e-06	4.96944e-06	4.42775e-06	8.40801e-06	3.7577e-05	1.78405e-05	1.68042e-05	2.29631e-06	6.48854e-06	0	0.000130442	0.000141664	7.74385e-05	3.55633e-06	0	0	3.521e-06	4.25111e-06	5.31094e-06
Grand Total	1	1	1	1	1	1	1	1	1	1	1	1	1	1	1	1	1	1	1	1	1	1	1	1	1	1	1	1	1	1	1	1	1	1	1	1

## Sheet: lane8_trimmed_evendepth_nochime
Taxon	1.1	1.2	1.3	3.1	3.2	3.3	5.1	5.2	5.3	8.1	8.2	8.3	11.1	11.2	11.3	14.1	14.2	14.3	17.1	17.2	17.3	20.1	20.2	20.3	23.1	23.2	23.3	26.1	26.2	26.3	29.1	29.2	29.3	32.1	32.2	32.3	Kingdom	Phyla	Class	Order	Family	Genus	1
Unassigned;Other;Other;Other;Other;Other	5.9704e-06	1.05512e-05	1.46022e-06	5.73488e-06	1.17877e-05	2.97931e-06	8.98503e-06	1.43666e-05	6.57097e-06	9.77402e-07	3.48567e-06	7.88987e-07	1.40134e-05	4.46308e-06	1.56384e-05	0	2.50827e-06	2.72024e-06	4.96944e-06	4.42775e-06	8.40801e-06	3.7577e-05	1.78405e-05	1.68042e-05	2.29631e-06	6.48854e-06	0	0.000130442	0.000141664	7.74385e-05	3.55633e-06	0	0	3.521e-06	4.25111e-06	5.31094e-06	Unassigned	Other	Other	Other	Other	Other	2
k__Archaea;p__Crenarchaeota;c__MBGA;o__NRP-J;f__;g__	1.46022e-06	0	7.46594e-06	1.34246e-06	2.81445e-06	4.98122e-06	1.75461e-06	5.49936e-06	0	2.48472e-06	3.68587e-06	1.74284e-06	5.27562e-06	4.65149e-06	7.43061e-06	0	0	0	1.6133e-06	6.6063e-06	3.68587e-06	4.1098e-06	3.63876e-06	9.1499e-06	6.6534e-06	1.63685e-06	0	0	1.66041e-06	0	1.2506e-05	8.32558e-06	1.44844e-05	5.0401e-06	8.8555e-06	6.4061e-06	k__Archaea	p__Crenarchaeota	c__MBGA	o__NRP-J	f__	g__	3
k__Archaea;p__Crenarchaeota;c__Thaumarchaeota;o__Nitrososphaerales;f__Nitrososphaeraceae;g__Candidatus Nitrososphaera	1.37778e-06	0	1.36601e-06	2.47883e-05	1.13755e-05	2.00191e-05	7.18685e-05	5.14961e-05	5.65598e-05	2.79089e-06	1.91948e-06	1.89592e-06	4.70213e-05	4.47132e-05	7.21982e-05	7.48007e-05	3.13593e-05	1.89592e-05	0.000227358	0.00027266	0.000336156	4.3724e-05	5.01301e-05	4.25111e-05	0.000202699	0.000168714	0.000220233	1.75461e-06	5.3345e-06	0	0	0	0	2.41524e-05	2.56244e-05	1.65334e-05	k__Archaea	p__Crenarchaeota	c__Thaumarchaeota	o__Nitrososphaerales	f__Nitrososphaeraceae	g__Candidatus Nitrososphaera	4
k__Archaea;p__Euryarchaeota;c__Methanobacteria;o__Methanobacteriales;f__Methanobacteriaceae;g__Methanobacterium	0	0	1.64863e-06	1.47199e-06	1.34246e-06	1.01273e-06	0	2.62603e-06	3.49745e-06	0	9.89178e-07	9.30298e-07	0	0	0	0	0	1.48377e-06	0	2.23743e-06	0	1.38956e-06	0	1.2247e-06	0	0	0	0	0	3.25016e-06	1.71929e-06	0	2.72024e-06	0	0	1.67218e-06	k__Archaea	p__Euryarchaeota	c__Methanobacteria	o__Methanobacteriales	f__Methanobacteriaceae	g__Methanobacterium	5
k__Archaea;p__Euryarchaeota;c__Methanobacteria;o__Methanobacteriales;f__Methanobacteriaceae;g__Methanobrevibacter	0	0	0	0	0	0	0	0	0	0	0	0	0	0	2.67314e-06	0	0	0	0	0	0	0	0	0	0	0	0	0	0	0	0	0	0	0	0	0	k__Archaea	p__Euryarchaeota	c__Methanobacteria	o__Methanobacteriales	f__Methanobacteriaceae	g__Methanobrevibacter	6
k__Archaea;p__Euryarchaeota;c__Methanobacteria;o__Methanobacteriales;f__Methanobacteriaceae;g__Methanosphaera	0	0	0	0	0	0	0	0	0	0	0	0	9.89178e-07	0	1.23647e-06	0	0	0	0	0	0	0	0	0	0	0	0	0	0	0	0	0	0	0	0	0	k__Archaea	p__Euryarchaeota	c__Methanobacteria	o__Methanobacteriales	f__Methanobacteriaceae	g__Methanosphaera	7
k__Archaea;p__[Parvarchaeota];c__[Parvarchaea];o__YLA114;f__;g__	0	0	0	0	0	1.08339e-06	0	0	0	9.06746e-07	0	0	0	0	0	0	0	0	0	0	0	0	0	0	0	0	0	1.87237e-06	1.68396e-06	3.29726e-06	0	0	0	9.98599e-06	4.22756e-06	7.05378e-06	k__Archaea	p__[Parvarchaeota]	c__[Parvarchaea]	o__YLA114	f__	g__	8
k__Bacteria;Other;Other;Other;Other;Other	0	0	0	0	0	0	0	0	0	0	0	1.84882e-06	0	0	0	0	0	0	0	0	0	0	0	0	0	0	0	0	0	0	0	0	0	0	0	0	k__Bacteria	Other	Other	Other	Other	Other	9
k__Bacteria;p__;c__;o__;f__;g__	0	0	0	4.09449e-05	3.91903e-05	2.97578e-05	2.03017e-05	1.63214e-05	3.56811e-06	2.66136e-06	0	9.30298e-07	1.9548e-06	1.13049e-06	9.56205e-06	0	0	0	0	0	0	7.47771e-06	1.43313e-05	7.59547e-06	0	0	0	9.57265e-05	3.17479e-05	9.36186e-06	1.8606e-06	0	0	5.8232e-05	6.17059e-05	2.48119e-05	k__Bacteria	p__	c__	o__	f__	g__	10
k__Bacteria;p__AD3;c__ABS-6;o__;f__;g__	0.00543232	0.00430073	0.00380634	0.0157296	0.0152026	0.0240438	0.0206344	0.0150318	0.0167997	0.0011667	0.00105081	0.00114804	0.017175	0.0135555	0.0163071	0.0143778	0.00782806	0.00474357	0.0505586	0.0493806	0.0533906	0.0387427	0.0366911	0.0358861	0.0365782	0.0282351	0.0379643	0.000137873	0.00015304	6.09051e-05	0.00396215	0.00443371	0.00417262	0.00967553	0.0072675	0.00866613	k__Bacteria	p__AD3	c__ABS-6	o__	f__	g__	11
k__Bacteria;p__AD3;c__JG37-AG-4;o__;f__;g__	0.00484513	0.00508271	0.00631469	0.00178905	0.00179343	0.00253467	0.00231	0.00202067	0.00302671	0.000713327	0.000580907	0.000554364	0.00491551	0.00364092	0.00461265	0.00469799	0.00351516	0.00250069	0.0129913	0.0128142	0.0130469	0.00650282	0.00583657	0.00635138	0.012629	0.0131989	0.0112635	8.56463e-05	6.54035e-05	6.04576e-05	0.000365466	0.000473958	0.000505694	0.00145549	0.00136072	0.00109703	k__Bacteria	p__AD3	c__JG37-AG-4	o__	f__	g__	12
k__Bacteria;p__Acidobacteria;c__;o__;f__;g__	0	0	0	0.00010417	0.000121893	0.000127239	0.00041589	0.000228265	0.000242561	7.26339e-05	4.91056e-05	3.06763e-05	4.57024e-05	2.63428e-05	4.47367e-05	1.21292e-06	0	0	8.58465e-06	2.46117e-06	5.98217e-06	1.58033e-05	1.26002e-05	1.45904e-05	0	0	1.82527e-06	0.000344552	0.000240688	8.3456e-05	0.000137166	0.000113661	0.000121339	0.000179418	7.88752e-05	6.07756e-05	k__Bacteria	p__Acidobacteria	c__	o__	f__	g__	13
k__Bacteria;p__Acidobacteria;c__AT-s54;o__;f__;g__	0	0	0	2.80267e-06	1.26002e-06	6.24124e-06	2.42113e-05	1.17642e-05	1.74755e-05	9.06746e-07	5.87619e-06	3.28548e-06	8.70241e-06	0	8.99681e-06	0	0	0	0	0	0	0	8.43156e-06	1.23647e-06	0	0	0	8.67886e-06	4.88701e-06	3.09707e-06	2.61426e-05	2.20563e-05	2.5907e-05	4.01088e-05	1.3189e-05	1.97836e-05	k__Bacteria	p__Acidobacteria	c__AT-s54	o__	f__	g__	14
k__Bacteria;p__Acidobacteria;c__Acidobacteria-5;o__;f__;g__	9.51495e-05	5.95391e-05	6.07402e-05	0.000885679	0.000905039	0.000940555	0.00213911	0.00160016	0.00191649	0.000772312	0.000779884	0.000602244	0.000583533	0.000378043	0.00058756	0.000395165	0.00017996	0.000158057	0.000450712	0.000354161	0.000490079	0.000475406	0.000640257	0.000646133	6.57332e-05	5.9386e-05	5.97275e-05	0.000932983	0.000811338	0.000728671	0.0011921	0.00126344	0.00103297	0.00113394	0.00123686	0.000968747	k__Bacteria	p__Acidobacteria	c__Acidobacteria-5	o__	f__	g__	15
k__Bacteria;p__Acidobacteria;c__Acidobacteria-6;o__CCU21;f__;g__	4.78103e-06	0	5.55824e-06	0.00278976	0.00354402	0.00379132	0.00467986	0.00435587	0.00533557	0.00131811	0.00109616	0.000600584	0.0010766	0.000630966	0.00106762	0.000623418	0.000338699	0.0002035	0.00172584	0.00125438	0.00165035	0.00115935	0.00107388	0.00116599	0.000150885	0.000113355	0.000119585	0.00159245	0.00107487	0.000622723	0.0016388	0.00144201	0.00153112	0.00234978	0.0017644	0.00109206	k__Bacteria	p__Acidobacteria	c__Acidobacteria-6	o__CCU21	f__	g__	16
k__Bacteria;p__Acidobacteria;c__Acidobacteria-6;o__iii1-15;f__;g__	0.00273819	0.0023673	0.00266916	0.0074251	0.00734886	0.0081308	0.0134763	0.00954719	0.0127277	0.00779711	0.00726146	0.0054599	0.00772155	0.00562821	0.00831167	0.0042973	0.00295254	0.00193668	0.00669178	0.00672315	0.00701256	0.0080461	0.00770621	0.00807546	0.00317444	0.00306029	0.00299448	0.0131598	0.011496	0.00962925	0.00825702	0.00753071	0.00792637	0.00850396	0.00755536	0.00561958	k__Bacteria	p__Acidobacteria	c__Acidobacteria-6	o__iii1-15	f__	g__	17
k__Bacteria;p__Acidobacteria;c__Acidobacteria-6;o__iii1-15;f__RB40;g__	0.000158504	0.000113355	0.000187072	0.00183896	0.00196797	0.00201081	0.00224662	0.00242605	0.00297447	0.00226443	0.00191507	0.00168284	0.00178823	0.00120007	0.00190339	0.000346907	0.000228465	0.000147293	0.000772477	0.000683039	0.00068278	0.00112278	0.00118379	0.00136666	0.000313911	0.000298367	0.000346047	0.00296431	0.00235544	0.00222947	0.00160748	0.00136179	0.00159653	0.00166485	0.00145565	0.00128989	k__Bacteria	p__Acidobacteria	c__Acidobacteria-6	o__iii1-15	f__RB40	g__	18
k__Bacteria;p__Acidobacteria;c__Acidobacteria-6;o__iii1-15;f__mb2424;g__	0	0	0	6.87714e-06	7.77211e-06	1.44608e-05	7.14799e-06	5.06365e-06	0	4.66327e-06	3.56811e-06	3.60343e-06	0.000193643	0.000140487	0.000178711	1.39898e-05	1.34246e-06	1.49554e-06	1.60153e-06	4.4513e-06	3.65054e-06	0.000191806	0.000214628	0.000245764	4.45012e-05	5.68777e-05	5.39573e-05	0.00085054	0.000768862	0.00047994	1.25296e-05	2.00073e-05	2.42584e-06	0	4.71037e-06	1.53087e-06	k__Bacteria	p__Acidobacteria	c__Acidobacteria-6	o__iii1-15	f__mb2424	g__	19
k__Bacteria;p__Acidobacteria;c__Acidobacteriia;o__Acidobacteriales;f__Acidobacteriaceae;g__	0.0250506	0.0289393	0.0263147	0.00640038	0.00620197	0.00562063	0.00387169	0.00364201	0.00356613	0.0241698	0.026243	0.0280561	0.0103792	0.00876105	0.0102198	0.0106518	0.00915476	0.00780687	0.00657333	0.00531912	0.00556849	0.00881845	0.007312	0.00648589	0.0159181	0.0227257	0.0160214	0.00425563	0.00417332	0.00466733	0.0111259	0.0110079	0.0116884	0.00683388	0.0079491	0.00697009	k__Bacteria	p__Acidobacteria	c__Acidobacteriia	o__Acidobacteriales	f__Acidobacteriaceae	g__	20
k__Bacteria;p__Acidobacteria;c__Acidobacteriia;o__Acidobacteriales;f__Acidobacteriaceae;g__Edaphobacter	4.33707e-05	6.01043e-05	6.22947e-05	2.38463e-05	3.42326e-05	3.56222e-05	1.07985e-05	1.09281e-05	5.41693e-06	7.95464e-05	8.51517e-05	0.000120114	5.63243e-05	4.83049e-05	5.72075e-05	1.79818e-05	9.13812e-06	1.45315e-05	5.27562e-06	2.13144e-06	5.57001e-06	2.85802e-05	3.41973e-05	3.31375e-05	3.71413e-05	6.77587e-05	3.74003e-05	6.4061e-05	6.55801e-05	0.000115899	3.18657e-05	3.15124e-05	3.9732e-05	3.97909e-05	6.72523e-05	5.98924e-05	k__Bacteria	p__Acidobacteria	c__Acidobacteriia	o__Acidobacteriales	f__Acidobacteriaceae	g__Edaphobacter	21
k__Bacteria;p__Acidobacteria;c__Acidobacteriia;o__Acidobacteriales;f__Acidobacteriaceae;g__Terriglobus	2.89923e-05	2.00544e-05	5.95862e-06	0	9.89178e-07	2.26098e-06	3.70942e-06	1.33068e-06	1.96658e-06	1.81349e-06	5.40515e-06	4.08625e-06	0.000124059	0.000175791	0.000130913	0.000251769	0.00040402	0.00121655	0.000231032	9.15461e-05	4.68446e-05	1.38956e-06	7.10088e-06	0	4.15101e-05	0.000113779	0.000159375	1.32832e-05	2.1703e-05	4.41833e-05	8.32558e-06	1.11165e-05	0	0	0	1.71929e-06	k__Bacteria	p__Acidobacteria	c__Acidobacteriia	o__Acidobacteriales	f__Acidobacteriaceae	g__Terriglobus	22
k__Bacteria;p__Acidobacteria;c__Acidobacteriia;o__Acidobacteriales;f__Koribacteraceae;g__	0.0074599	0.008379	0.00786332	0.00874386	0.00876194	0.0085682	0.0110366	0.0110187	0.0110553	0.0140737	0.0137045	0.0115765	0.00918792	0.00791921	0.00835211	0.00763817	0.00411288	0.00270246	0.00926299	0.00860021	0.0103405	0.012157	0.0124439	0.0107015	0.00860413	0.00773642	0.00844895	0.00468143	0.00414902	0.00296903	0.0146821	0.0154424	0.0149998	0.015918	0.0131461	0.0112509	k__Bacteria	p__Acidobacteria	c__Acidobacteriia	o__Acidobacteriales	f__Koribacteraceae	g__	23
k__Bacteria;p__Acidobacteria;c__Acidobacteriia;o__Acidobacteriales;f__Koribacteraceae;g__Candidatus Koribacter	0.0204862	0.0216121	0.01995	0.00229927	0.00199655	0.0022945	0.00671586	0.00889137	0.00925936	0.0176154	0.0182565	0.0222484	0.00261528	0.00214226	0.00282267	0.00613386	0.00355228	0.00312053	0.00852555	0.00865435	0.00824516	0.00669393	0.00501203	0.00478	0.00522216	0.00617128	0.00613566	0.00177073	0.00209301	0.00193668	0.017957	0.0189683	0.0177676	0.00650838	0.00818674	0.00826252	k__Bacteria	p__Acidobacteria	c__Acidobacteriia	o__Acidobacteriales	f__Koribacteraceae	g__Candidatus Koribacter	24
k__Bacteria;p__Acidobacteria;c__BPC102;o__;f__;g__	0	0	0	1.5662e-06	1.24825e-06	1.10694e-06	0	2.56715e-06	3.4739e-06	1.13049e-06	0	0	0	0	0	0	0	0	0	2.48472e-06	3.35614e-06	0	0	0	0	0	0	0	0	0	0	0	0	0	0	0	k__Bacteria	p__Acidobacteria	c__BPC102	o__	f__	g__	25
k__Bacteria;p__Acidobacteria;c__BPC102;o__MVS-40;f__;g__	0	0	0	0	0	0	1.77817e-06	1.28358e-06	1.74284e-06	0	0	0	0	0	0	0	0	0	0	0	0	0	0	0	0	0	0	0	0	0	0	0	0	0	0	0	k__Bacteria	p__Acidobacteria	c__BPC102	o__MVS-40	f__	g__	26
k__Bacteria;p__Acidobacteria;c__DA052;o__Ellin6513;f__;g__	0.00629754	0.00720407	0.00704885	0.0053485	0.00484024	0.00538802	0.00822022	0.00843427	0.00902367	0.0134052	0.0128737	0.0108221	0.00451111	0.00411782	0.0045416	0.00189543	0.000906476	0.000530211	0.00175391	0.00154196	0.00184456	0.00666653	0.00621884	0.00577666	0.00221907	0.00200742	0.00219976	0.00414617	0.00352275	0.00237081	0.0176401	0.0187315	0.0179646	0.0125291	0.011782	0.0108593	k__Bacteria	p__Acidobacteria	c__DA052	o__Ellin6513	f__	g__	27
k__Bacteria;p__Acidobacteria;c__EC1113;o__;f__;g__	0.000140181	0.000134799	0.000148553	0.000231939	0.000271235	0.000294834	0.000436227	0.000368233	0.000423933	0.000151851	0.00012479	0.000125673	0.000434379	0.000222188	0.000389618	0.000216088	9.80228e-05	9.197e-05	0.000267255	0.000224944	0.000266454	0.000199637	0.000210872	0.000263722	5.09898e-05	7.61431e-05	7.79095e-05	4.68917e-05	4.257e-05	3.89194e-05	0.000297672	0.000333965	0.000248684	0.000232645	0.000246529	0.00026742	k__Bacteria	p__Acidobacteria	c__EC1113	o__	f__	g__	28
k__Bacteria;p__Acidobacteria;c__Holophagae;o__Holophagales;f__Holophagaceae;g__	0.000112024	0.000159481	0.000121928	5.09898e-06	1.28358e-06	3.09707e-06	0	0	0	9.89178e-07	1.66041e-06	8.12539e-07	8.13717e-06	0	0	3.16301e-05	1.8076e-05	1.98895e-05	0.000516151	0.00080837	0.000623453	2.52594e-05	3.59166e-06	1.16582e-06	0	0	0	0	1.64863e-06	0	1.97836e-06	0	2.53182e-06	0	0	0	k__Bacteria	p__Acidobacteria	c__Holophagae	o__Holophagales	f__Holophagaceae	g__	29
k__Bacteria;p__Acidobacteria;c__Holophagae;o__Holophagales;f__Holophagaceae;g__Geothrix	6.87714e-06	2.28453e-06	0	0	0	0	0	0	0	0	0	0	0	0	0	0	2.68491e-06	0	0.000377831	0.000411898	0.000546862	0	0	0	0	0	0	0	0	0	0	0	0	0	0	0	k__Bacteria	p__Acidobacteria	c__Holophagae	o__Holophagales	f__Holophagaceae	g__Geothrix	30
k__Bacteria;p__Acidobacteria;c__PAUC37f;o__;f__;g__	0	0	0	1.08692e-05	5.85264e-06	7.78389e-06	7.35995e-06	1.18348e-05	1.25531e-05	0	0	0	1.02451e-06	0	0	0	0	0	1.60153e-06	2.46117e-06	1.03628e-06	0	0	0	0	0	0	1.54265e-06	0	3.32081e-06	0	0	0	0	0	1.62508e-06	k__Bacteria	p__Acidobacteria	c__PAUC37f	o__	f__	g__	31
k__Bacteria;p__Acidobacteria;c__RB25;o__;f__;g__	0	0	0	2.31868e-05	2.05137e-05	2.3387e-05	6.13879e-05	4.32883e-05	4.38536e-05	7.90165e-06	8.39624e-06	3.33259e-06	6.52386e-06	2.48472e-06	0	0	0	0	0	0	0	2.66136e-06	0	4.18045e-06	0	1.58975e-06	1.70751e-06	2.08905e-05	1.05395e-05	3.04997e-06	1.4979e-05	3.07352e-06	2.31986e-06	2.102e-05	8.38446e-06	5.02832e-06	k__Bacteria	p__Acidobacteria	c__RB25	o__	f__	g__	32
k__Bacteria;p__Acidobacteria;c__Solibacteres;o__JH-WHS99;f__;g__	1.2247e-06	1.84882e-06	1.33068e-06	4.51018e-06	1.01862e-05	1.18584e-05	5.33685e-05	1.67571e-05	2.40347e-05	3.82718e-06	5.95862e-06	7.77211e-07	5.49936e-06	8.01941e-06	9.91533e-06	3.67409e-06	0	0	8.71419e-06	1.35423e-05	3.85073e-06	0	3.37969e-06	2.63781e-06	0	0	0	4.91056e-06	0	3.10884e-06	1.24354e-05	0	9.60916e-06	6.81826e-06	4.27466e-06	1.67218e-06	k__Bacteria	p__Acidobacteria	c__Solibacteres	o__JH-WHS99	f__	g__	33
k__Bacteria;p__Acidobacteria;c__Solibacteres;o__Solibacterales;Other;Other	6.64162e-06	2.46352e-05	2.16559e-05	8.5611e-06	1.8606e-05	1.14698e-05	9.09102e-06	1.12931e-05	7.21864e-06	3.23014e-05	2.36578e-05	5.22616e-05	1.70633e-05	1.32597e-05	3.43504e-05	7.79566e-06	9.55028e-06	4.85168e-06	1.91948e-06	2.16677e-06	2.28453e-06	2.0761e-05	3.48803e-05	3.32788e-05	0	4.85168e-06	1.73106e-06	0.000117842	0.000113014	6.77469e-05	2.75439e-05	5.2132e-05	3.84955e-05	2.24331e-05	3.85779e-05	3.11356e-05	k__Bacteria	p__Acidobacteria	c__Solibacteres	o__Solibacterales	Other	Other	34
k__Bacteria;p__Acidobacteria;c__Solibacteres;o__Solibacterales;f__;g__	0.0309439	0.0389553	0.0322988	0.0201376	0.0186162	0.0183349	0.0195171	0.0273129	0.0224522	0.0226214	0.0259336	0.0322008	0.0143544	0.0156837	0.0142711	0.02032	0.0131159	0.00857242	0.02152	0.0247959	0.0216283	0.0250817	0.0224847	0.0218885	0.00990222	0.00780125	0.00883676	0.0174068	0.0176357	0.0167625	0.0334398	0.0356307	0.0316258	0.0283137	0.0340513	0.0381533	k__Bacteria	p__Acidobacteria	c__Solibacteres	o__Solibacterales	f__	g__	35
k__Bacteria;p__Acidobacteria;c__Solibacteres;o__Solibacterales;f__AKIW659;g__	1.45197e-05	1.54265e-05	1.91006e-05	0	2.52005e-06	0	1.70751e-06	2.68491e-06	0	0	0	0	1.2247e-06	0	0	2.90865e-06	0	1.46022e-06	0	0	0	1.4555e-05	1.74048e-05	1.0351e-05	0	0	0	5.1343e-06	1.73106e-06	0	0	3.01464e-06	7.64258e-06	0	0	0	k__Bacteria	p__Acidobacteria	c__Solibacteres	o__Solibacterales	f__AKIW659	g__	36
k__Bacteria;p__Acidobacteria;c__Solibacteres;o__Solibacterales;f__PAUC26f;g__	0	0	0	0	1.23647e-06	3.04997e-06	1.9548e-06	0	0	0	1.01273e-06	0	0	0	0	0	0	0	2.07256e-06	0	0	0	0	0	0	0	0	0	0	0	1.63685e-06	0	0	0	0	0	k__Bacteria	p__Acidobacteria	c__Solibacteres	o__Solibacterales	f__PAUC26f	g__	37
k__Bacteria;p__Acidobacteria;c__Solibacteres;o__Solibacterales;f__Solibacteraceae;g__	0.00143552	0.00179177	0.00156381	0.00445679	0.00380408	0.0039728	0.00373793	0.00581827	0.0047459	0.00347038	0.00377939	0.00488304	0.00238564	0.00224694	0.0021252	0.00136018	0.00107472	0.000748089	0.00194329	0.00226395	0.00194663	0.00239907	0.00231735	0.00232078	0.00151553	0.00138407	0.00130338	0.00192091	0.00200084	0.00184118	0.00462964	0.00524656	0.00448827	0.00349179	0.00348643	0.00455189	k__Bacteria	p__Acidobacteria	c__Solibacteres	o__Solibacterales	f__Solibacteraceae	g__	38
k__Bacteria;p__Acidobacteria;c__Solibacteres;o__Solibacterales;f__Solibacteraceae;g__Candidatus Solibacter	0.0450151	0.0633053	0.0478706	0.0418692	0.036752	0.034708	0.0278027	0.0400126	0.0338578	0.0534206	0.0603082	0.0759735	0.0222793	0.0241939	0.021337	0.0214826	0.0151339	0.00905415	0.0249758	0.0293681	0.0253887	0.0370501	0.0312436	0.0308269	0.019836	0.0127443	0.0134677	0.0216329	0.0222047	0.0215345	0.0752352	0.0714005	0.0695954	0.0488707	0.0583007	0.0692601	k__Bacteria	p__Acidobacteria	c__Solibacteres	o__Solibacterales	f__Solibacteraceae	g__Candidatus Solibacter	39
k__Bacteria;p__Acidobacteria;c__Solibacteres;o__Solibacterales;f__[Bryobacteraceae];g__	0	0	0	4.39242e-06	4.00382e-06	5.27562e-06	0	0	0	0	0	7.65435e-07	4.96591e-05	5.48052e-05	5.57355e-05	0	1.14226e-06	0	5.01655e-06	1.63332e-05	2.06079e-06	1.03628e-05	1.06808e-05	1.01744e-05	1.81585e-05	3.02641e-06	5.7702e-06	8.93675e-05	0.000138603	0.000125779	3.69764e-06	8.64353e-06	4.75747e-06	1.51909e-06	0	0	k__Bacteria	p__Acidobacteria	c__Solibacteres	o__Solibacterales	f__[Bryobacteraceae]	g__	40
k__Bacteria;p__Acidobacteria;c__Sva0725;o__Sva0725;f__;g__	0.000277747	0.000287038	0.00028977	0.00648016	0.00743365	0.00811094	0.00265858	0.00243175	0.00245401	0.0050389	0.00426899	0.00289512	0.00320296	0.00269751	0.00374234	0.00353901	0.00176438	0.00150653	0.00560434	0.0049838	0.00472128	0.00198508	0.00214932	0.00182821	0.0110067	0.010242	0.0141854	0.00756576	0.00963153	0.00497001	0.00365844	0.00314205	0.00355881	0.00123759	0.00075466	0.000698748	k__Bacteria	p__Acidobacteria	c__Sva0725	o__Sva0725	f__	g__	41
k__Bacteria;p__Acidobacteria;c__TM1;o__;f__;g__	2.67902e-05	1.53323e-05	2.88392e-05	9.06864e-05	0.000129147	0.000128228	0.000184564	0.000143878	0.000123588	2.1444e-05	3.0429e-05	1.67925e-05	0.000870147	0.000609004	0.000705519	0.000497427	0.000240064	0.000124613	0.000613761	0.000691989	0.000692896	0.000267891	0.000239098	0.000197388	0.00123971	0.00108871	0.00116324	8.72596e-06	1.89475e-05	6.4061e-06	9.75047e-05	4.78103e-05	5.75607e-05	0.000108562	7.36938e-05	6.17294e-05	k__Bacteria	p__Acidobacteria	c__TM1	o__	f__	g__	42
k__Bacteria;p__Acidobacteria;c__[Chloracidobacteria];o__;f__;g__	1.26002e-06	0	0	6.90069e-06	9.89178e-06	8.12539e-06	7.09264e-05	9.49611e-05	7.26457e-05	6.06107e-05	7.66142e-05	3.26193e-05	4.1098e-06	1.14109e-05	9.09102e-06	7.59547e-06	2.39051e-06	3.00286e-06	1.88415e-06	6.58274e-06	5.06365e-06	1.85e-05	6.73583e-06	1.16817e-05	2.27275e-06	0	1.96658e-06	7.31992e-05	9.28885e-05	5.11311e-05	0.000146916	0.000133751	0.000128369	0.000190593	0.000165263	0.000137496	k__Bacteria	p__Acidobacteria	c__[Chloracidobacteria]	o__	f__	g__	43
k__Bacteria;p__Acidobacteria;c__[Chloracidobacteria];o__11-24;f__;g__	5.14608e-06	6.24124e-06	1.23412e-05	0.000462994	0.000452537	0.00074531	0.00159012	0.00101925	0.0012935	0.000101826	9.73634e-05	4.3359e-05	0.000746299	0.000677069	0.000846336	0.00100824	0.000538007	0.000283776	0.002491	0.00234959	0.00239474	0.00176876	0.00123093	0.00109888	0.000703011	0.0006788	0.000698713	0.000284554	0.000311944	0.000233705	0.00103549	0.00098316	0.00118188	0.0011817	0.000853613	0.000526926	k__Bacteria	p__Acidobacteria	c__[Chloracidobacteria]	o__11-24	f__	g__	44
k__Bacteria;p__Acidobacteria;c__[Chloracidobacteria];o__DS-100;f__;g__	0	0	0	9.25588e-06	1.19761e-05	1.32715e-05	7.72501e-06	1.34246e-06	8.3138e-06	0	7.30108e-07	0	0.000129123	9.02036e-05	0.000122046	2.66136e-06	1.41311e-06	4.66327e-06	0	0	0	1.96776e-05	2.50003e-05	3.01346e-05	2.09023e-05	1.70398e-05	7.72501e-06	0.000257575	0.000212932	6.86772e-05	0	2.838e-06	0	1.04335e-05	1.97836e-06	0	k__Bacteria	p__Acidobacteria	c__[Chloracidobacteria]	o__DS-100	f__	g__	45
k__Bacteria;p__Acidobacteria;c__[Chloracidobacteria];o__Ellin7246;f__;g__	2.37167e-05	2.35872e-05	2.47883e-05	0.000645592	0.000577362	0.000543035	0.000809053	0.000523982	0.000616128	7.52717e-05	7.22453e-05	9.40779e-05	0.00010397	0.00018003	0.000115051	0.000284506	0.000150873	0.000152734	0.000581354	0.000481341	0.000448392	0.000378113	0.000328419	0.000333565	0	2.70846e-06	4.05092e-06	0.000159905	0.000177463	0.000255832	0.000225109	0.000223436	0.000190134	0.00038227	0.000396319	0.000314441	k__Bacteria	p__Acidobacteria	c__[Chloracidobacteria]	o__Ellin7246	f__	g__	46
k__Bacteria;p__Acidobacteria;c__[Chloracidobacteria];o__PK29;f__;g__	0	0	0	0	5.94684e-06	4.22756e-06	7.54837e-06	2.89688e-06	6.81826e-06	0	0	0	5.34627e-06	1.30713e-05	8.45512e-06	0	0	0	0	1.99013e-06	0	0	0	0	0	1.57797e-06	0	5.18141e-06	8.514e-06	0	0	0	0	0	0	0	k__Bacteria	p__Acidobacteria	c__[Chloracidobacteria]	o__PK29	f__	g__	47
k__Bacteria;p__Acidobacteria;c__[Chloracidobacteria];o__RB41;f__;g__	0.000115581	0.00010099	0.000129759	0.00549945	0.0058178	0.00682773	0.00876101	0.00605353	0.00913217	0.00270458	0.00250144	0.00167049	0.00309642	0.00208718	0.00333153	0.0017062	0.00115431	0.000667542	0.00280013	0.00285282	0.0027173	0.0039308	0.00432645	0.00405134	0.00130888	0.00109656	0.00118633	0.0051308	0.00421452	0.00320173	0.00590328	0.00612475	0.00655873	0.0105288	0.00900227	0.00443359	k__Bacteria	p__Acidobacteria	c__[Chloracidobacteria]	o__RB41	f__	g__	48
k__Bacteria;p__Acidobacteria;c__[Chloracidobacteria];o__RB41;f__Ellin6075;g__	0.00081036	0.000731191	0.000831698	0.00515809	0.00465252	0.00401851	0.00241909	0.00321415	0.00299631	0.00427012	0.00462702	0.00497222	0.008939	0.00790063	0.00785069	0.00308706	0.00213747	0.0020511	0.00217334	0.00263344	0.00181203	0.00554252	0.00794145	0.00838156	0.00121696	0.00236893	0.00240817	0.0141469	0.0139959	0.0192525	0.00384312	0.00381991	0.00389704	0.00383515	0.0053102	0.00382419	k__Bacteria	p__Acidobacteria	c__[Chloracidobacteria]	o__RB41	f__Ellin6075	g__	49
k__Bacteria;p__Acidobacteria;c__iii1-8;o__;f__;g__	0	0	0	0	0	0	0	0	0	0	0	0	0	0	0	6.6063e-06	9.11457e-06	4.00382e-06	5.50171e-05	4.15455e-05	4.35238e-05	0	1.78994e-06	0	0	0	0	0	0	0	0	0	0	0	0	0	k__Bacteria	p__Acidobacteria	c__iii1-8	o__	f__	g__	50
k__Bacteria;p__Acidobacteria;c__iii1-8;o__32-20;f__;g__	3.76476e-05	2.62368e-05	4.81753e-05	0.00103798	0.0010943	0.00139065	0.000907818	0.000631213	0.000891838	0.000226039	0.000204442	0.000140381	0.000574736	0.000366114	0.00058975	0.000473993	0.000313393	0.000192101	0.0013607	0.00103588	0.00116944	0.000712974	0.000660559	0.000913188	0.000241277	0.000173978	0.000216889	0.000190676	0.000115216	9.62211e-05	0.000480034	0.000455434	0.000510746	0.000693178	0.00063358	0.000521544	k__Bacteria	p__Acidobacteria	c__iii1-8	o__32-20	f__	g__	51
k__Bacteria;p__Acidobacteria;c__iii1-8;o__DS-18;f__;g__	0.0032868	0.00381595	0.00443956	0.0412877	0.0421843	0.0463115	0.0182225	0.014729	0.0224341	0.0141222	0.0119625	0.0105755	0.0506813	0.0352828	0.0428127	0.0134446	0.0109063	0.00692487	0.0237676	0.022178	0.0216124	0.00940255	0.00718313	0.0077904	0.0225188	0.0142893	0.0130135	0.00695129	0.00598874	0.00450163	0.0211506	0.0230459	0.0229225	0.0227161	0.0202869	0.0138123	k__Bacteria	p__Acidobacteria	c__iii1-8	o__DS-18	f__	g__	52
k__Bacteria;p__Acidobacteria;c__iii1-8;o__SJA-36;f__;g__	0	0	3.00286e-06	4.4725e-05	3.54926e-05	6.04812e-05	8.55874e-05	3.52571e-05	6.64869e-05	5.54646e-06	2.96753e-06	9.18522e-07	8.58465e-06	1.33068e-06	4.75747e-06	6.48854e-06	0	1.43666e-06	2.66607e-05	2.32104e-05	1.32244e-05	7.27752e-06	9.39719e-06	1.07279e-05	0	0	0	1.31419e-05	4.72215e-06	9.95066e-06	4.3041e-05	1.70986e-05	2.48001e-05	1.85353e-05	1.92536e-05	1.114e-05	k__Bacteria	p__Acidobacteria	c__iii1-8	o__SJA-36	f__	g__	53
k__Bacteria;p__Actinobacteria;c__Acidimicrobiia;o__Acidimicrobiales;Other;Other	0	0	0	0	1.41311e-06	0	0	0	0	0	8.12539e-07	8.47867e-07	0	0	0	0	0	0	0	0	0	0	0	0	0	0	0	0	0	0	0	0	0	0	0	0	k__Bacteria	p__Actinobacteria	c__Acidimicrobiia	o__Acidimicrobiales	Other	Other	54
k__Bacteria;p__Actinobacteria;c__Acidimicrobiia;o__Acidimicrobiales;f__;g__	0.00260911	0.0029654	0.00306313	0.00524021	0.00554389	0.00510925	0.00736827	0.00674817	0.00612047	0.0116224	0.0101389	0.0079697	0.00761473	0.00626575	0.0073694	0.00273967	0.00189385	0.000816896	0.00332327	0.00349292	0.0030234	0.00705006	0.00661701	0.00637159	0.0101448	0.00638438	0.00784224	0.0106011	0.00881595	0.00432323	0.011654	0.0115915	0.0116337	0.0145157	0.0112497	0.0117587	k__Bacteria	p__Actinobacteria	c__Acidimicrobiia	o__Acidimicrobiales	f__	g__	55
k__Bacteria;p__Actinobacteria;c__Acidimicrobiia;o__Acidimicrobiales;f__AKIW874;g__	0	0	0	1.51909e-06	7.72501e-06	3.96849e-06	2.01368e-06	0	0	3.73297e-06	2.39051e-06	3.30904e-06	1.68042e-05	7.01845e-06	1.82291e-05	0	0	0	0	0	1.15404e-06	2.82622e-06	1.25414e-05	7.71323e-06	0	6.08815e-06	1.96658e-06	5.7125e-05	2.76381e-05	9.65626e-06	7.34818e-06	0	2.2492e-06	5.36982e-06	0	5.12253e-06	k__Bacteria	p__Actinobacteria	c__Acidimicrobiia	o__Acidimicrobiales	f__AKIW874	g__	56
k__Bacteria;p__Actinobacteria;c__Acidimicrobiia;o__Acidimicrobiales;f__C111;g__	0.00125376	0.00161205	0.00165666	0.00798646	0.00833295	0.00881157	0.00543466	0.0061331	0.00643517	0.00756546	0.00705866	0.00619818	0.00886448	0.00786839	0.00820354	0.0039593	0.00268199	0.00147621	0.00302806	0.00337976	0.00303281	0.00518436	0.00636426	0.00607007	0.00221362	0.00254938	0.00250542	0.0140506	0.0122573	0.00812095	0.00491157	0.00534954	0.00552875	0.00811847	0.00842238	0.00895356	k__Bacteria	p__Actinobacteria	c__Acidimicrobiia	o__Acidimicrobiales	f__C111	g__	57
k__Bacteria;p__Actinobacteria;c__Acidimicrobiia;o__Acidimicrobiales;f__EB1017;g__	0.00253118	0.00320609	0.00325481	0.0123592	0.0124132	0.0141749	0.0133651	0.0141551	0.0119918	0.0112261	0.00914069	0.00622569	0.00900729	0.00823749	0.00864973	0.00453946	0.00274988	0.00128903	0.00844474	0.00853648	0.00854238	0.011677	0.00980205	0.00855685	0.0230291	0.0112603	0.0149269	0.00597714	0.0044985	0.00159295	0.0152078	0.0141085	0.0139166	0.0127548	0.00872672	0.00786555	k__Bacteria	p__Actinobacteria	c__Acidimicrobiia	o__Acidimicrobiales	f__EB1017	g__	58
k__Bacteria;p__Actinobacteria;c__Acidimicrobiia;o__Acidimicrobiales;f__Iamiaceae;Other	0	0	0	0	3.26193e-06	3.12062e-06	3.62699e-06	1.36601e-06	1.8606e-06	4.82813e-06	5.9704e-06	2.67314e-06	4.71037e-05	2.36814e-05	1.724e-05	0	0	0	0	0	0	4.18163e-05	2.67431e-05	3.47272e-05	0	7.81922e-06	1.01862e-05	4.53844e-05	2.88864e-05	1.31537e-05	7.21864e-06	2.92043e-06	2.22565e-06	3.48567e-06	8.66708e-06	2.84977e-06	k__Bacteria	p__Actinobacteria	c__Acidimicrobiia	o__Acidimicrobiales	f__Iamiaceae	Other	59
k__Bacteria;p__Actinobacteria;c__Acidimicrobiia;o__Acidimicrobiales;f__Iamiaceae;g__Iamia	1.25649e-05	9.05569e-06	1.48848e-05	0.000267113	0.000276122	0.000215959	0.000214322	0.000223389	0.00021086	0.00120377	0.000871407	0.000585205	0.000525301	0.00047265	0.000487017	2.22094e-05	1.20468e-05	5.55824e-06	2.59306e-05	3.20894e-05	2.33399e-05	0.000246564	0.000262509	0.000195751	0.000389642	0.000283058	0.000333235	0.000702234	0.00044274	0.000178558	0.000859337	0.000822619	0.0008705	0.00115585	0.00079418	0.000676869	k__Bacteria	p__Actinobacteria	c__Acidimicrobiia	o__Acidimicrobiales	f__Iamiaceae	g__Iamia	60
k__Bacteria;p__Actinobacteria;c__Acidimicrobiia;o__Acidimicrobiales;f__JdFBGBact;g__	0	0	0	0	0	0	0	0	0	0	0	0	0	0	0	0	0	0	0	0	0	0	3.68587e-06	1.2718e-06	0	0	0	0	0	0	0	0	0	0	0	0	k__Bacteria	p__Actinobacteria	c__Acidimicrobiia	o__Acidimicrobiales	f__JdFBGBact	g__	61
k__Bacteria;p__Actinobacteria;c__Acidimicrobiia;o__Acidimicrobiales;f__Microthrixaceae;g__	0	0	0	5.79376e-06	1.26002e-06	1.06219e-05	0	0	0	9.06746e-07	0	0	4.92234e-06	1.21292e-05	5.18141e-06	7.25397e-06	3.42679e-06	4.00382e-06	6.67695e-06	2.27864e-05	1.61801e-05	5.7702e-06	1.94303e-05	6.33545e-06	0	0	0	7.84277e-06	8.514e-06	3.40324e-06	4.98122e-06	2.8851e-06	4.72215e-06	0	0	0	k__Bacteria	p__Actinobacteria	c__Acidimicrobiia	o__Acidimicrobiales	f__Microthrixaceae	g__	62
k__Bacteria;p__Actinobacteria;c__Acidimicrobiia;o__Acidimicrobiales;f__ZA3409c;g__	0	0	0	0	0	0	0	0	0	0	0	0	0	0	0	0	0	0	0	0	0	1.73695e-05	2.17855e-05	3.30668e-05	0	0	0	0	1.84882e-06	0	0	0	0	0	0	0	k__Bacteria	p__Actinobacteria	c__Acidimicrobiia	o__Acidimicrobiales	f__ZA3409c	g__	63
k__Bacteria;p__Actinobacteria;c__Acidimicrobiia;o__Acidimicrobiales;f__wb1_P06;g__	0	0	0	0	0	0	0	0	0	0	0	0	0	0	0	0	0	0	0	0	0	0	0	0	0	0	0	0	0	0	0	3.00286e-06	0	1.6133e-06	0	5.19318e-06	k__Bacteria	p__Actinobacteria	c__Acidimicrobiia	o__Acidimicrobiales	f__wb1_P06	g__	64
k__Bacteria;p__Actinobacteria;c__Actinobacteria;o__Actinomycetales;Other;Other	1.72988e-05	3.32081e-05	2.86862e-05	6.40964e-05	9.72338e-05	6.95957e-05	4.5667e-05	3.33965e-05	3.4527e-05	6.05165e-05	4.39949e-05	5.27562e-05	0.000171293	0.000115027	0.00013779	6.68166e-05	3.98733e-05	2.00191e-05	0.000321966	0.00040435	0.000679059	0.000309283	0.000404421	0.000394435	0.00050441	0.000369894	0.000475983	8.7554e-05	8.35855e-05	4.17457e-05	0.00011186	5.80082e-05	0.000187096	0.000129441	8.19016e-05	7.76269e-05	k__Bacteria	p__Actinobacteria	c__Actinobacteria	o__Actinomycetales	Other	Other	65
k__Bacteria;p__Actinobacteria;c__Actinobacteria;o__Actinomycetales;f__;g__	0.00773093	0.00848324	0.00955992	0.0160839	0.0175631	0.0185314	0.0213054	0.0138586	0.0138883	0.0259658	0.0200525	0.0167826	0.0133671	0.00976083	0.0122914	0.00677965	0.00467932	0.00255229	0.011036	0.0102368	0.0108711	0.0152532	0.012449	0.0130425	0.0347297	0.0200187	0.0270071	0.00618879	0.00471704	0.00232231	0.0146783	0.0129926	0.0139305	0.0207303	0.0136521	0.0176747	k__Bacteria	p__Actinobacteria	c__Actinobacteria	o__Actinomycetales	f__	g__	66
k__Bacteria;p__Actinobacteria;c__Actinobacteria;o__Actinomycetales;f__ACK-M1;g__	3.04997e-06	1.30477e-05	4.4042e-06	5.45225e-06	2.61426e-06	5.49936e-06	0.000416291	0.000469942	0.000440561	9.77402e-07	3.521e-06	1.68396e-06	6.51444e-05	3.68822e-05	4.61145e-05	0.000283082	0.000180195	0.000123306	0.000771547	0.000897184	0.000807723	1.51909e-06	3.7683e-06	1.44844e-06	0	0	0	3.27371e-06	1.66041e-06	0	6.81826e-06	2.81445e-06	2.16677e-06	0	4.42775e-06	1.67218e-06	k__Bacteria	p__Actinobacteria	c__Actinobacteria	o__Actinomycetales	f__ACK-M1	g__	67
k__Bacteria;p__Actinobacteria;c__Actinobacteria;o__Actinomycetales;f__Actinosynnemataceae;Other	0	0	0	0	0	1.10694e-06	1.1246e-05	0	0	9.77402e-07	0	0	0.00457262	6.94662e-05	0.000265159	0	0	1.55442e-06	0	0	0	0	0	0	0	5.27562e-06	7.98408e-06	3.06174e-05	1.72046e-05	6.67695e-06	0	0	0	0	0	0	k__Bacteria	p__Actinobacteria	c__Actinobacteria	o__Actinomycetales	f__Actinosynnemataceae	Other	68
k__Bacteria;p__Actinobacteria;c__Actinobacteria;o__Actinomycetales;f__Actinosynnemataceae;g__	0	0	0	1.49554e-06	0	0	0	0	0	9.18522e-07	0	0	9.06746e-07	1.14226e-06	0	0	0	0	1.67218e-06	0	1.38956e-06	0	0	1.28358e-06	0	0	0	0	0	3.21483e-06	0	0	0	0	0	0	k__Bacteria	p__Actinobacteria	c__Actinobacteria	o__Actinomycetales	f__Actinosynnemataceae	g__	69
k__Bacteria;p__Actinobacteria;c__Actinobacteria;o__Actinomycetales;f__Actinosynnemataceae;g__Actinokineospora	0	2.34341e-06	0	1.37778e-06	5.36982e-06	1.15404e-06	0	1.26002e-06	0	9.18522e-07	8.36091e-07	0	0	1.16582e-06	2.74379e-06	1.36601e-06	0	1.66041e-06	1.9077e-06	0	1.11871e-06	0	1.9077e-06	0	0	0	0	0	0	0	5.53469e-06	0	0	1.54265e-06	0	1.77817e-06	k__Bacteria	p__Actinobacteria	c__Actinobacteria	o__Actinomycetales	f__Actinosynnemataceae	g__Actinokineospora	70
k__Bacteria;p__Actinobacteria;c__Actinobacteria;o__Actinomycetales;f__Actinosynnemataceae;g__Saccharothrix	0	0	0	4.56906e-06	1.48965e-05	1.88415e-05	5.54646e-06	2.77912e-06	0	1.26473e-05	1.1564e-05	7.042e-06	1.81349e-06	1.29417e-05	1.29535e-06	1.23647e-06	2.5436e-06	2.72024e-06	0	0	0	3.96849e-05	1.63214e-05	3.1324e-05	6.04223e-05	6.5745e-05	5.39809e-05	4.88701e-06	0	0	1.80172e-06	0	0	6.6534e-06	6.02927e-06	5.29917e-06	k__Bacteria	p__Actinobacteria	c__Actinobacteria	o__Actinomycetales	f__Actinosynnemataceae	g__Saccharothrix	71
k__Bacteria;p__Actinobacteria;c__Actinobacteria;o__Actinomycetales;f__Beutenbergiaceae;Other	0	0	0	0	0	0	0	0	0	0	0	0	0	0	0	0	0	0	0	0	0	0	0	0	0	1.62508e-06	1.99013e-06	0	0	0	0	0	0	0	0	0	k__Bacteria	p__Actinobacteria	c__Actinobacteria	o__Actinomycetales	f__Beutenbergiaceae	Other	72
k__Bacteria;p__Actinobacteria;c__Actinobacteria;o__Actinomycetales;f__Cellulomonadaceae;Other	1.16582e-06	0	1.34246e-06	0	0	3.39147e-06	0	0	0	0	6.83004e-07	0	0.000686219	0.000150614	0.000406988	1.44844e-06	2.53182e-06	1.62508e-06	2.59424e-05	1.10811e-05	9.31476e-06	4.12157e-06	5.85264e-06	9.12634e-06	3.03819e-05	4.05327e-05	2.75086e-05	8.43156e-06	5.19318e-06	6.7005e-06	7.31285e-06	5.52291e-06	0	0	0	0	k__Bacteria	p__Actinobacteria	c__Actinobacteria	o__Actinomycetales	f__Cellulomonadaceae	Other	73
k__Bacteria;p__Actinobacteria;c__Actinobacteria;o__Actinomycetales;f__Cellulomonadaceae;g__	0	0	0	0	0	0	0	0	0	0	0	0	2.21387e-06	0	0	0	0	0	0	0	0	0	0	0	0	0	0	0	0	0	0	0	0	0	0	0	k__Bacteria	p__Actinobacteria	c__Actinobacteria	o__Actinomycetales	f__Cellulomonadaceae	g__	74
k__Bacteria;p__Actinobacteria;c__Actinobacteria;o__Actinomycetales;f__Cellulomonadaceae;g__Actinotalea	2.47177e-05	3.09236e-05	2.40818e-05	3.28666e-05	3.50805e-05	2.64252e-05	4.63618e-05	4.75159e-05	1.91712e-05	4.00028e-05	3.66231e-05	2.60601e-05	4.42304e-05	3.9626e-05	4.62441e-05	3.2113e-05	2.66607e-05	2.88628e-05	3.02406e-05	4.29115e-05	5.07425e-05	2.12438e-05	2.4435e-05	3.24427e-05	5.12371e-05	7.75916e-05	6.29541e-05	1.15051e-05	2.20328e-05	2.96989e-05	2.32692e-05	4.55964e-05	3.42797e-05	4.16044e-05	6.06343e-05	3.02995e-05	k__Bacteria	p__Actinobacteria	c__Actinobacteria	o__Actinomycetales	f__Cellulomonadaceae	g__Actinotalea	75
k__Bacteria;p__Actinobacteria;c__Actinobacteria;o__Actinomycetales;f__Cellulomonadaceae;g__Cellulomonas	4.02266e-05	1.7134e-05	3.03937e-05	2.54242e-05	2.26451e-05	2.66136e-05	7.3364e-06	1.05277e-05	8.45512e-06	4.68329e-05	6.00572e-06	5.14608e-06	0.000962965	0.000445413	0.000514749	0.000135141	7.57781e-05	3.22189e-05	0.000339877	0.00038837	0.000386957	7.29754e-05	8.26317e-05	9.89178e-05	8.04531e-05	8.87081e-05	5.62418e-05	0.000339053	0.000329349	0.000111577	0.000136353	0.000120173	6.61336e-05	1.19643e-05	2.1232e-05	1.20821e-05	k__Bacteria	p__Actinobacteria	c__Actinobacteria	o__Actinomycetales	f__Cellulomonadaceae	g__Cellulomonas	76
k__Bacteria;p__Actinobacteria;c__Actinobacteria;o__Actinomycetales;f__Cellulomonadaceae;g__Demequina	1.33068e-06	6.27657e-06	0	0	2.80267e-06	0	0	0	3.4739e-06	1.91948e-06	7.41883e-07	0	2.11967e-06	1.24825e-06	1.18937e-06	3.56693e-05	3.33023e-05	1.29771e-05	0.000530341	0.00048352	0.000344481	0	1.58975e-06	0	4.47485e-06	1.55442e-06	3.79185e-06	1.71929e-06	0	0	0	0	4.88701e-06	1.9548e-06	0	1.5662e-06	k__Bacteria	p__Actinobacteria	c__Actinobacteria	o__Actinomycetales	f__Cellulomonadaceae	g__Demequina	77
k__Bacteria;p__Actinobacteria;c__Actinobacteria;o__Actinomycetales;f__Corynebacteriaceae;g__Corynebacterium	0	0	0	1.26002e-06	0	0	0	0	0	1.07161e-06	9.06746e-07	8.59643e-07	1.00095e-06	0	0	0	0	0	0	0	1.01273e-06	1.47199e-06	0	0	4.34532e-06	1.5662e-06	0	0	0	0	0	0	0	0	2.30808e-06	1.68396e-06	k__Bacteria	p__Actinobacteria	c__Actinobacteria	o__Actinomycetales	f__Corynebacteriaceae	g__Corynebacterium	78
k__Bacteria;p__Actinobacteria;c__Actinobacteria;o__Actinomycetales;f__Cryptosporangiaceae;g__	0	0	0	3.61521e-06	7.44239e-06	4.16868e-06	3.20187e-05	1.99602e-05	1.01391e-05	0	0	1.81349e-06	5.39102e-05	5.29446e-05	2.88157e-05	0	0	0	0	0	0	0	8.84372e-06	1.25649e-05	6.61454e-05	5.56059e-05	5.29681e-05	4.60321e-05	4.84344e-05	3.21483e-05	5.27562e-06	6.05283e-06	2.44939e-06	1.69573e-06	4.26289e-06	6.38255e-06	k__Bacteria	p__Actinobacteria	c__Actinobacteria	o__Actinomycetales	f__Cryptosporangiaceae	g__	79
k__Bacteria;p__Actinobacteria;c__Actinobacteria;o__Actinomycetales;f__Dermacoccaceae;g__Dermacoccus	0	0	0	0	0	0	0	0	0	0	0	9.18522e-07	1.14815e-05	7.40706e-06	6.41788e-06	0	2.42584e-06	1.68396e-06	0	0	1.26002e-06	0	0	0	0.000150779	0.000273449	0.00024302	0	0	0	0	0	0	0	0	0	k__Bacteria	p__Actinobacteria	c__Actinobacteria	o__Actinomycetales	f__Dermacoccaceae	g__Dermacoccus	80
k__Bacteria;p__Actinobacteria;c__Actinobacteria;o__Actinomycetales;f__Dietziaceae;g__Dietzia	0	0	0	0	0	0	0	0	0	0	0	0	6.44143e-06	0	2.64958e-06	0	0	0	0	0	0	0	0	0	0	0	0	0	0	0	0	0	0	0	0	0	k__Bacteria	p__Actinobacteria	c__Actinobacteria	o__Actinomycetales	f__Dietziaceae	g__Dietzia	81
k__Bacteria;p__Actinobacteria;c__Actinobacteria;o__Actinomycetales;f__Frankiaceae;Other	6.45321e-06	4.62794e-06	1.36601e-06	2.42231e-05	4.05798e-05	1.976e-05	6.00572e-06	1.71693e-05	1.24236e-05	6.49913e-05	5.37924e-05	3.92256e-05	0.00010351	0.000130937	0.000147882	4.04856e-05	3.20541e-05	1.82998e-05	1.87826e-05	1.79701e-05	1.16111e-05	0.000141029	7.42943e-05	0.000193702	0.000183328	8.60232e-05	0.000118136	4.32177e-05	1.87708e-05	6.14703e-06	3.68351e-05	1.12107e-05	2.81445e-05	3.59401e-05	1.69573e-05	1.49319e-05	k__Bacteria	p__Actinobacteria	c__Actinobacteria	o__Actinomycetales	f__Frankiaceae	Other	82
k__Bacteria;p__Actinobacteria;c__Actinobacteria;o__Actinomycetales;f__Frankiaceae;g__	0.00629565	0.00619454	0.00698827	0.00744267	0.00844163	0.00865862	0.00954795	0.00635483	0.00654006	0.00856268	0.00637641	0.00428637	0.0107488	0.00796841	0.00966567	0.00437725	0.00294779	0.00182512	0.00956639	0.0100679	0.0114311	0.0109404	0.00920266	0.00799123	0.0117567	0.00947124	0.0105625	0.00389691	0.0029043	0.00124157	0.0103565	0.00895135	0.00950366	0.012997	0.0089982	0.00822775	k__Bacteria	p__Actinobacteria	c__Actinobacteria	o__Actinomycetales	f__Frankiaceae	g__	83
k__Bacteria;p__Actinobacteria;c__Actinobacteria;o__Actinomycetales;f__Frankiaceae;g__Frankia	0.000315253	0.000160942	0.000322696	9.1075e-05	0.000101614	0.00010225	0.000264511	0.000121952	0.000149389	0.000244515	0.00021265	0.0001482	0.000225521	7.9146e-05	0.00015775	9.33596e-05	4.51725e-05	2.64841e-05	7.91107e-05	4.67387e-05	5.26855e-05	0.000237897	0.000265229	0.00033771	0.000448898	0.000167112	0.000296223	2.41995e-05	2.04195e-05	1.25178e-05	0.000304855	0.000250545	0.000309236	0.000179665	0.000167324	0.000140911	k__Bacteria	p__Actinobacteria	c__Actinobacteria	o__Actinomycetales	f__Frankiaceae	g__Frankia	84
k__Bacteria;p__Actinobacteria;c__Actinobacteria;o__Actinomycetales;f__Geodermatophilaceae;Other	1.33068e-06	0	0	1.44844e-06	3.74474e-06	3.2266e-06	1.87826e-05	1.24825e-06	6.58274e-06	3.21012e-05	2.43762e-05	2.90277e-05	7.45298e-05	4.87406e-05	7.78742e-05	7.31874e-05	6.09875e-05	3.99086e-05	7.34818e-06	1.57915e-05	1.293e-05	1.54853e-05	1.12225e-05	2.46117e-06	0.00010941	0.000110517	0.000129335	8.37268e-06	5.60534e-06	0	1.55442e-06	0	0	2.04548e-05	2.12673e-05	2.09847e-05	k__Bacteria	p__Actinobacteria	c__Actinobacteria	o__Actinomycetales	f__Geodermatophilaceae	Other	85
k__Bacteria;p__Actinobacteria;c__Actinobacteria;o__Actinomycetales;f__Geodermatophilaceae;g__	0	0	0	0	0	0	1.99013e-06	0	0	1.91948e-06	2.60248e-06	0	4.87641e-05	0.000200756	3.72944e-05	2.57893e-06	2.27275e-06	7.07733e-06	0	0	0	3.82364e-05	6.15292e-05	9.22762e-05	4.4984e-06	1.36836e-05	1.71693e-05	8.5611e-06	1.54147e-05	1.61919e-05	0	0	0	1.55442e-06	0	0	k__Bacteria	p__Actinobacteria	c__Actinobacteria	o__Actinomycetales	f__Geodermatophilaceae	g__	86
k__Bacteria;p__Actinobacteria;c__Actinobacteria;o__Actinomycetales;f__Geodermatophilaceae;g__Modestobacter	6.68402e-05	6.79707e-05	8.11479e-05	0.000268844	0.000364465	0.000332328	0.000111589	0.000130242	0.000103298	6.28128e-05	5.2238e-05	2.76499e-05	0.000186554	9.18758e-05	0.000132432	1.81585e-05	2.21858e-05	1.40251e-05	4.53491e-05	3.66585e-05	3.36556e-05	7.21511e-05	3.07234e-05	6.03163e-05	0.000426713	0.000280927	0.000357388	6.26833e-05	3.72237e-05	3.8625e-05	5.48405e-05	7.53188e-05	3.41149e-05	0.000216218	0.000144078	0.0001726	k__Bacteria	p__Actinobacteria	c__Actinobacteria	o__Actinomycetales	f__Geodermatophilaceae	g__Modestobacter	87
k__Bacteria;p__Actinobacteria;c__Actinobacteria;o__Actinomycetales;f__Intrasporangiaceae;Other	0.000149378	0.000185883	0.000195351	0.00217585	0.00198825	0.00282991	0.0013535	0.00110376	0.00131086	0.000505776	0.000431081	0.000397061	0.00506631	0.00416084	0.00459241	0.00281817	0.00211458	0.00147588	0.00793972	0.00846077	0.0079508	0.00532829	0.00521351	0.00534481	0.00785683	0.00592777	0.00765007	0.00148914	0.00145086	0.00108035	0.000481989	0.000441762	0.000441786	0.00080313	0.000912729	0.00101289	k__Bacteria	p__Actinobacteria	c__Actinobacteria	o__Actinomycetales	f__Intrasporangiaceae	Other	88
k__Bacteria;p__Actinobacteria;c__Actinobacteria;o__Actinomycetales;f__Intrasporangiaceae;g__	0.018891	0.0179713	0.0176053	0.00297447	0.00297865	0.00426134	0.0249196	0.0218067	0.0248263	0.00171408	0.00152376	0.00169374	0.010452	0.00661097	0.009317	0.0183484	0.0110815	0.00710959	0.0593843	0.0561279	0.0538653	0.0209549	0.0183445	0.0195736	0.0109863	0.00684064	0.00941989	0.00441747	0.00467628	0.00403775	0.00860809	0.00807135	0.00742114	0.013256	0.0140354	0.0199896	k__Bacteria	p__Actinobacteria	c__Actinobacteria	o__Actinomycetales	f__Intrasporangiaceae	g__	89
k__Bacteria;p__Actinobacteria;c__Actinobacteria;o__Actinomycetales;f__Intrasporangiaceae;g__Janibacter	1.38956e-06	0	0	4.59261e-06	2.27275e-06	3.41502e-06	3.92138e-06	0	0	9.42074e-07	0	0	4.29821e-06	6.34723e-06	5.91152e-06	1.20114e-06	5.01655e-06	0	8.77307e-06	1.19997e-05	9.59738e-06	9.84468e-06	5.75843e-06	1.07632e-05	4.42775e-06	7.52482e-06	7.94875e-06	0	0	3.26193e-06	0	3.04997e-06	0	0	0	0	k__Bacteria	p__Actinobacteria	c__Actinobacteria	o__Actinomycetales	f__Intrasporangiaceae	g__Janibacter	90
k__Bacteria;p__Actinobacteria;c__Actinobacteria;o__Actinomycetales;f__Intrasporangiaceae;g__Phycicoccus	0	0	0	2.99109e-06	2.30808e-06	7.53659e-06	2.01368e-06	1.42489e-06	3.53278e-06	7.12444e-06	3.79185e-06	9.60916e-06	0.000325145	0.0002712	0.000308529	0.000292926	0.000435544	0.000307458	1.89828e-05	3.65054e-05	2.19621e-05	0.000199626	0.000212732	0.000211743	0.00023871	0.000324898	0.000337804	0.000300793	0.000301852	0.000181703	1.87237e-06	2.57893e-06	2.31986e-06	3.521e-06	0	6.02927e-06	k__Bacteria	p__Actinobacteria	c__Actinobacteria	o__Actinomycetales	f__Intrasporangiaceae	g__Phycicoccus	91
k__Bacteria;p__Actinobacteria;c__Actinobacteria;o__Actinomycetales;f__Intrasporangiaceae;g__Terracoccus	9.77402e-07	2.23743e-06	0	0	0	0	1.99013e-06	0	3.48567e-06	0	0	0	0	0	0	0	0	0	3.50923e-06	2.29631e-06	0	0	0	2.48472e-06	0	0	0	0	0	0	0	0	2.46117e-06	0	1.89592e-06	0	k__Bacteria	p__Actinobacteria	c__Actinobacteria	o__Actinomycetales	f__Intrasporangiaceae	g__Terracoccus	92
k__Bacteria;p__Actinobacteria;c__Actinobacteria;o__Actinomycetales;f__Kineosporiaceae;Other	0.00151441	0.0017144	0.00166088	0.00154963	0.00177019	0.00167106	0.00329714	0.00262507	0.00278217	0.00473866	0.00386502	0.00245894	0.0023066	0.00183089	0.00208686	0.000524205	0.000391514	0.000191465	0.000773949	0.000645168	0.000697971	0.00289578	0.00228996	0.00235331	0.000505953	0.000602103	0.00134403	0.00160581	0.00139168	0.000590963	0.00493111	0.00419545	0.00412466	0.00383014	0.00285424	0.00286015	k__Bacteria	p__Actinobacteria	c__Actinobacteria	o__Actinomycetales	f__Kineosporiaceae	Other	93
k__Bacteria;p__Actinobacteria;c__Actinobacteria;o__Actinomycetales;f__Kineosporiaceae;g__	0.000122234	0.000152051	9.94595e-05	0.00266447	0.00323347	0.00257914	0.00193395	0.00130979	0.00096028	0.00197745	0.00155556	0.00101732	0.00299031	0.00214948	0.00207384	0.000564668	0.00115472	0.000312203	0.000282022	0.000840201	0.000208905	0.00148967	0.00169268	0.00144042	0.000434414	0.000438959	0.000603669	0.00256158	0.0019732	0.00086294	0.00206043	0.00147037	0.0019023	0.00162177	0.000941591	0.000846807	k__Bacteria	p__Actinobacteria	c__Actinobacteria	o__Actinomycetales	f__Kineosporiaceae	g__	94
k__Bacteria;p__Actinobacteria;c__Actinobacteria;o__Actinomycetales;f__Kineosporiaceae;g__Kineococcus	0	0	0	0	0	0	1.94303e-06	0	0	5.80553e-06	1.80172e-06	9.5385e-07	0.000129123	0.000103805	0.000155819	1.47081e-05	2.11142e-05	5.52762e-05	0	6.59452e-06	1.13049e-06	0	5.36982e-06	2.57893e-06	2.52711e-05	1.60859e-05	2.48943e-05	0	1.76639e-05	0	0	0	0	0	0	0	k__Bacteria	p__Actinobacteria	c__Actinobacteria	o__Actinomycetales	f__Kineosporiaceae	g__Kineococcus	95
k__Bacteria;p__Actinobacteria;c__Actinobacteria;o__Actinomycetales;f__Kineosporiaceae;g__Kineosporia	0	0	0	0	0	0	0	0	0	0	0	0	0	0	3.46212e-06	0	0	0	0	0	1.10694e-06	0	0	1.26002e-06	0	0	0	0	1.76639e-06	0	0	0	0	0	0	0	k__Bacteria	p__Actinobacteria	c__Actinobacteria	o__Actinomycetales	f__Kineosporiaceae	g__Kineosporia	96
k__Bacteria;p__Actinobacteria;c__Actinobacteria;o__Actinomycetales;f__Microbacteriaceae;Other	0.000780579	0.000812092	0.000639339	0.000981088	0.000900941	0.000933937	0.000474911	0.000354974	0.000367291	0.00259592	0.0025452	0.00220781	0.00503208	0.0062753	0.00461789	0.00288375	0.00368525	0.00416724	0.00161745	0.00213521	0.0013501	0.00117463	0.00151617	0.00145591	0.0141196	0.0166696	0.0259369	0.00183009	0.00175267	0.00177443	0.00102147	0.000967993	0.00103212	0.00107882	0.000975176	0.000879391	k__Bacteria	p__Actinobacteria	c__Actinobacteria	o__Actinomycetales	f__Microbacteriaceae	Other	97
k__Bacteria;p__Actinobacteria;c__Actinobacteria;o__Actinomycetales;f__Microbacteriaceae;g__	2.09965e-05	1.56738e-05	1.05159e-05	2.09729e-05	3.2372e-05	3.28902e-05	9.79757e-06	5.48758e-06	1.68396e-05	7.03258e-05	6.35547e-05	5.04716e-05	0.000835007	0.00197648	0.000817132	0.0010014	0.00147849	0.00239849	0.0002039	0.000642153	0.000282658	8.99916e-05	0.00046688	0.00025257	0.00294935	0.00337278	0.00389438	0.000485639	0.000767119	0.000518624	3.96024e-05	2.26333e-05	2.41878e-05	3.06174e-05	2.17737e-05	1.6239e-05	k__Bacteria	p__Actinobacteria	c__Actinobacteria	o__Actinomycetales	f__Microbacteriaceae	g__	98
k__Bacteria;p__Actinobacteria;c__Actinobacteria;o__Actinomycetales;f__Microbacteriaceae;g__Agrococcus	0	2.37874e-06	1.26002e-06	0	0	0	0	1.37778e-06	0	0	0	2.61426e-06	0	0	0	0	0	0	0	2.11967e-06	1.16582e-06	0	2.04901e-06	0	0	0	0	0	0	0	0	0	0	0	1.96658e-06	0	k__Bacteria	p__Actinobacteria	c__Actinobacteria	o__Actinomycetales	f__Microbacteriaceae	g__Agrococcus	99
k__Bacteria;p__Actinobacteria;c__Actinobacteria;o__Actinomycetales;f__Microbacteriaceae;g__Agromyces	0	0	0	0	0	0	0	0	1.42489e-06	0	0	0	2.22565e-06	2.42584e-06	0	0	0	0	0	0	0	0	0	0	2.29631e-06	5.88796e-06	1.87237e-06	0	1.68396e-06	3.32081e-06	0	0	0	0	0	0	k__Bacteria	p__Actinobacteria	c__Actinobacteria	o__Actinomycetales	f__Microbacteriaceae	g__Agromyces	100
k__Bacteria;p__Actinobacteria;c__Actinobacteria;o__Actinomycetales;f__Microbacteriaceae;g__Candidatus Rhodoluna	0	0	2.63781e-06	1.48377e-06	0	2.23743e-06	0	1.47199e-06	0	8.71419e-07	8.36091e-07	0	0	4.88701e-06	1.28358e-06	2.80267e-06	0	1.38956e-06	9.82112e-06	1.10576e-05	1.58151e-05	1.35423e-06	0	0	0	0	1.99013e-06	0	0	0	0	0	0	0	0	0	k__Bacteria	p__Actinobacteria	c__Actinobacteria	o__Actinomycetales	f__Microbacteriaceae	g__Candidatus Rhodoluna	101
k__Bacteria;p__Actinobacteria;c__Actinobacteria;o__Actinomycetales;f__Microbacteriaceae;g__Clavibacter	0	0	0	0	0	0	0	0	0	0	0	0	1.03628e-06	1.21292e-06	0	0	0	0	0	0	1.23647e-06	0	0	1.46022e-06	6.97135e-06	4.60439e-06	1.84882e-05	3.14417e-06	0	0	0	0	0	0	0	1.66041e-06	k__Bacteria	p__Actinobacteria	c__Actinobacteria	o__Actinomycetales	f__Microbacteriaceae	g__Clavibacter	102
k__Bacteria;p__Actinobacteria;c__Actinobacteria;o__Actinomycetales;f__Microbacteriaceae;g__Cryocola	4.13453e-05	4.29468e-05	4.67858e-05	4.28055e-05	2.32457e-05	3.43386e-05	1.85706e-05	1.74048e-05	1.72164e-05	0.000100837	6.68519e-05	6.31307e-05	0.000104617	0.000115616	0.000102863	4.45012e-05	4.60085e-05	2.93809e-05	5.42635e-05	8.30792e-05	4.49252e-05	3.7e-05	2.17855e-05	1.94774e-05	0.000409543	0.000422332	0.00105983	1.31655e-05	2.32104e-05	2.01604e-05	3.00522e-05	3.69293e-05	2.22565e-05	2.12438e-05	2.92867e-05	1.06337e-05	k__Bacteria	p__Actinobacteria	c__Actinobacteria	o__Actinomycetales	f__Microbacteriaceae	g__Cryocola	103
k__Bacteria;p__Actinobacteria;c__Actinobacteria;o__Actinomycetales;f__Microbacteriaceae;g__Curtobacterium	0	0	0	2.73202e-06	0	9.18522e-07	5.54646e-06	1.09516e-06	0	2.77912e-06	0	7.65435e-07	9.57383e-06	1.62155e-05	1.59446e-05	3.85662e-05	9.30416e-05	0.00016816	5.99512e-05	9.82819e-05	4.82224e-05	0	0	1.37778e-06	0.000203924	0.000174378	0.000408107	0	1.94303e-06	3.50923e-06	1.88415e-06	0	5.24029e-06	0	0	0	k__Bacteria	p__Actinobacteria	c__Actinobacteria	o__Actinomycetales	f__Microbacteriaceae	g__Curtobacterium	104
k__Bacteria;p__Actinobacteria;c__Actinobacteria;o__Actinomycetales;f__Microbacteriaceae;g__Frigoribacterium	0	0	1.2247e-06	4.01559e-06	5.29917e-06	4.22756e-06	0	2.46117e-06	1.75461e-06	2.68727e-05	1.9289e-05	1.30595e-05	0.000120915	0.000370094	0.000180207	0.000418293	0.00102139	0.00164131	0.000458731	0.000491362	0.000125367	2.61426e-06	1.75461e-06	6.17059e-06	0.000752588	0.00166432	0.0012305	5.10251e-05	3.67527e-05	4.1887e-05	6.88892e-06	1.73106e-05	2.39051e-06	3.32081e-06	4.18045e-06	1.62508e-06	k__Bacteria	p__Actinobacteria	c__Actinobacteria	o__Actinomycetales	f__Microbacteriaceae	g__Frigoribacterium	105
k__Bacteria;p__Actinobacteria;c__Actinobacteria;o__Actinomycetales;f__Microbacteriaceae;g__Leucobacter	0	0	0	0	0	0	0	0	0	1.00095e-06	6.24124e-07	0	1.77817e-06	7.60725e-06	6.57097e-06	0	0	1.49554e-06	0	0	0	1.60153e-06	0	1.42489e-06	0	4.48663e-06	3.8625e-06	0	0	0	1.73106e-06	0	0	0	0	0	k__Bacteria	p__Actinobacteria	c__Actinobacteria	o__Actinomycetales	f__Microbacteriaceae	g__Leucobacter	106
k__Bacteria;p__Actinobacteria;c__Actinobacteria;o__Actinomycetales;f__Microbacteriaceae;g__Microbacterium	1.59564e-05	9.1499e-06	8.47867e-06	1.08692e-05	3.82718e-06	1.41193e-05	5.99395e-06	4.07447e-06	2.16442e-05	0.000266065	0.000277971	0.00025111	0.000125119	0.000152793	0.000115322	0.000131608	9.63506e-05	9.89884e-05	5.63478e-05	7.12561e-05	3.81658e-05	4.44777e-05	3.32552e-05	3.90608e-05	0.000264311	0.000440267	0.000299886	1.78523e-05	2.36696e-05	9.4914e-06	9.30534e-05	8.5717e-05	5.87148e-05	1.78994e-06	4.42775e-06	4.93411e-06	k__Bacteria	p__Actinobacteria	c__Actinobacteria	o__Actinomycetales	f__Microbacteriaceae	g__Microbacterium	107
k__Bacteria;p__Actinobacteria;c__Actinobacteria;o__Actinomycetales;f__Microbacteriaceae;g__Pseudoclavibacter	0	0	0	0	0	0	0	0	0	0	0	0	0	1.10694e-06	0	0	0	0	0	0	1.05983e-06	0	0	0	0	0	0	0	0	0	0	0	0	0	0	0	k__Bacteria	p__Actinobacteria	c__Actinobacteria	o__Actinomycetales	f__Microbacteriaceae	g__Pseudoclavibacter	108
k__Bacteria;p__Actinobacteria;c__Actinobacteria;o__Actinomycetales;f__Microbacteriaceae;g__Salinibacterium	0.00432648	0.00411142	0.00362522	0.00274331	0.00219002	0.00264285	0.00248509	0.00159821	0.00193832	0.00571078	0.00606168	0.00520185	0.00572218	0.00579213	0.00529541	0.00495028	0.00395802	0.00292562	0.00467763	0.00692296	0.00514522	0.00249918	0.00251425	0.00195552	0.0104205	0.014269	0.00987376	0.0012754	0.00106676	0.0013387	0.00254212	0.00205886	0.00233027	0.00138957	0.00136776	0.00138791	k__Bacteria	p__Actinobacteria	c__Actinobacteria	o__Actinomycetales	f__Microbacteriaceae	g__Salinibacterium	109
k__Bacteria;p__Actinobacteria;c__Actinobacteria;o__Actinomycetales;f__Micrococcaceae;Other	0	0	0	0	3.27371e-06	9.06746e-07	0	0	1.93125e-06	0	0	0	5.00948e-05	2.1703e-05	2.33281e-05	2.61426e-06	3.55633e-06	1.43666e-06	1.00802e-05	6.86537e-06	6.52386e-06	1.37778e-06	3.93316e-06	2.61426e-06	6.66518e-06	1.74284e-06	2.06079e-06	3.33259e-06	0	0	0	0	0	0	0	3.34436e-06	k__Bacteria	p__Actinobacteria	c__Actinobacteria	o__Actinomycetales	f__Micrococcaceae	Other	110
k__Bacteria;p__Actinobacteria;c__Actinobacteria;o__Actinomycetales;f__Micrococcaceae;g__	1.58151e-05	2.11967e-06	2.75203e-05	0.000149637	0.000221823	0.000200438	0.000293762	0.000264205	0.000286226	1.7134e-05	1.51909e-05	8.64353e-06	0.00154062	0.000993476	0.00130196	0.00101824	0.000612949	0.000357494	0.00340621	0.00378846	0.00346753	0.000644767	0.000611489	0.000597204	0.00118122	0.000734488	0.000987494	7.13739e-05	9.18993e-05	5.87501e-05	0	0	4.93411e-06	3.1112e-05	8.70241e-06	2.70493e-05	k__Bacteria	p__Actinobacteria	c__Actinobacteria	o__Actinomycetales	f__Micrococcaceae	g__	111
k__Bacteria;p__Actinobacteria;c__Actinobacteria;o__Actinomycetales;f__Micrococcaceae;g__Arthrobacter	0	0	0	1.14344e-05	1.78405e-05	2.31279e-05	9.16167e-06	5.61712e-06	1.03275e-05	8.59643e-07	0	1.54265e-06	0.00415373	0.00168463	0.00283538	8.17367e-05	4.3724e-05	2.71671e-05	0.00069279	0.000725374	0.000687832	7.6779e-05	3.9838e-05	5.49112e-05	9.29003e-05	4.89996e-05	9.86587e-05	6.53564e-06	8.6082e-06	0	1.03393e-05	2.89688e-06	2.28453e-06	0	0	1.6133e-06	k__Bacteria	p__Actinobacteria	c__Actinobacteria	o__Actinomycetales	f__Micrococcaceae	g__Arthrobacter	112
k__Bacteria;p__Actinobacteria;c__Actinobacteria;o__Actinomycetales;f__Micrococcaceae;g__Microbispora	0	0	0	0	1.33068e-06	0	0	0	0	2.09612e-06	0	0	0.000251934	8.06651e-05	0.000130065	1.57797e-06	0	0	5.00477e-06	4.1569e-06	1.17406e-05	0	0	0	2.33163e-06	0	0	0	0	0	0	0	0	0	0	0	k__Bacteria	p__Actinobacteria	c__Actinobacteria	o__Actinomycetales	f__Micrococcaceae	g__Microbispora	113
k__Bacteria;p__Actinobacteria;c__Actinobacteria;o__Actinomycetales;f__Micrococcaceae;g__Micrococcus	1.23647e-06	0	0	1.11871e-06	3.67409e-06	8.12539e-07	0	0	0	0	0	0	0	0	1.54265e-06	0	1.24825e-06	0	0	0	0	0	0	1.38956e-06	2.36696e-06	0	0	0	0	0	0	0	2.41407e-06	0	0	0	k__Bacteria	p__Actinobacteria	c__Actinobacteria	o__Actinomycetales	f__Micrococcaceae	g__Micrococcus	114
k__Bacteria;p__Actinobacteria;c__Actinobacteria;o__Actinomycetales;f__Micrococcaceae;g__Renibacterium	0	0	0	0	0	0	0	0	0	0	0	0	1.2247e-06	0	1.26002e-06	0	0	0	0	0	0	0	0	0	0	0	1.76639e-06	0	0	0	0	0	0	0	0	0	k__Bacteria	p__Actinobacteria	c__Actinobacteria	o__Actinomycetales	f__Micrococcaceae	g__Renibacterium	115
k__Bacteria;p__Actinobacteria;c__Actinobacteria;o__Actinomycetales;f__Micrococcaceae;g__Sinomonas	0	0	0	0	0	0	0	0	0	0	0	0	3.04997e-06	1.16582e-06	0	0	0	0	0	0	0	0	0	0	0	0	0	0	0	0	0	0	0	0	0	0	k__Bacteria	p__Actinobacteria	c__Actinobacteria	o__Actinomycetales	f__Micrococcaceae	g__Sinomonas	116
k__Bacteria;p__Actinobacteria;c__Actinobacteria;o__Actinomycetales;f__Micromonosporaceae;Other	5.50996e-05	3.32905e-05	5.00712e-05	0.000106396	0.000151745	0.000124224	0.000192513	6.86301e-05	0.000112401	0.000411922	0.000398179	0.000250156	0.00571794	0.000713233	0.00139317	0.000158174	0.000184435	0.000132832	7.92049e-05	0.00019826	0.000102969	0.000608745	0.000882076	0.00143489	0.000251275	0.000464066	0.000399039	0.000619355	0.000456965	0.000198554	0.000427313	0.000469977	0.000424051	8.05002e-05	8.83901e-05	5.17552e-05	k__Bacteria	p__Actinobacteria	c__Actinobacteria	o__Actinomycetales	f__Micromonosporaceae	Other	117
k__Bacteria;p__Actinobacteria;c__Actinobacteria;o__Actinomycetales;f__Micromonosporaceae;g__	6.56508e-05	3.23131e-05	4.29233e-05	0.000680472	0.00100992	0.000760866	0.000758064	0.000370412	0.000421095	0.00173138	0.00130236	0.000871972	0.00340745	0.00113837	0.00281113	0.00038532	0.000343586	0.000188156	0.000272519	0.000223236	0.000178853	0.000509203	0.000545673	0.000784324	0.000655907	0.000455081	0.000649866	0.000989543	0.00067807	0.000296377	0.000764917	0.00065009	0.00059857	0.00124384	0.00142484	0.00109514	k__Bacteria	p__Actinobacteria	c__Actinobacteria	o__Actinomycetales	f__Micromonosporaceae	g__	118
k__Bacteria;p__Actinobacteria;c__Actinobacteria;o__Actinomycetales;f__Micromonosporaceae;g__Actinoplanes	6.04694e-05	7.0632e-05	8.25964e-05	7.2787e-05	4.59143e-05	4.74805e-05	5.51113e-06	1.47906e-05	1.72635e-05	0.000509026	0.000503291	0.000341996	0.0004881	0.000237732	0.00149819	0.000195845	0.000229324	0.000111377	1.55678e-05	5.20143e-05	2.33046e-05	0.000101438	0.000165405	0.000110882	0.000230431	0.000189345	0.000221953	0.000157326	9.25352e-05	5.13548e-05	0.000235201	0.00015967	0.000124436	1.0669e-05	1.4084e-05	1.02097e-05	k__Bacteria	p__Actinobacteria	c__Actinobacteria	o__Actinomycetales	f__Micromonosporaceae	g__Actinoplanes	119
k__Bacteria;p__Actinobacteria;c__Actinobacteria;o__Actinomycetales;f__Micromonosporaceae;g__Dactylosporangium	0.000107055	7.7097e-05	0.000128075	0.0010425	0.00141096	0.000836091	0.000891909	0.000346884	0.000213168	0.00108132	0.00100606	0.000645674	0.00175889	0.000870842	0.00188676	0.000335602	0.000251369	0.000112719	0.00102588	0.000558462	0.000549206	0.00103327	0.000981524	0.00120146	0.0014528	0.000841626	0.00135172	0.000321765	0.00021146	7.84159e-05	0.00140605	0.00113507	0.00115609	0.00162812	0.00103709	0.00108045	k__Bacteria	p__Actinobacteria	c__Actinobacteria	o__Actinomycetales	f__Micromonosporaceae	g__Dactylosporangium	120
k__Bacteria;p__Actinobacteria;c__Actinobacteria;o__Actinomycetales;f__Micromonosporaceae;g__Pilimelia	2.41289e-05	3.97555e-05	2.17501e-05	0.000443635	0.000521108	0.000390925	0.00031417	0.00022923	0.000130218	0.000669944	0.000527985	0.000411098	0.000293762	0.000171505	0.00038817	0.000122116	6.10935e-05	4.11569e-05	0.000162166	0.000174884	6.35311e-05	0.000363087	0.000398968	0.000376418	0.000198448	0.000112354	0.000157668	0.000193231	0.000138815	7.53188e-05	0.000460215	0.000389159	0.000514149	0.000533862	0.000420495	0.000377842	k__Bacteria	p__Actinobacteria	c__Actinobacteria	o__Actinomycetales	f__Micromonosporaceae	g__Pilimelia	121
k__Bacteria;p__Actinobacteria;c__Actinobacteria;o__Actinomycetales;f__Micromonosporaceae;g__Virgisporangium	0	0	0	1.46022e-06	1.29535e-06	7.34818e-06	0	0	0	0	0	0	2.09612e-06	1.88768e-05	1.4084e-05	0	1.02451e-06	0	0	0	0	2.45881e-05	1.96305e-05	8.77542e-05	0	3.27371e-06	5.48758e-06	3.08176e-05	3.81422e-05	1.38485e-05	0	0	0	0	0	0	k__Bacteria	p__Actinobacteria	c__Actinobacteria	o__Actinomycetales	f__Micromonosporaceae	g__Virgisporangium	122
k__Bacteria;p__Actinobacteria;c__Actinobacteria;o__Actinomycetales;f__Mycobacteriaceae;g__Mycobacterium	0.000173942	0.000182668	0.000213168	0.000388888	0.000438971	0.000371413	9.09219e-05	9.33242e-05	9.38188e-05	0.000423557	0.000409991	0.000288899	0.00106609	0.000647299	0.000918334	0.000300215	0.000171705	0.000227735	0.000132244	0.000154088	0.000111801	0.000437487	0.000664704	0.000682262	0.00124155	0.00124943	0.00134067	0.000753247	0.00053279	0.000312757	0.000757475	0.000500995	0.000639091	0.000247306	0.000181785	0.000239581	k__Bacteria	p__Actinobacteria	c__Actinobacteria	o__Actinomycetales	f__Mycobacteriaceae	g__Mycobacterium	123
k__Bacteria;p__Actinobacteria;c__Actinobacteria;o__Actinomycetales;f__Nakamurellaceae;g__	0.000543589	0.00049413	0.000608839	0.00115614	0.00125656	0.00142385	0.000847914	0.000654353	0.000580612	0.000746853	0.000663856	0.000454362	0.0030094	0.0019412	0.00215488	0.00114002	0.000718826	0.000426124	0.00155271	0.00159129	0.00185046	0.00163881	0.00163909	0.00166336	0.00150233	0.00121928	0.00108697	0.00243759	0.00210541	0.000744262	0.000840377	0.000723902	0.000730897	0.00092308	0.000624842	0.000817167	k__Bacteria	p__Actinobacteria	c__Actinobacteria	o__Actinomycetales	f__Nakamurellaceae	g__	124
k__Bacteria;p__Actinobacteria;c__Actinobacteria;o__Actinomycetales;f__Nocardiaceae;Other	0	0	0	0	0	0	0	2.82622e-06	0	0	0	0	0	0	0	0	0	0	0	2.29631e-06	0	0	0	0	0	0	0	0	0	0	0	0	0	0	0	0	k__Bacteria	p__Actinobacteria	c__Actinobacteria	o__Actinomycetales	f__Nocardiaceae	Other	125
k__Bacteria;p__Actinobacteria;c__Actinobacteria;o__Actinomycetales;f__Nocardiaceae;g__	0	0	0	0	0	1.15404e-06	0	0	0	0	0	0	2.52594e-05	5.91269e-05	3.21247e-05	9.56205e-06	7.74856e-06	1.40134e-05	0	2.48472e-06	0	0	0	0	2.70022e-05	5.91152e-05	5.38749e-05	1.49554e-06	0	0	0	0	0	0	0	0	k__Bacteria	p__Actinobacteria	c__Actinobacteria	o__Actinomycetales	f__Nocardiaceae	g__	126
k__Bacteria;p__Actinobacteria;c__Actinobacteria;o__Actinomycetales;f__Nocardiaceae;g__Nocardia	0	0	0	8.62822e-05	0.000115545	4.6774e-05	5.67835e-05	6.94073e-05	0.000147717	6.82415e-05	0.000172765	6.79942e-05	1.17642e-05	6.79471e-06	1.13991e-05	1.61212e-05	0.000318739	7.31285e-06	2.19621e-05	7.29048e-05	2.09965e-05	2.62721e-05	3.04525e-05	2.52947e-05	2.51534e-05	0.000288875	2.63899e-05	4.96944e-06	2.23743e-05	0	0	0	7.23042e-06	5.0872e-06	4.16868e-06	6.88892e-06	k__Bacteria	p__Actinobacteria	c__Actinobacteria	o__Actinomycetales	f__Nocardiaceae	g__Nocardia	127
k__Bacteria;p__Actinobacteria;c__Actinobacteria;o__Actinomycetales;f__Nocardiaceae;g__Rhodococcus	3.96849e-06	2.04901e-06	2.99109e-06	1.83704e-05	8.58465e-06	1.48612e-05	0	0	0	0	3.46212e-06	8.00763e-07	1.9289e-05	9.42074e-06	1.6557e-05	0	0	0	1.91948e-06	6.79471e-06	2.31986e-06	0	1.66041e-06	0	0.000143902	0.000174354	0.000141323	0	3.48567e-06	0	1.39898e-05	8.8555e-06	2.19032e-06	1.75461e-06	0	6.37078e-06	k__Bacteria	p__Actinobacteria	c__Actinobacteria	o__Actinomycetales	f__Nocardiaceae	g__Rhodococcus	128
k__Bacteria;p__Actinobacteria;c__Actinobacteria;o__Actinomycetales;f__Nocardioidaceae;Other	0	0	0	1.18937e-06	0	2.14322e-06	0	0	0	6.12348e-06	0	4.42775e-06	0.000202511	0.000231738	0.000113885	0.000138096	0.000146045	2.94869e-05	2.77441e-05	9.0816e-05	1.68985e-05	1.89828e-05	2.69198e-05	2.88392e-05	8.99681e-06	7.5837e-06	4.01559e-06	1.5662e-05	1.74637e-05	1.95598e-05	1.05395e-05	2.96753e-06	0	0	0	0	k__Bacteria	p__Actinobacteria	c__Actinobacteria	o__Actinomycetales	f__Nocardioidaceae	Other	129
k__Bacteria;p__Actinobacteria;c__Actinobacteria;o__Actinomycetales;f__Nocardioidaceae;g__	0.000114768	0.000108927	0.000146657	0.00123778	0.00134003	0.00143485	0.000878037	0.000785113	0.000813151	0.00168715	0.00135584	0.00095836	0.00642915	0.00648378	0.00498128	0.000891756	0.000722889	0.000781557	0.000830238	0.0012257	0.00104505	0.00379183	0.00409697	0.00443162	0.00217612	0.00249255	0.0030583	0.00596835	0.00584901	0.00343135	0.00069372	0.000752317	0.000634558	0.000954686	0.000502396	0.000725644	k__Bacteria	p__Actinobacteria	c__Actinobacteria	o__Actinomycetales	f__Nocardioidaceae	g__	130
k__Bacteria;p__Actinobacteria;c__Actinobacteria;o__Actinomycetales;f__Nocardioidaceae;g__Aeromicrobium	0	0	0	1.16699e-05	1.60388e-05	1.74873e-05	7.32463e-06	9.35009e-06	1.39191e-05	2.99344e-05	2.67785e-05	6.41788e-06	0.000654129	0.000300145	0.00041602	3.80362e-06	8.80839e-06	3.10884e-06	4.56317e-05	7.93226e-05	5.63714e-05	7.30108e-05	5.27208e-05	7.35995e-05	8.6765e-05	0.000129853	0.000305432	5.11193e-05	3.77065e-05	1.293e-05	2.92514e-05	4.07329e-05	1.01037e-05	1.62508e-06	0	0	k__Bacteria	p__Actinobacteria	c__Actinobacteria	o__Actinomycetales	f__Nocardioidaceae	g__Aeromicrobium	131
k__Bacteria;p__Actinobacteria;c__Actinobacteria;o__Actinomycetales;f__Nocardioidaceae;g__Friedmanniella	0	0	0	0	0	0	0	0	0	2.46117e-06	7.53659e-07	0	6.72052e-05	6.54859e-05	3.36438e-05	5.58179e-06	4.61616e-06	3.10884e-06	0	0	2.47294e-06	6.79471e-06	5.14608e-06	1.07867e-05	7.042e-06	1.38014e-05	2.50003e-05	1.9077e-05	1.38838e-05	3.90725e-05	0	0	0	0	0	0	k__Bacteria	p__Actinobacteria	c__Actinobacteria	o__Actinomycetales	f__Nocardioidaceae	g__Friedmanniella	132
k__Bacteria;p__Actinobacteria;c__Actinobacteria;o__Actinomycetales;f__Nocardioidaceae;g__Kribbella	0	0	0	3.06174e-06	3.88606e-06	2.86155e-06	0	1.28358e-06	1.93125e-06	6.55919e-06	6.22947e-06	2.81445e-06	1.82056e-05	1.11165e-05	4.39124e-05	0	0	0	0	0	0	1.76403e-05	2.89217e-05	1.49908e-05	4.89879e-06	2.95576e-06	2.10907e-05	8.77307e-06	3.45035e-06	0	0	0	0	0	2.41407e-06	0	k__Bacteria	p__Actinobacteria	c__Actinobacteria	o__Actinomycetales	f__Nocardioidaceae	g__Kribbella	133
k__Bacteria;p__Actinobacteria;c__Actinobacteria;o__Actinomycetales;f__Nocardioidaceae;g__Nocardioides	7.8098e-05	0.00012519	0.000105501	0.00179593	0.00188356	0.00226385	0.00141071	0.0013348	0.00135517	0.0015739	0.00135781	0.00111071	0.00236812	0.00252012	0.00218612	0.000532084	0.00042199	0.000323167	0.000146339	0.000188215	0.000168914	0.00119022	0.00150844	0.00143311	0.000395777	0.000646934	0.000637702	0.00152456	0.00152444	0.00104417	0.00101241	0.00109818	0.00107164	0.00145124	0.00107524	0.00148149	k__Bacteria	p__Actinobacteria	c__Actinobacteria	o__Actinomycetales	f__Nocardioidaceae	g__Nocardioides	134
k__Bacteria;p__Actinobacteria;c__Actinobacteria;o__Actinomycetales;f__Nocardioidaceae;g__Propionicimonas	2.90865e-05	2.9428e-05	1.86295e-05	1.53087e-06	3.96849e-06	2.03724e-06	0	2.55538e-06	3.39147e-06	9.16167e-06	1.114e-05	7.53659e-06	6.69697e-05	6.62043e-05	1.62861e-05	2.05961e-05	9.60916e-06	1.6922e-05	2.67196e-05	1.57091e-05	4.20401e-05	3.18892e-05	2.72966e-05	3.0111e-05	6.54153e-05	5.54528e-05	5.50878e-05	4.00617e-05	3.90608e-05	2.59895e-05	1.77817e-05	1.68042e-05	1.21057e-05	8.34913e-06	1.05159e-05	2.60366e-05	k__Bacteria	p__Actinobacteria	c__Actinobacteria	o__Actinomycetales	f__Nocardioidaceae	g__Propionicimonas	135
k__Bacteria;p__Actinobacteria;c__Actinobacteria;o__Actinomycetales;f__Propionibacteriaceae;g__	0	0	0	8.5611e-06	6.42966e-06	1.52734e-05	7.47771e-06	1.33892e-05	1.0198e-05	1.16817e-05	1.07396e-05	9.77402e-06	6.5533e-05	6.1329e-05	4.05445e-05	2.08316e-05	1.21528e-05	7.37173e-06	1.53794e-05	1.56031e-05	2.33281e-05	2.9852e-05	3.09471e-05	5.25442e-05	4.52549e-05	4.81753e-05	3.55162e-05	9.64566e-05	7.88398e-05	0.000103805	3.55633e-06	1.4873e-05	2.5907e-06	5.18141e-06	8.2196e-06	1.75461e-05	k__Bacteria	p__Actinobacteria	c__Actinobacteria	o__Actinomycetales	f__Propionibacteriaceae	g__	136
k__Bacteria;p__Actinobacteria;c__Actinobacteria;o__Actinomycetales;f__Pseudonocardiaceae;Other	0	0	0	1.38956e-06	1.24825e-06	9.30298e-07	1.60153e-06	0	0	0	9.65626e-07	0	3.98026e-06	2.31986e-06	5.02832e-06	0	0	0	0	0	0	7.00668e-06	8.91438e-06	9.06746e-06	2.36696e-06	0	0	0	0	3.23838e-06	0	0	0	0	0	0	k__Bacteria	p__Actinobacteria	c__Actinobacteria	o__Actinomycetales	f__Pseudonocardiaceae	Other	137
k__Bacteria;p__Actinobacteria;c__Actinobacteria;o__Actinomycetales;f__Pseudonocardiaceae;g__	1.4661e-05	2.21387e-06	1.26238e-05	7.78389e-06	8.33736e-06	1.05041e-05	1.30595e-05	7.76034e-06	7.12444e-06	2.7014e-05	2.13615e-05	1.17524e-05	2.59306e-05	1.44844e-05	1.53558e-05	1.16582e-06	2.28453e-06	1.50732e-06	6.90069e-06	0	4.86346e-06	5.01772e-05	2.13262e-05	3.15713e-05	4.36534e-05	2.14204e-05	2.73319e-05	4.87523e-06	1.14698e-05	3.29726e-06	1.4555e-05	1.15286e-05	6.90069e-06	4.02383e-05	1.03981e-05	1.59564e-05	k__Bacteria	p__Actinobacteria	c__Actinobacteria	o__Actinomycetales	f__Pseudonocardiaceae	g__	138
k__Bacteria;p__Actinobacteria;c__Actinobacteria;o__Actinomycetales;f__Pseudonocardiaceae;g__Actinomycetospora	0	0	0	7.25397e-06	1.33068e-06	1.19879e-05	0	0	1.91948e-06	2.62603e-06	3.20305e-06	1.71929e-06	0.000159187	9.15814e-05	9.59503e-05	5.20496e-06	0	0	1.81349e-06	0	2.44939e-06	0.000124742	9.03096e-05	0.000116688	5.08014e-05	4.14513e-05	7.76151e-05	6.52269e-05	4.85875e-05	1.66041e-05	1.82527e-06	0	5.15786e-06	0	0	0	k__Bacteria	p__Actinobacteria	c__Actinobacteria	o__Actinomycetales	f__Pseudonocardiaceae	g__Actinomycetospora	139
k__Bacteria;p__Actinobacteria;c__Actinobacteria;o__Actinomycetales;f__Pseudonocardiaceae;g__Amycolatopsis	0	0	0	1.53087e-06	3.45035e-06	0	5.14608e-06	6.80649e-06	1.0351e-05	1.01626e-05	7.94875e-06	8.38446e-06	0.000713468	0.000102286	3.8154e-05	1.40134e-06	0	0	0	0	0	9.46785e-06	7.13621e-06	5.75843e-06	4.48663e-06	4.73392e-06	1.3719e-05	1.76639e-06	1.44844e-06	3.23838e-06	0	0	0	0	2.02546e-06	0	k__Bacteria	p__Actinobacteria	c__Actinobacteria	o__Actinomycetales	f__Pseudonocardiaceae	g__Amycolatopsis	140
k__Bacteria;p__Actinobacteria;c__Actinobacteria;o__Actinomycetales;f__Pseudonocardiaceae;g__Pseudonocardia	0.00147322	0.00113184	0.001822	0.00283371	0.00309104	0.0033485	0.00400674	0.00221943	0.0024755	0.00244535	0.00214894	0.0013935	0.00500847	0.00285936	0.00364613	0.000865095	0.000462629	0.000320376	0.00111392	0.00079975	0.000888941	0.00202069	0.00238957	0.00251182	0.00405632	0.00282495	0.00374584	0.00255834	0.00208751	0.000951413	0.00243943	0.00203848	0.0023233	0.00318105	0.00205621	0.00234335	k__Bacteria	p__Actinobacteria	c__Actinobacteria	o__Actinomycetales	f__Pseudonocardiaceae	g__Pseudonocardia	141
k__Bacteria;p__Actinobacteria;c__Actinobacteria;o__Actinomycetales;f__Pseudonocardiaceae;g__Saccharomonospora	1.51909e-06	0	1.50732e-06	0	2.66136e-06	0	0	0	0	0	0	0	0	0	0	0	0	0	0	0	0	1.46022e-06	0	0	0	0	0	0	0	0	0	0	0	0	0	0	k__Bacteria	p__Actinobacteria	c__Actinobacteria	o__Actinomycetales	f__Pseudonocardiaceae	g__Saccharomonospora	142
k__Bacteria;p__Actinobacteria;c__Actinobacteria;o__Actinomycetales;f__Pseudonocardiaceae;g__Saccharopolyspora	1.21292e-06	0	0	0	1.24825e-06	9.93888e-06	0	4.02737e-06	1.68396e-06	1.07161e-06	7.41883e-07	0	4.98122e-06	1.38956e-06	1.35423e-06	0	0	0	0	0	0	0	0	1.34246e-06	2.41407e-06	0	0	2.76734e-06	0	0	0	0	0	0	0	1.68396e-06	k__Bacteria	p__Actinobacteria	c__Actinobacteria	o__Actinomycetales	f__Pseudonocardiaceae	g__Saccharopolyspora	143
k__Bacteria;p__Actinobacteria;c__Actinobacteria;o__Actinomycetales;f__Sanguibacteraceae;g__Sanguibacter	6.92425e-06	4.29821e-06	1.54265e-06	1.32597e-05	7.70146e-06	4.20401e-06	3.70942e-06	1.42489e-06	1.64863e-06	2.05608e-05	1.26356e-05	1.14698e-05	0.000193172	6.99608e-05	5.36511e-05	1.29653e-05	1.31184e-05	2.90865e-06	1.76639e-06	2.33163e-06	1.18937e-06	0.000180655	0.000320812	0.000193502	2.46117e-06	9.45607e-06	3.69764e-06	5.24147e-05	6.21651e-05	2.97578e-05	1.37307e-05	8.20782e-06	3.13004e-05	1.88415e-06	0	0	k__Bacteria	p__Actinobacteria	c__Actinobacteria	o__Actinomycetales	f__Sanguibacteraceae	g__Sanguibacter	144
k__Bacteria;p__Actinobacteria;c__Actinobacteria;o__Actinomycetales;f__Sporichthyaceae;g__	0.000184482	0.000170009	0.000166359	0.000511935	0.000503963	0.000506412	0.00128318	0.00111258	0.00118203	0.00164437	0.00135537	0.00106678	0.00116402	0.00125165	0.00121588	0.000554116	0.000543106	0.000436569	0.000303666	0.000338216	0.000348014	0.000865566	0.000740129	0.000766154	0.00268144	0.00203631	0.00230809	0.000661301	0.000456082	0.000169668	0.00161519	0.00143467	0.00128866	0.00180415	0.0012899	0.00126429	k__Bacteria	p__Actinobacteria	c__Actinobacteria	o__Actinomycetales	f__Sporichthyaceae	g__	145
k__Bacteria;p__Actinobacteria;c__Actinobacteria;o__Actinomycetales;f__Sporichthyaceae;g__Sporichthya	9.45607e-06	4.32177e-06	1.05041e-05	0.000134775	0.000132538	0.000133669	0.000157173	0.000120044	0.000128546	0.000375534	0.000270705	0.000155042	8.50575e-05	6.62043e-05	0.000104229	5.11075e-06	5.09898e-06	1.44844e-06	0	0	1.17759e-06	0.000107043	0.000139639	9.3336e-05	3.59637e-05	2.60955e-05	3.14064e-05	0.000217407	0.000183175	5.51467e-05	0.000162237	0.000132868	0.000128664	0.000118336	6.08933e-05	5.60299e-05	k__Bacteria	p__Actinobacteria	c__Actinobacteria	o__Actinomycetales	f__Sporichthyaceae	g__Sporichthya	146
k__Bacteria;p__Actinobacteria;c__Actinobacteria;o__Actinomycetales;f__Streptomycetaceae;Other	0.000200038	7.347e-05	6.97841e-05	6.90069e-05	5.7231e-05	4.11333e-05	3.80362e-06	1.05748e-05	9.98599e-06	7.93933e-05	8.29614e-05	6.48265e-05	0.000199555	6.36842e-05	7.64847e-05	0.000232351	5.05187e-06	4.47485e-06	1.07161e-05	2.15499e-06	1.08692e-05	3.89901e-05	7.08911e-06	7.94875e-06	0.00501928	0.00256484	0.00268466	3.33259e-06	1.00802e-05	0	0.000116747	0.000125873	0.000212673	2.88746e-05	2.55891e-05	2.46706e-05	k__Bacteria	p__Actinobacteria	c__Actinobacteria	o__Actinomycetales	f__Streptomycetaceae	Other	147
k__Bacteria;p__Actinobacteria;c__Actinobacteria;o__Actinomycetales;f__Streptomycetaceae;g__	0.000104229	3.79656e-05	2.94751e-05	0.000185023	0.000123	9.37011e-05	7.69792e-05	0.000134269	8.84372e-05	0.000955063	0.000922138	0.00059923	3.62816e-05	3.64818e-05	9.39837e-05	1.05512e-05	0	5.60534e-06	0	2.30808e-06	1.26002e-06	4.85639e-05	7.96053e-05	6.61454e-05	0.000165664	0.000101508	7.59547e-05	0.000138885	8.89554e-05	7.54955e-05	0.000107973	0.000109045	0.00014681	4.23816e-05	2.81562e-05	1.45433e-05	k__Bacteria	p__Actinobacteria	c__Actinobacteria	o__Actinomycetales	f__Streptomycetaceae	g__	148
k__Bacteria;p__Actinobacteria;c__Actinobacteria;o__Actinomycetales;f__Streptomycetaceae;g__Streptacidiphilus	0	0	0	0.000143266	0.000147929	0.000123942	1.68396e-06	1.49083e-05	8.13717e-06	7.85454e-06	7.00668e-06	5.59357e-06	1.89946e-05	1.81703e-05	2.77441e-05	2.40229e-06	4.88701e-06	2.97931e-06	6.19178e-05	6.84888e-05	3.81187e-05	0	0	0	0.000124495	0.000109175	0.000184517	2.96753e-06	1.74284e-06	0	8.98503e-06	2.00426e-05	7.042e-06	2.25273e-05	0	2.19621e-05	k__Bacteria	p__Actinobacteria	c__Actinobacteria	o__Actinomycetales	f__Streptomycetaceae	g__Streptacidiphilus	149
k__Bacteria;p__Actinobacteria;c__Actinobacteria;o__Actinomycetales;f__Streptomycetaceae;g__Streptomyces	3.24662e-05	2.93338e-05	3.15477e-05	0.00152032	0.00139652	0.00151497	0.000690046	0.000700821	0.000841755	0.00234264	0.00259221	0.00195662	0.000760442	0.000541587	0.000722453	0.000246776	0.000149543	8.59878e-05	0.000237897	0.000367774	0.00055739	0.000261626	0.000313028	0.000330562	0.00247928	0.0016407	0.00203694	0.000287474	0.000229336	0.00015682	0.00042358	0.000443352	0.000368657	0.000186849	0.000168549	0.000184953	k__Bacteria	p__Actinobacteria	c__Actinobacteria	o__Actinomycetales	f__Streptomycetaceae	g__Streptomyces	150
k__Bacteria;p__Actinobacteria;c__Actinobacteria;o__Actinomycetales;f__Streptosporangiaceae;Other	0	0	0	0	0	0	0	0	0	0	0	1.87237e-06	0	1.35423e-06	0	0	0	0	0	0	1.14226e-06	5.45225e-06	0	2.60248e-06	0	0	3.94494e-06	0	0	3.29726e-06	0	0	0	0	0	0	k__Bacteria	p__Actinobacteria	c__Actinobacteria	o__Actinomycetales	f__Streptosporangiaceae	Other	151
k__Bacteria;p__Actinobacteria;c__Actinobacteria;o__Actinomycetales;f__Streptosporangiaceae;g__Streptosporangium	0	0	0	0	0	9.89178e-07	0	0	1.76639e-06	8.71419e-07	0	9.65626e-07	1.16582e-06	1.15404e-06	1.17759e-06	0	1.23647e-06	0	0	0	0	0	0	0	2.53182e-06	2.90865e-06	2.11967e-06	0	0	0	1.5662e-06	0	0	3.56811e-06	3.87428e-06	0	k__Bacteria	p__Actinobacteria	c__Actinobacteria	o__Actinomycetales	f__Streptosporangiaceae	g__Streptosporangium	152
k__Bacteria;p__Actinobacteria;c__Actinobacteria;o__Actinomycetales;f__Thermomonosporaceae;g__Actinoallomurus	0	2.19032e-06	0	1.62508e-06	0	0	0	0	0	9.06746e-07	8.71419e-07	0	0	0	0	0	0	0	0	0	0	0	0	1.21292e-06	0	0	1.91948e-06	0	0	0	0	0	0	0	0	0	k__Bacteria	p__Actinobacteria	c__Actinobacteria	o__Actinomycetales	f__Thermomonosporaceae	g__Actinoallomurus	153
k__Bacteria;p__Actinobacteria;c__Actinobacteria;o__Actinomycetales;f__Thermomonosporaceae;g__Actinomadura	0	0	0	0	0	0	0	0	0	0	6.9478e-07	0	0	0	0	0	0	0	0	0	0	0	0	0	6.85359e-06	0	1.89592e-06	0	0	0	0	0	0	0	0	0	k__Bacteria	p__Actinobacteria	c__Actinobacteria	o__Actinomycetales	f__Thermomonosporaceae	g__Actinomadura	154
k__Bacteria;p__Actinobacteria;c__Actinobacteria;o__Actinomycetales;f__Williamsiaceae;g__Williamsia	0	0	0	0	0	1.13049e-06	0	0	0	0	0	0	2.11496e-05	1.07632e-05	1.25414e-05	2.75557e-06	1.24825e-06	1.46022e-06	3.78007e-06	4.41597e-06	1.84764e-05	0	0	0	0	4.65149e-06	0	0	1.63685e-06	0	0	2.95576e-06	2.39051e-06	0	0	0	k__Bacteria	p__Actinobacteria	c__Actinobacteria	o__Actinomycetales	f__Williamsiaceae	g__Williamsia	155
k__Bacteria;p__Actinobacteria;c__MB-A2-108;o__;f__;g__	0	0	0	0	0	0	7.41883e-06	1.19408e-05	5.41693e-06	0	0	0	0	0	0	0	0	0	0	0	0	1.57797e-06	1.78994e-06	0	0	0	0	0	0	0	0	0	0	3.30904e-06	2.17855e-06	5.09898e-06	k__Bacteria	p__Actinobacteria	c__MB-A2-108	o__	f__	g__	156
k__Bacteria;p__Actinobacteria;c__MB-A2-108;o__0319-7L14;f__;g__	1.0563e-05	1.05866e-05	6.67695e-06	0.000255903	0.000292997	0.000308694	0.00121402	0.000578504	0.000762303	9.71867e-05	7.40941e-05	4.20518e-05	0.000132738	5.58179e-05	0.000146752	5.17788e-05	3.28666e-05	1.15875e-05	0.000360897	0.00024229	0.000293409	0.000196152	0.000249402	0.000304855	9.51848e-05	8.3456e-05	9.26648e-05	7.46594e-05	3.43033e-05	1.6239e-05	0.00021232	0.000196811	0.00018918	0.000344328	0.000273967	0.000230596	k__Bacteria	p__Actinobacteria	c__MB-A2-108	o__0319-7L14	f__	g__	157
k__Bacteria;p__Actinobacteria;c__OPB41;o__;f__;g__	7.2893e-06	6.73583e-06	7.44239e-06	4.25111e-06	3.57988e-06	3.39147e-06	5.69955e-06	4.13335e-06	3.80362e-06	7.71323e-06	7.57192e-06	5.40515e-06	1.09516e-06	1.2247e-06	3.88606e-06	6.59452e-06	7.99585e-06	1.48377e-06	1.69456e-05	6.93602e-06	1.40016e-05	8.19605e-06	0	0	0	2.99109e-06	6.27657e-06	0	0	0	7.60725e-06	3.01464e-06	9.73869e-06	1.81349e-06	1.51792e-05	9.26766e-06	k__Bacteria	p__Actinobacteria	c__OPB41	o__	f__	g__	158
k__Bacteria;p__Actinobacteria;c__Rubrobacteria;o__Rubrobacterales;f__Rubrobacteraceae;g__Rubrobacter	0	4.54551e-06	5.53469e-06	0	2.56715e-06	0	0	0	1.77817e-06	0	2.66136e-06	0	1.11871e-06	1.23647e-06	1.2718e-06	2.60248e-06	1.17759e-06	0	7.77211e-05	7.42237e-05	3.39736e-05	0	1.50732e-06	0	0	0	3.82718e-06	0	0	6.25302e-06	0	0	0	0	1.97836e-06	0	k__Bacteria	p__Actinobacteria	c__Rubrobacteria	o__Rubrobacterales	f__Rubrobacteraceae	g__Rubrobacter	159
k__Bacteria;p__Actinobacteria;c__Thermoleophilia;o__Gaiellales;f__;g__	0.00339857	0.00422719	0.004542	0.0110954	0.0101751	0.0116657	0.0130528	0.0109958	0.0099199	0.0163964	0.0141042	0.0101804	0.00679203	0.00563074	0.0070124	0.0029165	0.00162038	0.000908054	0.00466211	0.00451795	0.00451018	0.00833975	0.00784377	0.00745875	0.00685271	0.00476568	0.00542738	0.00688835	0.0067642	0.00302106	0.0143683	0.0135703	0.0135225	0.0150545	0.0121949	0.0105266	k__Bacteria	p__Actinobacteria	c__Thermoleophilia	o__Gaiellales	f__	g__	160
k__Bacteria;p__Actinobacteria;c__Thermoleophilia;o__Gaiellales;f__AK1AB1_02E;g__	0	0	1.5662e-06	1.01626e-05	3.50923e-06	1.11871e-06	2.47059e-05	5.46403e-06	3.49745e-06	1.67925e-05	8.94971e-06	1.23058e-05	0.000250709	0.000215252	0.000187461	6.85359e-06	2.69669e-06	1.67218e-06	2.09612e-06	0	3.48567e-06	2.55655e-05	2.39993e-05	3.57753e-05	1.88062e-05	1.76521e-05	1.84882e-05	0.000164416	0.000104982	4.1887e-05	3.88606e-06	5.35805e-06	8.5611e-06	1.89592e-06	4.53373e-06	0	k__Bacteria	p__Actinobacteria	c__Thermoleophilia	o__Gaiellales	f__AK1AB1_02E	g__	161
k__Bacteria;p__Actinobacteria;c__Thermoleophilia;o__Gaiellales;f__Gaiellaceae;g__	0.0102518	0.0119323	0.0116734	0.0255942	0.0264144	0.02792	0.0333278	0.0339976	0.0319001	0.0138791	0.0125113	0.0113698	0.0155296	0.0120977	0.0149625	0.0140381	0.00830707	0.00449435	0.0265685	0.0249032	0.0295326	0.0278315	0.026521	0.0279317	0.0240995	0.013881	0.0181035	0.00670606	0.00606644	0.00356629	0.0168938	0.0162909	0.0160519	0.0245164	0.0220311	0.0247858	k__Bacteria	p__Actinobacteria	c__Thermoleophilia	o__Gaiellales	f__Gaiellaceae	g__	162
k__Bacteria;p__Actinobacteria;c__Thermoleophilia;o__Solirubrobacterales;Other;Other	2.70846e-06	0	1.47199e-06	1.57797e-06	5.89974e-06	2.30808e-06	1.70751e-06	6.15881e-06	0	3.70942e-06	3.79185e-06	2.50827e-06	1.3613e-05	6.08109e-05	3.55986e-05	2.60248e-06	1.20821e-05	6.74761e-06	3.2266e-06	4.13335e-06	1.21292e-06	1.78994e-05	1.64745e-05	2.55302e-05	2.22565e-06	3.1795e-06	1.20939e-05	4.9294e-05	3.24427e-05	2.55891e-05	6.9478e-06	0	9.30298e-06	2.31515e-05	8.46689e-06	7.96053e-06	k__Bacteria	p__Actinobacteria	c__Thermoleophilia	o__Solirubrobacterales	Other	Other	163
k__Bacteria;p__Actinobacteria;c__Thermoleophilia;o__Solirubrobacterales;f__;g__	0.0200845	0.0222985	0.0212741	0.0141568	0.0157007	0.0152344	0.0167366	0.0179492	0.0159726	0.0287591	0.0224591	0.017538	0.020158	0.0199604	0.0199253	0.00923036	0.00540017	0.00265372	0.0155172	0.0186562	0.0182538	0.0401181	0.0317249	0.0269171	0.0251541	0.0155567	0.0187736	0.0374596	0.034314	0.0164258	0.0309165	0.0296257	0.0289423	0.0281711	0.0199418	0.0204383	k__Bacteria	p__Actinobacteria	c__Thermoleophilia	o__Solirubrobacterales	f__	g__	164
k__Bacteria;p__Actinobacteria;c__Thermoleophilia;o__Solirubrobacterales;f__Conexibacteraceae;Other	2.2704e-05	9.31476e-06	5.91152e-06	2.20681e-05	2.98402e-05	2.1703e-05	1.1246e-05	9.98599e-06	9.20878e-06	1.93007e-05	1.2824e-05	1.01862e-05	0.000184458	0.000188815	0.000219739	6.34723e-06	6.32367e-06	2.67314e-06	1.04452e-05	8.58465e-06	4.51018e-06	4.1463e-05	1.89475e-05	2.04783e-05	1.12225e-05	1.42606e-05	9.26766e-06	1.85e-05	8.13717e-06	3.12062e-06	0.000101014	0.000139439	3.81069e-05	3.26664e-05	3.40795e-05	3.10178e-05	k__Bacteria	p__Actinobacteria	c__Thermoleophilia	o__Solirubrobacterales	f__Conexibacteraceae	Other	165
k__Bacteria;p__Actinobacteria;c__Thermoleophilia;o__Solirubrobacterales;f__Conexibacteraceae;g__	0.0011346	0.00141713	0.00143175	0.00020655	0.000226074	0.000201345	0.000595462	0.000410968	0.0004015	0.00100731	0.000858442	0.000448251	0.000339005	0.000238592	0.00038857	9.38541e-05	6.60041e-05	4.51371e-05	0.000381293	0.000336862	0.000427007	0.00108163	0.000721605	0.000646263	0.000162484	0.00010543	0.000110941	0.000231161	0.000200897	6.99726e-05	0.000926353	0.000906134	0.000942875	0.000902801	0.000474829	0.000556095	k__Bacteria	p__Actinobacteria	c__Thermoleophilia	o__Solirubrobacterales	f__Conexibacteraceae	g__	166
k__Bacteria;p__Actinobacteria;c__Thermoleophilia;o__Solirubrobacterales;f__Conexibacteraceae;g__Conexibacter	0.00126183	0.00157283	0.00141575	0.000600773	0.000594814	0.000596674	0.000630954	0.0005859	0.000590916	0.000581554	0.000463748	0.000325051	0.000823915	0.000918322	0.000790848	0.00010238	6.30954e-05	3.20894e-05	0.000113449	0.000111483	0.000118042	0.000873491	0.000530753	0.000387558	0.0031096	0.00151523	0.00200193	0.000410721	0.000355574	0.000130619	0.000905074	0.000838517	0.000810985	0.00116179	0.00105314	0.00106308	k__Bacteria	p__Actinobacteria	c__Thermoleophilia	o__Solirubrobacterales	f__Conexibacteraceae	g__Conexibacter	167
k__Bacteria;p__Actinobacteria;c__Thermoleophilia;o__Solirubrobacterales;f__Patulibacteraceae;g__	4.52313e-05	2.23389e-05	3.24427e-05	0.00100159	0.00103966	0.00092242	0.00213312	0.00251733	0.00219528	0.00118558	0.00106235	0.00085392	0.00257275	0.00327786	0.00243672	0.00141488	0.00141431	0.000586736	0.000169008	0.000343092	0.000133904	0.000529999	0.000671605	0.000510463	0.000943346	0.00134282	0.0014029	0.00230004	0.00225929	0.00119166	0.00032332	0.000282622	0.00033141	0.00249384	0.00232991	0.00203379	k__Bacteria	p__Actinobacteria	c__Thermoleophilia	o__Solirubrobacterales	f__Patulibacteraceae	g__	168
k__Bacteria;p__Actinobacteria;c__Thermoleophilia;o__Solirubrobacterales;f__Patulibacteraceae;g__Patulibacter	0	0	0	0	0	0	0	1.50732e-06	0	8.71419e-07	0	0	0	1.16582e-06	4.80458e-06	0	0	0	0	2.35519e-06	2.53182e-06	0	0	0	5.0872e-06	0.000101273	4.67622e-05	3.43857e-06	0	0	3.2266e-06	0	0	0	0	0	k__Bacteria	p__Actinobacteria	c__Thermoleophilia	o__Solirubrobacterales	f__Patulibacteraceae	g__Patulibacter	169
k__Bacteria;p__Actinobacteria;c__Thermoleophilia;o__Solirubrobacterales;f__Solirubrobacteraceae;Other	0	0	0	0	0	0	0	0	0	0	0	0	2.11967e-06	1.17759e-06	0	0	0	0	0	0	0	0	1.88415e-06	1.41311e-06	0	0	0	0	1.64863e-06	0	3.27371e-06	0	0	0	2.15499e-06	0	k__Bacteria	p__Actinobacteria	c__Thermoleophilia	o__Solirubrobacterales	f__Solirubrobacteraceae	Other	170
k__Bacteria;p__Actinobacteria;c__Thermoleophilia;o__Solirubrobacterales;f__Solirubrobacteraceae;g__	0.000145185	0.000188745	0.000201333	0.00548558	0.00542383	0.00455176	0.00377561	0.00577051	0.00400643	0.00385477	0.00334705	0.00227772	0.00552202	0.00633588	0.00585792	0.00036397	0.000183987	0.000107962	0.000126721	0.00028095	0.000181655	0.0055259	0.00476594	0.00336731	0.00108021	0.00136293	0.00127491	0.0134381	0.0143714	0.0044286	0.00650934	0.00687496	0.0058302	0.00628346	0.00518732	0.00360166	k__Bacteria	p__Actinobacteria	c__Thermoleophilia	o__Solirubrobacterales	f__Solirubrobacteraceae	g__	171
k__Bacteria;p__Armatimonadetes;c__0319-6E2;o__;f__;g__	2.08081e-05	9.10279e-06	2.04077e-05	2.64487e-05	4.82342e-05	6.88185e-05	0.000125213	8.24668e-05	0.000131313	5.50171e-05	4.86817e-05	2.81798e-05	8.62587e-05	2.27158e-05	6.90305e-05	2.34576e-05	1.76403e-05	6.41788e-06	0.000106478	4.53138e-05	6.49796e-05	6.81944e-05	5.70897e-05	9.8694e-05	3.68469e-05	2.96518e-05	2.91336e-05	5.67364e-05	3.60226e-05	9.47962e-06	5.57237e-05	8.96148e-06	2.90041e-05	8.37268e-05	7.10677e-05	4.27584e-05	k__Bacteria	p__Armatimonadetes	c__0319-6E2	o__	f__	g__	172
k__Bacteria;p__Armatimonadetes;c__Armatimonadia;o__Armatimonadales;f__Armatimonadaceae;g__	2.07021e-05	8.37151e-05	6.84888e-05	0.000313652	0.000332046	0.000304184	0.000128299	8.11597e-05	0.000129759	0.000114226	8.99092e-05	9.04745e-05	0.000856769	0.00120043	0.00093588	0.000169138	0.000265323	0.000185341	6.10111e-05	5.93742e-05	4.13217e-05	0.000198048	0.000184234	0.000168502	0.000141747	0.000153099	0.000168066	0.000582367	0.000594837	0.000353078	0.000221117	0.000223837	0.00027684	0.000130489	8.4822e-05	7.53659e-05	k__Bacteria	p__Armatimonadetes	c__Armatimonadia	o__Armatimonadales	f__Armatimonadaceae	g__	173
k__Bacteria;p__Armatimonadetes;c__Armatimonadia;o__Armatimonadales;f__Armatimonadaceae;g__Armatimonas	5.22851e-06	4.26289e-06	7.05378e-06	4.85757e-05	3.81187e-05	4.30528e-05	9.36186e-06	9.7858e-06	8.24315e-06	1.37072e-05	1.75108e-05	1.43549e-05	3.13357e-05	2.19386e-05	3.31492e-05	1.79701e-05	2.2386e-05	7.9723e-06	3.13475e-05	6.38255e-05	3.79303e-05	2.95694e-05	1.09163e-05	1.8865e-05	0	1.41311e-06	1.84882e-06	1.6816e-05	1.55913e-05	6.61807e-06	3.15595e-06	2.90865e-06	2.37874e-06	0	0	1.84882e-06	k__Bacteria	p__Armatimonadetes	c__Armatimonadia	o__Armatimonadales	f__Armatimonadaceae	g__Armatimonas	174
k__Bacteria;p__Armatimonadetes;c__Armatimonadia;o__FW68;f__;g__	0.00109199	0.000949364	0.000863929	0.000770852	0.000887952	0.000595638	0.000722182	0.000350817	0.000357423	0.000814564	0.00093674	0.00069863	0.00181949	0.00203155	0.00201431	0.00315602	0.00452671	0.00473434	0.00110541	0.000890672	0.000845111	0.000531978	0.00052311	0.000456353	0.00369191	0.00554808	0.00381668	0.000379703	0.000389265	0.000402678	0.00105962	0.00119589	0.00141757	0.00143882	0.00122937	0.00123893	k__Bacteria	p__Armatimonadetes	c__Armatimonadia	o__FW68	f__	g__	175
k__Bacteria;p__Armatimonadetes;c__Chthonomonadetes;o__Chthonomonadales;f__Chthonomonadaceae;g__	0.000576655	0.000548464	0.000815919	0.000694415	0.000940649	0.000894982	0.00124868	0.00090896	0.00108354	0.000965426	0.000796441	0.000292926	0.000754001	0.000554093	0.000791472	0.000305585	0.000205867	0.000116158	0.000399322	0.000405198	0.000400523	0.00073914	0.000432577	0.000353572	0.000844546	0.000688138	0.00069531	0.000472073	0.000259012	7.1633e-05	0.00159444	0.00133322	0.00147536	0.00117687	0.000558591	0.00028599	k__Bacteria	p__Armatimonadetes	c__Chthonomonadetes	o__Chthonomonadales	f__Chthonomonadaceae	g__	176
k__Bacteria;p__Armatimonadetes;c__Chthonomonadetes;o__SJA-22;f__;g__	0	2.28453e-06	0	0.000139451	0.000164686	0.000129205	9.28414e-05	7.2316e-05	8.41626e-05	8.66708e-06	1.42135e-05	9.69159e-06	9.25706e-05	7.75092e-05	9.26883e-05	0.000106996	4.63029e-05	1.83587e-05	0.000188238	0.000156796	0.00014495	4.84815e-05	4.26289e-05	5.45814e-05	3.21012e-05	2.17501e-05	2.63899e-05	6.02221e-05	4.42068e-05	1.61566e-05	3.20305e-05	2.57304e-05	3.39382e-05	5.99512e-05	3.39853e-05	1.1717e-05	k__Bacteria	p__Armatimonadetes	c__Chthonomonadetes	o__SJA-22	f__	g__	177
k__Bacteria;p__Armatimonadetes;c__OPB50;o__;f__;g__	0	0	0	2.79089e-06	0	0	0	0	0	5.4287e-06	1.01273e-06	0	4.0627e-06	1.18937e-06	1.35423e-06	1.29535e-06	1.30713e-06	0	5.52291e-06	0	4.65149e-06	2.95576e-06	1.77817e-06	2.68491e-06	2.22565e-06	2.82622e-06	2.13144e-06	0	0	0	3.49745e-06	0	0	5.06365e-06	4.35709e-06	0	k__Bacteria	p__Armatimonadetes	c__OPB50	o__	f__	g__	178
k__Bacteria;p__Armatimonadetes;c__SHA-37;o__;f__;g__	0	0	0	0	0	0	0	0	0	0	0	0	2.22565e-06	1.26002e-06	1.38956e-06	1.2718e-06	0	0	0	0	0	0	1.99013e-06	0	0	0	0	0	0	0	0	0	0	1.9548e-06	2.08434e-06	0	k__Bacteria	p__Armatimonadetes	c__SHA-37	o__	f__	g__	179
k__Bacteria;p__Armatimonadetes;c__SJA-176;o__;f__;g__	0	0	0	8.70241e-06	5.98217e-06	3.90961e-06	0	5.40515e-06	1.75461e-06	7.53659e-07	1.88415e-06	1.10694e-06	2.13144e-06	4.7457e-06	1.44844e-06	3.48567e-06	1.28358e-06	2.84977e-06	0	0	4.78103e-06	2.57893e-06	0	2.43762e-06	0	0	0	1.69573e-06	1.76639e-06	3.2266e-06	1.05277e-05	3.00286e-06	2.33163e-06	1.71929e-06	6.67695e-06	8.10184e-06	k__Bacteria	p__Armatimonadetes	c__SJA-176	o__	f__	g__	180
k__Bacteria;p__Armatimonadetes;c__SJA-176;o__GAB-B06;f__;g__	0	0	0	0	0	0	0	0	0	0	0	0	0	1.2247e-06	1.24825e-06	1.26002e-06	1.11871e-06	0	1.2035e-05	1.38838e-05	1.35894e-05	1.49554e-06	0	0	0	0	1.73106e-06	0	0	0	0	0	0	0	0	0	k__Bacteria	p__Armatimonadetes	c__SJA-176	o__GAB-B06	f__	g__	181
k__Bacteria;p__Armatimonadetes;c__SJA-176;o__TP122;f__;g__	6.53564e-06	1.07514e-05	1.12931e-05	2.4647e-05	5.24029e-06	1.30006e-05	1.91948e-06	1.34246e-06	7.03023e-06	8.9026e-06	1.12225e-05	1.25649e-05	1.91123e-05	2.08198e-05	1.74755e-05	1.82409e-05	2.79796e-05	1.00095e-05	5.19318e-06	6.55919e-06	4.95767e-06	1.60035e-05	3.36792e-06	1.48494e-05	0	0	1.91948e-06	1.53323e-05	6.85359e-06	6.45321e-06	4.21814e-05	4.8505e-05	3.82953e-05	0.000106396	7.10913e-05	7.66024e-05	k__Bacteria	p__Armatimonadetes	c__SJA-176	o__TP122	f__	g__	182
k__Bacteria;p__Armatimonadetes;c__[Fimbriimonadia];o__[Fimbriimonadales];f__;g__	4.39242e-06	1.06337e-05	8.47867e-06	0.0001234	0.00010278	0.000108927	6.33309e-05	7.94051e-05	7.6991e-05	2.31397e-05	3.10649e-05	2.67314e-05	1.90535e-05	7.83099e-06	1.25414e-05	3.51394e-05	2.15499e-05	6.05283e-06	3.92492e-05	3.91667e-05	1.31302e-05	2.87097e-05	3.98144e-05	3.62699e-05	2.28453e-06	1.51909e-06	0	3.5634e-05	2.40464e-05	2.91101e-05	6.73701e-05	6.54859e-05	6.35311e-05	6.0281e-05	6.62985e-05	7.16447e-05	k__Bacteria	p__Armatimonadetes	c__[Fimbriimonadia]	o__[Fimbriimonadales]	f__	g__	183
k__Bacteria;p__Armatimonadetes;c__[Fimbriimonadia];o__[Fimbriimonadales];f__[Fimbriimonadaceae];g__	0.000196764	0.000172847	0.000204783	0.000282528	0.000292279	0.000240971	0.000375146	0.00031185	0.000340254	0.000211943	0.000236331	0.000235919	0.000324074	0.000370235	0.000338134	0.000252476	0.000269963	0.000160906	0.000277606	0.000285001	0.000198707	0.000285731	0.000324698	0.000254984	0.000111318	9.97303e-05	0.000125755	0.000145751	0.000163403	0.000171458	0.000511617	0.000517163	0.000571085	0.000315312	0.000446025	0.000496308	k__Bacteria	p__Armatimonadetes	c__[Fimbriimonadia]	o__[Fimbriimonadales]	f__[Fimbriimonadaceae]	g__	184
k__Bacteria;p__Armatimonadetes;c__[Fimbriimonadia];o__[Fimbriimonadales];f__[Fimbriimonadaceae];g__Fimbriimonas	0.00540172	0.00542939	0.00515481	0.007841	0.00768459	0.00689197	0.00433129	0.00532774	0.00495274	0.0033263	0.00351183	0.00397234	0.00391055	0.00469083	0.00449315	0.00329959	0.0022853	0.00190251	0.00375002	0.00358618	0.0032248	0.00400002	0.00428267	0.00377911	0.00321305	0.00328697	0.00314957	0.00229382	0.00232949	0.00246709	0.00521127	0.00508473	0.00511086	0.00386139	0.00474845	0.00579728	k__Bacteria	p__Armatimonadetes	c__[Fimbriimonadia]	o__[Fimbriimonadales]	f__[Fimbriimonadaceae]	g__Fimbriimonas	185
k__Bacteria;p__BHI80-139;c__;o__;f__;g__	0	0	0	0.000340572	0.000369823	0.000298449	0.000723454	0.000903484	0.00117121	7.70617e-05	6.35429e-05	7.70499e-05	9.34067e-05	7.59312e-05	0.000103923	6.0281e-05	3.73061e-05	3.83306e-05	4.17692e-05	4.50194e-05	4.81047e-05	7.41412e-05	6.32485e-05	5.21791e-05	0	1.6133e-06	0	0.000331469	0.000265206	0.000278536	0.000606872	0.000713598	0.00089802	0.000172882	0.000142124	0.000176721	k__Bacteria	p__BHI80-139	c__	o__	f__	g__	186
k__Bacteria;p__BRC1;c__PRR-11;o__;f__;g__	3.57988e-05	5.17788e-05	7.74385e-05	2.67314e-05	4.00499e-05	3.71413e-05	6.77705e-05	4.66562e-05	7.86396e-05	3.8154e-05	4.47014e-05	4.45012e-05	6.47558e-05	4.1781e-05	5.79022e-05	9.27943e-06	3.68587e-06	4.29821e-06	2.30808e-05	6.71228e-06	2.09965e-05	4.27702e-05	2.69315e-05	3.48803e-05	6.68873e-06	1.51085e-05	1.82527e-06	9.7752e-05	6.91365e-05	5.72663e-05	7.56603e-05	9.58796e-05	7.77447e-05	0.000101685	6.9949e-05	6.47676e-05	k__Bacteria	p__BRC1	c__PRR-11	o__	f__	g__	187
k__Bacteria;p__Bacteroidetes;Other;Other;Other;Other	0	0	0	2.77912e-06	1.18937e-06	2.99109e-06	0	7.90165e-06	3.68587e-06	0	0	0	0	0	0	0	2.48472e-06	0	0	0	0	0	0	0	0	0	0	0	5.15786e-06	0	0	0	0	0	4.32177e-06	1.54265e-06	k__Bacteria	p__Bacteroidetes	Other	Other	Other	Other	188
k__Bacteria;p__Bacteroidetes;c__At12OctB3;o__;f__;g__	0	0	0	0	0	0	3.94965e-05	5.25206e-05	2.80032e-05	0	0	1.97836e-06	2.60719e-05	3.06645e-05	3.16537e-05	1.35423e-06	0	0	1.84882e-06	0	0	2.50827e-06	8.93793e-06	1.09398e-05	0	4.75747e-06	3.54455e-06	0.000256774	0.000195127	0.0003338	1.16464e-05	8.66708e-06	7.2422e-06	3.62699e-06	1.86648e-05	1.17288e-05	k__Bacteria	p__Bacteroidetes	c__At12OctB3	o__	f__	g__	189
k__Bacteria;p__Bacteroidetes;c__BME43;o__;f__;g__	0	0	0	1.40134e-06	0	0	0	0	0	0	0	0	0	0	2.31986e-06	0	0	0	0	0	0	0	7.23042e-06	0	0	0	0	3.49745e-06	6.9478e-06	0	0	0	0	0	0	0	k__Bacteria	p__Bacteroidetes	c__BME43	o__	f__	g__	190
k__Bacteria;p__Bacteroidetes;c__Bacteroidia;o__Bacteroidales;f__;g__	0.000566387	0.000335025	0.000427136	1.42253e-05	7.44239e-06	1.07279e-05	3.57988e-06	1.29535e-06	3.80362e-06	5.55824e-06	6.18236e-06	7.84277e-06	7.19509e-06	6.22947e-06	6.21769e-06	3.83895e-06	0	0	0.000416303	0.000221917	0.00029302	5.85381e-05	5.1343e-06	3.75652e-06	0	0	0	8.84372e-06	1.35423e-05	2.30455e-05	3.32081e-06	0	0	6.61807e-06	1.23765e-05	7.86632e-06	k__Bacteria	p__Bacteroidetes	c__Bacteroidia	o__Bacteroidales	f__	g__	191
k__Bacteria;p__Bacteroidetes;c__Bacteroidia;o__Bacteroidales;f__Bacteroidaceae;g__	0	0	0	0	0	0	0	0	0	0	0	0	0	2.28453e-06	0	0	0	0	0	0	0	0	0	0	0	0	0	0	0	0	0	0	0	0	0	0	k__Bacteria	p__Bacteroidetes	c__Bacteroidia	o__Bacteroidales	f__Bacteroidaceae	g__	192
k__Bacteria;p__Bacteroidetes;c__Bacteroidia;o__Bacteroidales;f__Marinilabiaceae;Other	0	0	0	1.55442e-06	0	1.13049e-06	1.88415e-06	2.70846e-06	3.67409e-06	0	0	0	0	0	0	0	0	0	0	0	0	0	0	0	0	0	0	0	0	0	0	0	0	0	0	0	k__Bacteria	p__Bacteroidetes	c__Bacteroidia	o__Bacteroidales	f__Marinilabiaceae	Other	193
k__Bacteria;p__Bacteroidetes;c__Bacteroidia;o__Bacteroidales;f__Marinilabiaceae;g__	0	0	0	0	0	0	0	0	0	0	0	0	0	0	0	0	0	0	0	2.15499e-06	8.47867e-06	0	0	0	0	0	0	0	0	0	0	0	0	0	0	0	k__Bacteria	p__Bacteroidetes	c__Bacteroidia	o__Bacteroidales	f__Marinilabiaceae	g__	194
k__Bacteria;p__Bacteroidetes;c__Bacteroidia;o__Bacteroidales;f__Porphyromonadaceae;g__Paludibacter	0.00324795	0.00226795	0.00236031	0	0	0	0	0	0	0	0	0	0	0	0	1.43666e-06	1.23647e-06	0	0.00030966	0.000306504	0.000393292	0.000275898	4.45248e-05	2.81445e-06	0	0	0	1.38956e-06	0	0	0	0	0	3.02641e-05	7.37409e-05	3.76123e-05	k__Bacteria	p__Bacteroidetes	c__Bacteroidia	o__Bacteroidales	f__Porphyromonadaceae	g__Paludibacter	195
k__Bacteria;p__Bacteroidetes;c__Cytophagia;o__Cytophagales;Other;Other	0	0	0	0	0	0	0	0	0	0	0	0	3.10884e-06	2.5436e-06	1.28358e-06	0	0	0	0	0	0	0	7.17154e-06	1.47552e-05	0	0	0	1.19408e-05	3.2266e-06	0	0	0	0	0	0	0	k__Bacteria	p__Bacteroidetes	c__Cytophagia	o__Cytophagales	Other	Other	196
k__Bacteria;p__Bacteroidetes;c__Cytophagia;o__Cytophagales;f__;g__	0	0	0	0	0	0	0	0	0	0	0	2.28453e-06	5.12253e-06	3.60343e-06	5.36982e-06	0	0	0	0	0	0	0	0	0	0	0	0	0	0	0	0	0	0	0	0	0	k__Bacteria	p__Bacteroidetes	c__Cytophagia	o__Cytophagales	f__	g__	197
k__Bacteria;p__Bacteroidetes;c__Cytophagia;o__Cytophagales;f__Cytophagaceae;Other	5.65245e-06	0	4.0627e-06	5.79611e-05	3.72826e-05	2.70846e-05	0.000216383	0.000213886	0.000238321	1.16935e-05	7.85454e-06	1.26827e-05	3.71884e-05	2.78501e-05	2.03841e-05	0.000213097	0.000141099	9.29945e-05	0.000491904	0.000463077	0.000594084	0.000149342	0.000198118	0.000178028	0.000142159	0.000231962	0.000154418	5.02832e-06	2.2386e-05	3.54102e-05	5.3816e-06	8.57288e-06	0	2.17384e-05	2.74261e-05	3.04172e-05	k__Bacteria	p__Bacteroidetes	c__Cytophagia	o__Cytophagales	f__Cytophagaceae	Other	198
k__Bacteria;p__Bacteroidetes;c__Cytophagia;o__Cytophagales;f__Cytophagaceae;g__	3.45506e-05	3.54809e-05	3.13357e-05	0.00144731	0.0013445	0.0013612	0.00217354	0.00141883	0.00166243	0.000309978	0.000369953	0.000465797	0.00151277	0.00161983	0.0015054	0.001798	0.00131721	0.00129697	0.00120019	0.00128736	0.00102737	0.00094092	0.00123759	0.00133518	0.000125508	0.000269963	0.000245611	0.00243491	0.0024772	0.0032299	0.000443328	0.000479327	0.000579658	0.000342868	0.000498287	0.000492858	k__Bacteria	p__Bacteroidetes	c__Cytophagia	o__Cytophagales	f__Cytophagaceae	g__	199
k__Bacteria;p__Bacteroidetes;c__Cytophagia;o__Cytophagales;f__Cytophagaceae;g__Adhaeribacter	0	0	0	2.26333e-05	3.20659e-05	3.59166e-05	0	2.73202e-06	0	1.05983e-06	9.42074e-07	7.53659e-07	1.38485e-05	1.42371e-05	4.92234e-06	1.15404e-06	2.40229e-06	0	0	0	1.20114e-06	1.99366e-05	2.70964e-05	2.56244e-05	0	1.40134e-06	1.82527e-06	8.01941e-05	0.000114968	9.33242e-05	0	2.48472e-06	2.60248e-06	0	0	0	k__Bacteria	p__Bacteroidetes	c__Cytophagia	o__Cytophagales	f__Cytophagaceae	g__Adhaeribacter	200
k__Bacteria;p__Bacteroidetes;c__Cytophagia;o__Cytophagales;f__Cytophagaceae;g__Cytophaga	2.1232e-05	4.02737e-06	2.70846e-06	1.46022e-06	1.24825e-06	1.18937e-06	3.67409e-06	8.50222e-06	7.32463e-06	1.02097e-05	1.6345e-05	6.88892e-06	0.00024342	0.000191229	0.000224496	8.51046e-05	6.74172e-05	3.26664e-05	1.52969e-05	4.93176e-05	1.9654e-05	2.11496e-05	1.66512e-05	3.11827e-05	0	1.19761e-05	3.92138e-06	6.14821e-05	4.41126e-05	5.23793e-05	2.25509e-05	3.7577e-05	1.45079e-05	0	8.2667e-06	6.26479e-06	k__Bacteria	p__Bacteroidetes	c__Cytophagia	o__Cytophagales	f__Cytophagaceae	g__Cytophaga	201
k__Bacteria;p__Bacteroidetes;c__Cytophagia;o__Cytophagales;f__Cytophagaceae;g__Dyadobacter	0	0	0	2.93221e-06	2.42584e-06	3.04997e-06	1.67218e-06	0	0	1.62979e-05	3.45035e-06	6.34723e-06	0.00216678	0.00102212	0.000888506	2.58128e-05	6.21416e-05	4.4619e-05	9.52319e-05	0.000352053	7.47536e-05	5.64302e-05	0.000178441	0.00012917	5.19436e-05	0.000243432	0.000101049	0.000683557	0.0010374	0.001015	3.59519e-05	1.95245e-05	2.92632e-05	0	0	0	k__Bacteria	p__Bacteroidetes	c__Cytophagia	o__Cytophagales	f__Cytophagaceae	g__Dyadobacter	202
k__Bacteria;p__Bacteroidetes;c__Cytophagia;o__Cytophagales;f__Cytophagaceae;g__Emticicia	0	0	0	0	0	0	0	0	0	7.18332e-07	0	0	2.2021e-06	0	1.20114e-06	0	0	0	1.81349e-06	0	1.09516e-06	2.838e-06	7.2422e-06	0	0	0	0	1.16817e-05	1.74284e-06	0	0	0	0	1.69573e-06	0	0	k__Bacteria	p__Bacteroidetes	c__Cytophagia	o__Cytophagales	f__Cytophagaceae	g__Emticicia	203
k__Bacteria;p__Bacteroidetes;c__Cytophagia;o__Cytophagales;f__Cytophagaceae;g__Hymenobacter	2.79089e-06	0	0	0	7.47771e-06	1.1717e-05	7.51304e-06	2.05608e-05	3.01346e-05	0.000101709	3.92256e-05	4.73981e-05	0.0036052	0.00621862	0.00431527	0.00231594	0.00547884	0.010902	0.000161177	0.000402678	0.000170245	0.000357235	0.000554823	0.000732569	0.00142928	0.0033391	0.00340048	0.00190443	0.00263502	0.00279192	3.39147e-06	5.69955e-06	4.4984e-06	3.29726e-06	2.07256e-06	1.34599e-05	k__Bacteria	p__Bacteroidetes	c__Cytophagia	o__Cytophagales	f__Cytophagaceae	g__Hymenobacter	204
k__Bacteria;p__Bacteroidetes;c__Cytophagia;o__Cytophagales;f__Cytophagaceae;g__Larkinella	0	0	0	0	0	0	0	0	0	0	0	0	1.44844e-05	2.52123e-05	1.64156e-05	1.2247e-06	0	0	0	0	0	0	1.83704e-06	0	0	0	0	1.35188e-05	2.21505e-05	3.32081e-06	1.77817e-06	0	0	0	0	0	k__Bacteria	p__Bacteroidetes	c__Cytophagia	o__Cytophagales	f__Cytophagaceae	g__Larkinella	205
k__Bacteria;p__Bacteroidetes;c__Cytophagia;o__Cytophagales;f__Cytophagaceae;g__Persicitalea	0	0	0	0	0	0	0	0	0	0	0	0	0	0	0	0	0	0	0	0	0	1.36601e-06	7.64258e-06	8.06651e-06	0	0	0	0	0	0	0	0	0	0	0	0	k__Bacteria	p__Bacteroidetes	c__Cytophagia	o__Cytophagales	f__Cytophagaceae	g__Persicitalea	206
k__Bacteria;p__Bacteroidetes;c__Cytophagia;o__Cytophagales;f__Cytophagaceae;g__Pontibacter	0	0	0	0	0	0	0	0	0	0	0	0	1.08339e-06	0	0	0	0	0	0	0	0	1.83351e-05	2.4541e-05	1.74166e-05	0	0	0	0	0	0	0	0	0	0	0	0	k__Bacteria	p__Bacteroidetes	c__Cytophagia	o__Cytophagales	f__Cytophagaceae	g__Pontibacter	207
k__Bacteria;p__Bacteroidetes;c__Cytophagia;o__Cytophagales;f__Cytophagaceae;g__Rhodocytophaga	0	0	0	0	0	0	0	0	0	0	0	0	0	0	0	0	0	0	0	0	0	6.68166e-05	0.00011332	7.45416e-05	0	0	0	0	0	0	0	0	0	0	0	0	k__Bacteria	p__Bacteroidetes	c__Cytophagia	o__Cytophagales	f__Cytophagaceae	g__Rhodocytophaga	208
k__Bacteria;p__Bacteroidetes;c__Cytophagia;o__Cytophagales;f__Cytophagaceae;g__Spirosoma	0	0	0	0	1.23647e-06	3.06174e-06	0	1.34246e-06	0	1.36954e-05	2.5907e-06	1.50379e-05	0.00076507	0.00424462	0.0012635	0.000194633	0.000374239	0.00081334	2.62368e-05	9.16874e-05	3.20659e-05	0.000348191	0.000817014	0.000686489	5.08367e-05	9.51613e-05	0.000183716	0.000548629	0.000766613	0.000909196	5.24029e-06	0	2.35519e-06	1.6133e-06	3.83895e-06	5.22851e-06	k__Bacteria	p__Bacteroidetes	c__Cytophagia	o__Cytophagales	f__Cytophagaceae	g__Spirosoma	209
k__Bacteria;p__Bacteroidetes;c__Cytophagia;o__Cytophagales;f__Cytophagaceae;g__Sporocytophaga	0	0	0	0	0	0	0	0	0	9.18522e-07	0	0	1.83233e-05	4.81635e-06	1.02451e-05	1.17759e-06	0	0	0	0	0	0	1.84882e-06	1.49554e-06	0	0	0	9.16991e-05	7.94051e-05	0.000147529	0	0	0	0	0	0	k__Bacteria	p__Bacteroidetes	c__Cytophagia	o__Cytophagales	f__Cytophagaceae	g__Sporocytophaga	210
k__Bacteria;p__Bacteroidetes;c__Cytophagia;o__Cytophagales;f__Flammeovirgaceae;Other	0	0	0	0	0	0	1.88415e-06	5.54646e-06	0	0	0	0	0	0	0	1.21292e-06	0	1.41311e-06	0	0	0	0	0	0	0	0	0	0	0	0	0	0	0	0	0	0	k__Bacteria	p__Bacteroidetes	c__Cytophagia	o__Cytophagales	f__Flammeovirgaceae	Other	211
k__Bacteria;p__Bacteroidetes;c__Cytophagia;o__Cytophagales;f__Flammeovirgaceae;g__	8.25493e-06	8.98503e-06	7.11266e-06	0.000161707	0.000182963	0.000167454	0.000162296	0.000141511	0.000147046	0.000508461	0.000531483	0.000669885	0.000249862	0.000247636	0.000270717	5.24735e-05	1.53087e-05	1.22587e-05	4.04385e-05	3.30904e-05	5.62889e-05	0.000133515	0.000154535	0.000139356	2.21387e-06	6.4061e-06	0	0.000914024	0.000908984	0.00116148	0.000671793	0.000726422	0.00066441	0.000158645	0.00017519	0.000162213	k__Bacteria	p__Bacteroidetes	c__Cytophagia	o__Cytophagales	f__Flammeovirgaceae	g__	212
k__Bacteria;p__Bacteroidetes;c__Cytophagia;o__Cytophagales;f__Flammeovirgaceae;g__Reichenbachiella	0.000307175	0.000144055	0.000177204	1.5874e-05	2.99226e-05	1.53087e-05	6.0964e-05	4.81635e-05	6.88185e-05	9.66804e-06	2.36932e-05	2.68962e-05	0.000103663	5.802e-05	5.26855e-05	0.000227782	0.000147906	0.000113909	5.34156e-05	5.20025e-05	7.95228e-05	4.51371e-05	7.68379e-05	4.34178e-05	4.73392e-06	2.95576e-06	0	8.58112e-05	5.9704e-05	6.11053e-05	8.84254e-05	8.0618e-05	5.81378e-05	0.000394376	0.000473121	0.000441986	k__Bacteria	p__Bacteroidetes	c__Cytophagia	o__Cytophagales	f__Flammeovirgaceae	g__Reichenbachiella	213
k__Bacteria;p__Bacteroidetes;c__Cytophagia;o__Cytophagales;f__[Amoebophilaceae];g__Candidatus Amoebophilus	9.00858e-06	6.77116e-06	2.90865e-06	0	0	0	0	0	0	6.6063e-06	6.79471e-06	1.60388e-05	0	1.29535e-06	0	4.08625e-06	1.34246e-06	3.90961e-06	0	2.19032e-06	1.23647e-06	0	1.91948e-06	1.42489e-06	0	0	0	0	0	0	0	0	0	0	0	1.82527e-06	k__Bacteria	p__Bacteroidetes	c__Cytophagia	o__Cytophagales	f__[Amoebophilaceae]	g__Candidatus Amoebophilus	214
k__Bacteria;p__Bacteroidetes;c__Cytophagia;o__Cytophagales;f__[Amoebophilaceae];g__Candidatus Cardinium	0	0	0	0	0	6.50031e-06	1.71929e-06	1.3189e-06	0	0	0	2.47294e-06	0	0	0	0	0	0	0	0	0	0	0	0	0	0	0	0	0	0	0	0	0	0	0	3.23838e-06	k__Bacteria	p__Bacteroidetes	c__Cytophagia	o__Cytophagales	f__[Amoebophilaceae]	g__Candidatus Cardinium	215
k__Bacteria;p__Bacteroidetes;c__Flavobacteriia;o__Flavobacteriales;Other;Other	0	0	0	0	0	0	0	0	0	0	0	0	0	0	0	0	0	0	0	0	0	0.000230914	0.000514643	0.0005058	0	0	0	0	0	0	0	0	0	0	0	0	k__Bacteria	p__Bacteroidetes	c__Flavobacteriia	o__Flavobacteriales	Other	Other	216
k__Bacteria;p__Bacteroidetes;c__Flavobacteriia;o__Flavobacteriales;f__Cryomorphaceae;g__	0	0	0	1.58386e-05	1.75461e-05	1.66276e-05	1.76639e-06	1.38956e-06	1.53087e-06	3.42679e-06	0	8.07829e-06	0.00012864	0.000163108	0.000181432	1.92536e-05	1.74284e-05	1.11989e-05	6.98313e-06	1.60624e-05	4.51136e-05	0.00010603	0.000180972	0.000175979	2.03488e-05	2.05019e-05	1.52145e-05	0.000551714	0.000504304	0.000738092	3.72119e-06	2.75557e-06	0	0	0	1.73106e-06	k__Bacteria	p__Bacteroidetes	c__Flavobacteriia	o__Flavobacteriales	f__Cryomorphaceae	g__	217
k__Bacteria;p__Bacteroidetes;c__Flavobacteriia;o__Flavobacteriales;f__Cryomorphaceae;g__Crocinitomix	0	0	0	0	0	0	0	0	0	0	0	0	1.04806e-06	1.3189e-06	0	0	0	0	0	2.37874e-06	1.03628e-06	0	0	0	0	0	0	1.60153e-06	5.11075e-06	9.79757e-06	0	0	0	0	0	0	k__Bacteria	p__Bacteroidetes	c__Flavobacteriia	o__Flavobacteriales	f__Cryomorphaceae	g__Crocinitomix	218
k__Bacteria;p__Bacteroidetes;c__Flavobacteriia;o__Flavobacteriales;f__Cryomorphaceae;g__Cryomorpha	0	0	0	0	0	0	0	0	0	0	0	0	0	0	0	0	0	0	0	0	0	7.51304e-06	1.08221e-05	6.0646e-05	0	0	0	0	0	0	0	0	0	0	0	0	k__Bacteria	p__Bacteroidetes	c__Flavobacteriia	o__Flavobacteriales	f__Cryomorphaceae	g__Cryomorpha	219
k__Bacteria;p__Bacteroidetes;c__Flavobacteriia;o__Flavobacteriales;f__Cryomorphaceae;g__Fluviicola	0	0	0	0	0	3.40324e-06	3.59166e-06	3.8625e-06	0	2.77912e-06	8.24315e-07	1.69573e-06	0.000139297	5.52291e-05	8.41037e-05	2.01251e-05	1.85942e-05	1.43431e-05	3.62699e-06	6.21533e-05	3.56928e-05	4.35709e-06	5.4287e-06	5.09898e-06	0	3.15595e-06	0	4.29233e-05	3.92963e-05	4.56082e-05	1.7923e-05	1.40251e-05	1.04688e-05	0	1.88415e-06	0	k__Bacteria	p__Bacteroidetes	c__Flavobacteriia	o__Flavobacteriales	f__Cryomorphaceae	g__Fluviicola	220
k__Bacteria;p__Bacteroidetes;c__Flavobacteriia;o__Flavobacteriales;f__Flavobacteriaceae;g__	0	0	0	0	0	0	0	0	0	0	0	0	0	0	0	0	0	0	0	0	0	2.94398e-06	1.81349e-06	3.83895e-06	0	0	0	0	0	0	0	0	0	0	0	0	k__Bacteria	p__Bacteroidetes	c__Flavobacteriia	o__Flavobacteriales	f__Flavobacteriaceae	g__	221
k__Bacteria;p__Bacteroidetes;c__Flavobacteriia;o__Flavobacteriales;f__Flavobacteriaceae;g__Aequorivita	0	0	0	0	0	0	0	0	0	0	0	0	8.36091e-07	1.28358e-06	2.5436e-06	0	0	0	5.02832e-06	1.6239e-05	3.46212e-06	2.26804e-05	1.69927e-05	1.30242e-05	0	0	0	4.83991e-06	2.14675e-05	1.89239e-05	0	0	0	0	0	0	k__Bacteria	p__Bacteroidetes	c__Flavobacteriia	o__Flavobacteriales	f__Flavobacteriaceae	g__Aequorivita	222
k__Bacteria;p__Bacteroidetes;c__Flavobacteriia;o__Flavobacteriales;f__Flavobacteriaceae;g__Flavobacterium	2.68491e-06	1.99366e-05	0	1.99484e-05	1.85471e-05	1.16817e-05	1.69573e-06	2.5436e-06	3.66231e-06	1.56149e-05	4.09802e-06	9.02036e-06	0.000475229	0.000363064	0.000295752	0.000122576	0.000135894	0.000205172	6.31779e-05	0.000277394	9.79168e-05	1.53794e-05	6.20709e-05	5.13195e-05	4.26289e-06	3.68233e-05	9.71514e-06	0.00028261	0.000376936	0.000705084	5.80789e-05	4.83755e-05	3.9155e-05	1.67218e-06	1.52616e-05	1.48494e-05	k__Bacteria	p__Bacteroidetes	c__Flavobacteriia	o__Flavobacteriales	f__Flavobacteriaceae	g__Flavobacterium	223
k__Bacteria;p__Bacteroidetes;c__Flavobacteriia;o__Flavobacteriales;f__Flavobacteriaceae;g__Gillisia	0	0	0	0	0	0	0	0	0	0	0	0	1.08339e-06	0	0	0	0	0	0	0	0	4.19223e-06	1.09045e-05	2.55655e-05	0	0	0	0	0	0	0	0	0	0	0	0	k__Bacteria	p__Bacteroidetes	c__Flavobacteriia	o__Flavobacteriales	f__Flavobacteriaceae	g__Gillisia	224
k__Bacteria;p__Bacteroidetes;c__Flavobacteriia;o__Flavobacteriales;f__Flavobacteriaceae;g__Winogradskyella	0	0	0	0	0	0	0	0	0	0	0	0	0	0	0	0	0	0	0	0	0	5.11782e-05	3.43622e-05	4.77043e-05	0	0	0	0	0	0	0	0	0	0	0	0	k__Bacteria	p__Bacteroidetes	c__Flavobacteriia	o__Flavobacteriales	f__Flavobacteriaceae	g__Winogradskyella	225
k__Bacteria;p__Bacteroidetes;c__Flavobacteriia;o__Flavobacteriales;f__[Weeksellaceae];Other	0	0	0	0	0	0	0	0	0	0	0	0	0	0	0	0	0	0	0	0	0	2.94398e-06	0	0	0	0	0	0	0	0	0	0	0	0	0	0	k__Bacteria	p__Bacteroidetes	c__Flavobacteriia	o__Flavobacteriales	f__[Weeksellaceae]	Other	226
k__Bacteria;p__Bacteroidetes;c__Flavobacteriia;o__Flavobacteriales;f__[Weeksellaceae];g__Chryseobacterium	0	0	0	3.01464e-06	0	1.23647e-06	0	0	0	7.50127e-06	1.75461e-06	4.36887e-06	0.000174248	0.000193573	0.000131655	2.69669e-06	8.40801e-06	6.74172e-05	5.0401e-06	2.19032e-06	2.5436e-06	7.6779e-06	8.53755e-06	3.94494e-06	0.000117335	0.0003826	0.000300051	3.36909e-05	2.24449e-05	5.24618e-05	3.66231e-06	2.92043e-06	5.22851e-06	1.91948e-06	4.26289e-06	1.5662e-06	k__Bacteria	p__Bacteroidetes	c__Flavobacteriia	o__Flavobacteriales	f__[Weeksellaceae]	g__Chryseobacterium	227
k__Bacteria;p__Bacteroidetes;c__Flavobacteriia;o__Flavobacteriales;f__[Weeksellaceae];g__Wautersiella	1.37778e-06	2.23743e-06	0	0	0	0	0	0	0	0	0	0	3.45035e-06	3.96849e-06	4.23933e-06	0	0	0	0	0	0	5.23204e-05	0.000105347	6.81002e-05	0	1.48377e-06	0	3.42679e-06	3.42679e-06	9.62093e-06	0	0	0	1.58975e-06	0	7.61903e-06	k__Bacteria	p__Bacteroidetes	c__Flavobacteriia	o__Flavobacteriales	f__[Weeksellaceae]	g__Wautersiella	228
k__Bacteria;p__Bacteroidetes;c__Sphingobacteriia;o__Sphingobacteriales;Other;Other	0	0	0	0	0	0	0	0	0	9.18522e-07	0	0	2.13144e-06	2.35519e-06	4.03914e-06	0	0	0	0	0	0	0	0	0	0	0	0	0	0	0	0	0	0	0	0	0	k__Bacteria	p__Bacteroidetes	c__Sphingobacteriia	o__Sphingobacteriales	Other	Other	229
k__Bacteria;p__Bacteroidetes;c__Sphingobacteriia;o__Sphingobacteriales;f__;g__	0.00388582	0.00248387	0.00252105	0.00235302	0.0022119	0.00191454	0.00341003	0.00365495	0.00342728	0.00168939	0.00203204	0.00222826	0.00403435	0.00349462	0.00409045	0.00324197	0.00237711	0.00227426	0.00481274	0.00385006	0.00428963	0.00231206	0.00260279	0.00267891	0.000160847	0.000297542	0.000177475	0.00332099	0.00294026	0.00465163	0.00275945	0.00261036	0.00269379	0.00251908	0.00369359	0.00307737	k__Bacteria	p__Bacteroidetes	c__Sphingobacteriia	o__Sphingobacteriales	f__	g__	230
k__Bacteria;p__Bacteroidetes;c__Sphingobacteriia;o__Sphingobacteriales;f__Sphingobacteriaceae;Other	0	0	0	1.42489e-06	0	1.00095e-06	0	0	0	3.10884e-06	0	1.54265e-06	0.000942086	0.000142689	0.000182209	4.82813e-06	6.13526e-06	7.44239e-06	1.72164e-05	7.46712e-05	2.42937e-05	9.03214e-06	1.22116e-05	6.38255e-06	4.89879e-06	1.2612e-05	8.19605e-06	1.31655e-05	3.80362e-05	5.15315e-05	6.7005e-06	2.96753e-06	4.83991e-06	0	2.02546e-06	0	k__Bacteria	p__Bacteroidetes	c__Sphingobacteriia	o__Sphingobacteriales	f__Sphingobacteriaceae	Other	231
k__Bacteria;p__Bacteroidetes;c__Sphingobacteriia;o__Sphingobacteriales;f__Sphingobacteriaceae;g__	0.0392632	0.0287557	0.0310701	0.00479075	0.00501523	0.00382759	0.00222618	0.00216144	0.00208081	0.00808022	0.0103848	0.0108689	0.01012	0.00722918	0.00902793	0.0077132	0.00553128	0.00641345	0.00528899	0.00675585	0.00576209	0.00624039	0.00565577	0.0042753	0.0108378	0.0193515	0.0140806	0.00405369	0.00408542	0.00574366	0.00691061	0.00741263	0.00745795	0.00291208	0.00512551	0.0034913	k__Bacteria	p__Bacteroidetes	c__Sphingobacteriia	o__Sphingobacteriales	f__Sphingobacteriaceae	g__	232
k__Bacteria;p__Bacteroidetes;c__Sphingobacteriia;o__Sphingobacteriales;f__Sphingobacteriaceae;g__Pedobacter	0.0103404	0.00761864	0.00790062	0.00115237	0.00123391	0.0010213	0.000724926	0.00064412	0.000654588	0.00263747	0.00377834	0.00348904	0.00520298	0.00219362	0.0031009	0.00243974	0.00168106	0.00248636	0.00143995	0.00200997	0.00125946	0.00186891	0.00158201	0.001495	0.0107294	0.0189752	0.0123808	0.0014429	0.00143165	0.00140739	0.00299154	0.00320714	0.00305098	0.000855615	0.00135954	0.000856499	k__Bacteria	p__Bacteroidetes	c__Sphingobacteriia	o__Sphingobacteriales	f__Sphingobacteriaceae	g__Pedobacter	233
k__Bacteria;p__Bacteroidetes;c__VC2_1_Bac22;o__;f__;g__	0	0	0	1.35423e-06	1.10694e-06	0	4.02737e-06	1.38956e-06	1.76639e-06	0	0	0	1.02451e-06	1.2247e-06	2.56715e-06	1.43666e-06	0	1.41311e-06	1.71929e-06	0	0	0	1.71929e-06	1.35423e-06	0	0	0	9.00858e-06	1.15757e-05	1.92536e-05	0	0	0	0	0	0	k__Bacteria	p__Bacteroidetes	c__VC2_1_Bac22	o__	f__	g__	234
k__Bacteria;p__Bacteroidetes;c__[Rhodothermi];o__[Rhodothermales];f__Rhodothermaceae;g__Rubricoccus	0	0	0	0	0	2.13144e-06	0	0	0	1.00095e-06	0	0	4.67504e-05	0.000174036	6.08698e-05	1.40134e-06	0	7.21864e-06	1.63685e-06	1.78994e-05	6.07638e-06	0.000170256	0.000213215	0.000255184	1.6133e-05	2.33517e-05	4.97651e-05	3.18068e-05	4.32883e-05	3.21718e-05	0	0	0	0	0	0	k__Bacteria	p__Bacteroidetes	c__[Rhodothermi]	o__[Rhodothermales]	f__Rhodothermaceae	g__Rubricoccus	235
k__Bacteria;p__Bacteroidetes;c__[Saprospirae];o__[Saprospirales];Other;Other	0.001596	0.00147347	0.00133513	1.35659e-05	8.47867e-06	5.54646e-06	1.50261e-05	1.34246e-05	8.98503e-06	3.36556e-05	2.55538e-05	2.91336e-05	2.9169e-05	4.257e-05	5.36511e-05	3.72708e-05	2.17501e-05	1.49672e-05	6.95369e-05	2.10789e-05	8.59054e-05	0.000267702	6.68048e-05	4.0097e-05	4.63972e-06	0	0	2.08552e-05	7.14799e-06	4.20283e-05	0.000136695	0.000105913	0.000127733	2.90865e-05	4.93411e-05	4.46896e-05	k__Bacteria	p__Bacteroidetes	c__[Saprospirae]	o__[Saprospirales]	Other	Other	236
k__Bacteria;p__Bacteroidetes;c__[Saprospirae];o__[Saprospirales];f__;g__	0.00016743	0.00013739	0.000149142	0.000287156	0.000193161	0.000247789	0.00023931	0.000441998	0.00033791	0.000299415	0.000345023	0.000394423	0.000291596	0.000250792	0.000304702	0.000246941	0.000143984	0.000124978	0.000340183	0.000223542	0.000192619	0.000120939	0.000138826	0.000160341	1.18937e-05	2.81445e-05	2.70022e-05	0.00032385	0.00021862	0.000329573	0.000341643	0.000333482	0.000331963	0.00052583	0.00067018	0.000609416	k__Bacteria	p__Bacteroidetes	c__[Saprospirae]	o__[Saprospirales]	f__	g__	237
k__Bacteria;p__Bacteroidetes;c__[Saprospirae];o__[Saprospirales];f__Chitinophagaceae;Other	0	0	0	0	0	9.5385e-07	0	1.34246e-06	3.20305e-06	1.94303e-06	3.43857e-06	5.46403e-06	9.73869e-06	1.32361e-05	1.52027e-05	5.31094e-06	1.20114e-06	2.67314e-06	1.8606e-06	0	0	0	6.97135e-06	2.5436e-06	0	4.80458e-06	4.14513e-06	8.43156e-06	1.03746e-05	0	0	0	2.64958e-06	0	0	1.70751e-06	k__Bacteria	p__Bacteroidetes	c__[Saprospirae]	o__[Saprospirales]	f__Chitinophagaceae	Other	238
k__Bacteria;p__Bacteroidetes;c__[Saprospirae];o__[Saprospirales];f__Chitinophagaceae;g__	0.0166791	0.0127452	0.0132876	0.0247166	0.022062	0.0199957	0.010207	0.0149855	0.0129154	0.0275403	0.0317789	0.0358235	0.0298306	0.0237897	0.0277613	0.0135337	0.0089406	0.00955939	0.00988601	0.00877911	0.00858354	0.0176226	0.0216977	0.0233681	0.0105987	0.0120159	0.00965749	0.0273302	0.0246156	0.0306103	0.0209673	0.0216117	0.0203242	0.0141139	0.018923	0.0171877	k__Bacteria	p__Bacteroidetes	c__[Saprospirae]	o__[Saprospirales]	f__Chitinophagaceae	g__	239
k__Bacteria;p__Bacteroidetes;c__[Saprospirae];o__[Saprospirales];f__Chitinophagaceae;g__Chitinophaga	2.44939e-06	2.01368e-06	2.80267e-06	4.53373e-06	1.40134e-06	0.000125331	2.95929e-05	4.56082e-05	0.000103911	9.06746e-07	0	7.88987e-07	2.50945e-05	9.67275e-05	4.73157e-05	8.46689e-06	1.06808e-05	1.42489e-05	5.05658e-05	2.52476e-05	8.76129e-06	0	1.99013e-06	1.2718e-06	2.28453e-06	4.60439e-06	1.94303e-06	2.96518e-05	1.16817e-05	1.59328e-05	2.44822e-05	8.76129e-06	9.79757e-06	5.35805e-06	0	1.81349e-06	k__Bacteria	p__Bacteroidetes	c__[Saprospirae]	o__[Saprospirales]	f__Chitinophagaceae	g__Chitinophaga	240
k__Bacteria;p__Bacteroidetes;c__[Saprospirae];o__[Saprospirales];f__Chitinophagaceae;g__Flavihumibacter	0	0	0	1.43666e-06	0	0	0	0	0	0	0	0	0	0	0	0	0	1.30713e-06	0	0	0	3.02641e-06	1.83704e-06	0	0	0	0	0	0	0	0	0	0	0	0	0	k__Bacteria	p__Bacteroidetes	c__[Saprospirae]	o__[Saprospirales]	f__Chitinophagaceae	g__Flavihumibacter	241
k__Bacteria;p__Bacteroidetes;c__[Saprospirae];o__[Saprospirales];f__Chitinophagaceae;g__Flavisolibacter	2.73319e-05	2.29631e-05	2.81562e-05	0.000232869	0.000205572	0.000212991	0.0001547	0.000252252	0.000261543	0.00034474	0.000418234	0.000456941	0.00135156	0.000374274	0.000482813	0.000786608	0.00144017	0.00114907	9.17227e-05	0.000114026	9.72927e-05	9.87883e-05	0.000161436	0.000129747	8.39859e-05	0.000117677	9.55263e-05	0.000306092	0.000325793	0.000348838	0.000344799	0.00032982	0.000315041	0.000159234	0.000237214	0.000219809	k__Bacteria	p__Bacteroidetes	c__[Saprospirae]	o__[Saprospirales]	f__Chitinophagaceae	g__Flavisolibacter	242
k__Bacteria;p__Bacteroidetes;c__[Saprospirae];o__[Saprospirales];f__Chitinophagaceae;g__Niabella	0	0	0	0	0	1.08339e-06	0	0	0	3.72119e-06	2.70846e-06	1.76639e-06	1.80172e-06	1.20114e-06	1.17759e-06	0	0	1.34246e-06	0	0	0	0	0	0	0	0	0	1.73106e-06	1.68396e-06	3.33259e-06	0	0	0	0	0	0	k__Bacteria	p__Bacteroidetes	c__[Saprospirae]	o__[Saprospirales]	f__Chitinophagaceae	g__Niabella	243
k__Bacteria;p__Bacteroidetes;c__[Saprospirae];o__[Saprospirales];f__Chitinophagaceae;g__Sediminibacterium	3.22543e-05	8.54932e-06	1.95834e-05	0.000183422	0.000215252	0.000162425	8.29261e-05	0.000134693	9.50788e-05	3.50216e-05	4.6562e-05	5.64067e-05	0.000192195	0.000138944	0.000211672	0.000500029	0.000294304	0.00026013	0.000580753	0.000558944	0.000550442	0.000145939	0.000161036	0.000180984	1.52852e-05	1.87002e-05	1.73224e-05	6.65693e-05	4.90467e-05	7.36231e-05	9.25352e-05	0.000131337	8.82488e-05	0.000111801	0.000172082	0.000218302	k__Bacteria	p__Bacteroidetes	c__[Saprospirae]	o__[Saprospirales]	f__Chitinophagaceae	g__Sediminibacterium	244
k__Bacteria;p__Bacteroidetes;c__[Saprospirae];o__[Saprospirales];f__Chitinophagaceae;g__Segetibacter	0	2.11967e-06	0	2.40111e-05	1.39074e-05	1.68396e-05	1.09752e-05	1.07867e-05	3.37969e-06	3.81776e-05	1.32832e-05	2.4282e-05	0.000939801	0.000907394	0.000789729	0.00015072	8.55874e-05	6.99137e-05	3.7471e-05	4.93058e-05	4.09567e-05	0.000196858	0.000305691	0.000347649	7.47889e-05	0.000165381	0.000156679	0.000833253	0.000761408	0.00111171	1.75461e-06	0	0	0	6.33545e-06	1.70751e-06	k__Bacteria	p__Bacteroidetes	c__[Saprospirae]	o__[Saprospirales]	f__Chitinophagaceae	g__Segetibacter	245
k__Bacteria;p__Bacteroidetes;c__[Saprospirae];o__[Saprospirales];f__Saprospiraceae;g__	0	0	2.55538e-06	8.43392e-05	6.57803e-05	6.07167e-05	1.44844e-05	1.21999e-05	1.59328e-05	3.66349e-05	3.81069e-05	3.42797e-05	0.000256209	0.000269975	0.000306033	1.38367e-05	9.69159e-06	1.27769e-05	3.50923e-06	2.2021e-06	1.69338e-05	9.57854e-05	0.00012804	0.000116794	7.08911e-06	2.81445e-06	7.91342e-06	0.000992452	0.000753671	0.000807181	0.000186036	0.000155348	0.000174131	7.32463e-05	7.12679e-05	7.79095e-05	k__Bacteria	p__Bacteroidetes	c__[Saprospirae]	o__[Saprospirales]	f__Saprospiraceae	g__	246
k__Bacteria;p__Caldiserica;c__WCHB1-03;o__;f__;g__	1.09869e-05	8.45512e-06	6.88892e-06	8.37268e-06	7.15976e-06	9.45607e-06	5.47581e-06	5.3816e-06	5.28739e-06	5.40515e-06	8.39624e-06	6.26479e-06	7.042e-06	6.19414e-06	7.76034e-06	7.41883e-06	6.64162e-06	2.80267e-06	7.47771e-06	6.64162e-06	5.78198e-06	7.32463e-06	9.12634e-06	8.86727e-06	4.85168e-06	1.36719e-05	1.13049e-05	5.36982e-06	8.79662e-06	9.93888e-06	5.11075e-06	1.18113e-05	1.66394e-05	1.71929e-06	2.03724e-06	1.00802e-05	k__Bacteria	p__Caldiserica	c__WCHB1-03	o__	f__	g__	247
k__Bacteria;p__Chlamydiae;c__Chlamydiia;o__Chlamydiales;f__;g__	6.66518e-06	6.02927e-06	8.66708e-06	8.83195e-06	3.70942e-06	2.04901e-06	4.95767e-06	6.54742e-06	1.1034e-05	0	1.69573e-06	4.41597e-06	2.51181e-05	2.46941e-05	4.43128e-05	6.37549e-05	3.94729e-05	3.13475e-05	0.000197023	0.000156408	0.000197447	1.90181e-05	3.47272e-05	3.22543e-05	1.12931e-05	6.41788e-06	1.37307e-05	1.64863e-06	6.83004e-06	0	1.36719e-05	8.94971e-06	1.01626e-05	8.49044e-06	1.70162e-05	1.52263e-05	k__Bacteria	p__Chlamydiae	c__Chlamydiia	o__Chlamydiales	f__	g__	248
k__Bacteria;p__Chlamydiae;c__Chlamydiia;o__Chlamydiales;f__Criblamydiaceae;g__	0	0	0	4.52196e-06	4.75747e-06	5.1343e-06	1.64863e-06	1.24825e-06	6.98313e-06	8.36091e-07	4.76925e-06	3.82718e-06	1.15404e-06	1.15404e-06	6.21769e-06	0	0	0	1.9077e-06	0	0	5.80553e-06	1.77817e-06	1.37778e-06	0	0	0	1.80172e-06	5.06365e-06	0	1.24001e-05	1.63685e-05	1.50732e-05	5.12253e-06	9.00858e-06	4.93411e-06	k__Bacteria	p__Chlamydiae	c__Chlamydiia	o__Chlamydiales	f__Criblamydiaceae	g__	249
k__Bacteria;p__Chlamydiae;c__Chlamydiia;o__Chlamydiales;f__Parachlamydiaceae;Other	1.06219e-05	9.03214e-06	1.16111e-05	5.86441e-06	1.2247e-06	6.11171e-06	7.37173e-06	1.22705e-05	1.20939e-05	4.52196e-06	6.32367e-06	8.36091e-06	2.09494e-05	4.83991e-06	2.12555e-05	2.22683e-05	1.62272e-05	2.14322e-05	1.39663e-05	1.10576e-05	1.87826e-05	6.71228e-05	9.20995e-05	9.70572e-05	1.42371e-05	2.21034e-05	1.91123e-05	6.55919e-06	1.0457e-05	2.01957e-05	1.53323e-05	1.42606e-05	1.68278e-05	1.02922e-05	1.64745e-05	1.76757e-05	k__Bacteria	p__Chlamydiae	c__Chlamydiia	o__Chlamydiales	f__Parachlamydiaceae	Other	250
k__Bacteria;p__Chlamydiae;c__Chlamydiia;o__Chlamydiales;f__Parachlamydiaceae;g__	3.94494e-06	2.19032e-06	4.1098e-06	0	0	1.00095e-06	1.76639e-06	2.55538e-06	0	0	3.19128e-06	5.7702e-07	1.03628e-06	1.29535e-06	1.11871e-06	2.52005e-06	1.11871e-06	0	1.75461e-06	2.2492e-06	0	3.02641e-06	7.03023e-06	4.1569e-06	0	0	0	1.67218e-06	0	3.00286e-06	0	2.74379e-06	0	1.76639e-06	1.97836e-06	1.74284e-06	k__Bacteria	p__Chlamydiae	c__Chlamydiia	o__Chlamydiales	f__Parachlamydiaceae	g__	251
k__Bacteria;p__Chlamydiae;c__Chlamydiia;o__Chlamydiales;f__Parachlamydiaceae;g__Candidatus Protochlamydia	8.83195e-05	9.11457e-05	0.000109269	3.94847e-05	6.26362e-05	5.76667e-05	7.48831e-05	5.50054e-05	6.61454e-05	8.892e-05	0.000149531	0.000132126	4.74805e-05	3.48567e-05	5.48052e-05	2.29513e-05	1.52263e-05	1.82645e-05	4.22167e-05	5.7702e-05	5.39102e-05	8.03943e-05	0.000156596	0.0001724	2.52005e-06	9.39719e-06	7.8781e-06	7.45063e-05	6.84652e-05	8.74127e-05	8.60938e-05	7.72148e-05	9.5279e-05	9.12163e-05	0.000156973	0.000103463	k__Bacteria	p__Chlamydiae	c__Chlamydiia	o__Chlamydiales	f__Parachlamydiaceae	g__Candidatus Protochlamydia	252
k__Bacteria;p__Chlamydiae;c__Chlamydiia;o__Chlamydiales;f__Parachlamydiaceae;g__Parachlamydia	4.00382e-06	4.43952e-06	1.36601e-06	2.70846e-06	2.48472e-06	1.11871e-06	0	1.55442e-06	0	7.06556e-07	0	9.42074e-07	8.65531e-06	7.06556e-06	3.74474e-06	2.4965e-06	1.18937e-06	2.56715e-06	6.86537e-06	1.10458e-05	1.11871e-05	1.3189e-06	1.75461e-06	2.50827e-06	0	1.54265e-06	0	1.89592e-06	7.08911e-06	6.51209e-06	5.59357e-06	0	0	0	2.02546e-06	1.69573e-06	k__Bacteria	p__Chlamydiae	c__Chlamydiia	o__Chlamydiales	f__Parachlamydiaceae	g__Parachlamydia	253
k__Bacteria;p__Chlamydiae;c__Chlamydiia;o__Chlamydiales;f__Rhabdochlamydiaceae;g__Candidatus Rhabdochlamydia	3.96849e-06	9.35009e-06	5.80553e-06	2.86155e-06	3.93316e-06	4.78103e-06	5.48758e-06	3.88606e-06	5.3345e-06	9.50317e-06	5.85264e-06	1.01155e-05	0	0	0	1.10694e-06	0	0	0	6.68873e-06	4.00382e-06	4.46308e-06	2.14322e-05	1.2718e-05	0	0	0	1.75461e-06	1.63685e-06	2.8851e-06	1.62508e-05	1.39191e-05	1.70986e-05	1.47199e-06	1.65334e-05	1.51438e-05	k__Bacteria	p__Chlamydiae	c__Chlamydiia	o__Chlamydiales	f__Rhabdochlamydiaceae	g__Candidatus Rhabdochlamydia	254
k__Bacteria;p__Chlamydiae;c__Chlamydiia;o__Chlamydiales;f__Waddliaceae;Other	1.26002e-06	0	0	2.838e-06	0	0	2.13144e-06	0	0	0	0	0	0	0	0	0	0	0	1.67218e-06	0	0	0	0	1.48377e-06	0	0	0	0	0	0	0	0	0	0	0	1.63685e-06	k__Bacteria	p__Chlamydiae	c__Chlamydiia	o__Chlamydiales	f__Waddliaceae	Other	255
k__Bacteria;p__Chlorobi;c__;o__;f__;g__	0.000199272	0.000209729	0.00019057	0.000811656	0.000721805	0.000661242	0.000849209	0.000992251	0.000899304	0.000262462	0.000244727	0.000346189	0.000778624	0.000451289	0.000659393	0.00133006	0.000569602	0.00045415	0.000968264	0.000664904	0.000680178	0.000567588	0.000799974	0.000918817	0.00066408	0.000585452	0.000652057	0.000189557	0.000145362	0.00016683	0.000450205	0.000441279	0.00050779	0.000738233	0.00107671	0.00117679	k__Bacteria	p__Chlorobi	c__	o__	f__	g__	256
k__Bacteria;p__Chlorobi;c__BSV26;o__VC38;f__;g__	0	0	0	1.01155e-05	6.07638e-06	1.04452e-05	0.000179383	0.000112366	0.000102721	8.94971e-07	0	8.83195e-07	3.33377e-05	1.95127e-05	3.29608e-05	4.90938e-05	3.80362e-05	2.27511e-05	3.46801e-05	3.2266e-05	5.0189e-05	8.50575e-05	9.53261e-05	8.65884e-05	6.81826e-06	9.60916e-06	7.94875e-06	0	0	0	0	2.93221e-06	9.95066e-06	0.000102086	8.66002e-05	8.01587e-05	k__Bacteria	p__Chlorobi	c__BSV26	o__VC38	f__	g__	257
k__Bacteria;p__Chlorobi;c__Ignavibacteria;o__Ignavibacteriales;f__Ignavibacteriaceae;g__	0	0	0	0	0	0	0	0	0	0	0	0	0	0	0	8.8555e-06	0	1.3189e-06	1.63685e-06	4.23933e-06	5.92329e-06	0	0	0	0	0	0	0	0	0	0	0	0	0	0	0	k__Bacteria	p__Chlorobi	c__Ignavibacteria	o__Ignavibacteriales	f__Ignavibacteriaceae	g__	258
k__Bacteria;p__Chlorobi;c__OPB56;o__;f__;g__	0	0	1.63685e-06	7.45416e-06	8.5611e-06	1.1246e-05	5.31094e-06	0	6.80649e-06	8.4033e-05	9.93182e-05	9.54674e-05	0.000167666	0.000168655	0.000170633	8.99681e-06	2.36696e-06	2.80267e-06	0	0	1.43666e-06	5.15786e-05	4.64207e-05	5.86677e-05	8.84372e-06	2.55067e-05	4.5773e-05	0.000290653	0.000266737	0.000298849	6.03752e-05	5.26031e-05	4.10509e-05	5.04363e-05	5.32036e-05	7.70028e-05	k__Bacteria	p__Chlorobi	c__OPB56	o__	f__	g__	259
k__Bacteria;p__Chlorobi;c__SJA-28;o__;f__;g__	1.37778e-06	0	4.68682e-06	0.00199278	0.00181347	0.00177634	0.00141076	0.00170472	0.00171832	2.68256e-05	5.99984e-05	5.07189e-05	0.000205455	0.000168278	0.000180242	7.6991e-05	4.20872e-05	2.93338e-05	0.0002094	0.000130901	0.000138202	0.000177946	0.000226899	0.00026079	0	2.94045e-05	5.80553e-06	0.000325039	0.000338252	0.000492787	0.000103086	0.000121104	8.05238e-05	0.00101958	0.00159049	0.00127799	k__Bacteria	p__Chlorobi	c__SJA-28	o__	f__	g__	260
k__Bacteria;p__Chloroflexi;Other;Other;Other;Other	0	0	0	0	1.17759e-06	1.99013e-06	0	0	0	0	0	0	0	2.60248e-06	0	0	0	0	1.76639e-06	0	0	0	0	0	0	1.81349e-06	0	0	0	0	0	0	0	0	0	0	k__Bacteria	p__Chloroflexi	Other	Other	Other	Other	261
k__Bacteria;p__Chloroflexi;c__;o__;f__;g__	0	0	0	2.22447e-05	1.70044e-05	3.28195e-05	7.52717e-05	3.43268e-05	2.83564e-05	0	0	0	1.12342e-05	9.70336e-06	6.34723e-06	5.87619e-06	7.40706e-06	2.72024e-06	1.81349e-06	2.39051e-06	8.04296e-06	2.66136e-06	3.49745e-06	2.72024e-06	0	0	2.04901e-06	0	0	0	0	0	0	0	0	0	k__Bacteria	p__Chloroflexi	c__	o__	f__	g__	262
k__Bacteria;p__Chloroflexi;c__Anaerolineae;o__;f__;g__	0	0	0	0	0	0	0	0	0	0	0	0	0	1.36601e-06	1.10694e-06	0	0	0	0	0	0	0	0	0	0	0	0	0	0	0	0	0	0	0	0	0	k__Bacteria	p__Chloroflexi	c__Anaerolineae	o__	f__	g__	263
k__Bacteria;p__Chloroflexi;c__Anaerolineae;o__A31;f__S47;g__	3.79185e-06	4.92234e-06	2.97931e-06	2.18914e-05	2.12202e-05	2.45528e-05	9.59738e-06	1.74873e-05	2.3069e-05	2.80267e-06	3.53278e-06	4.32177e-06	0.000100625	0.000133162	9.18993e-05	1.01155e-05	4.71037e-06	2.82622e-06	1.48612e-05	4.55728e-06	8.73774e-06	6.59099e-05	3.56928e-05	6.65458e-05	2.58364e-05	3.02759e-05	3.06174e-05	0.000287368	0.000193443	0.00018162	1.35659e-05	2.00073e-05	7.53659e-06	2.05843e-05	1.09281e-05	8.25493e-06	k__Bacteria	p__Chloroflexi	c__Anaerolineae	o__A31	f__S47	g__	264
k__Bacteria;p__Chloroflexi;c__Anaerolineae;o__Anaerolineales;f__Anaerolinaceae;g__	0	6.34723e-06	2.97931e-06	0	0	0	0	0	0	0	0	0	0	0	0	1.67218e-06	0	1.42489e-06	0	4.48663e-06	0	1.35423e-06	0	0	0	0	0	0	0	0	0	0	0	1.60153e-06	0	3.55633e-06	k__Bacteria	p__Chloroflexi	c__Anaerolineae	o__Anaerolineales	f__Anaerolinaceae	g__	265
k__Bacteria;p__Chloroflexi;c__Anaerolineae;o__Anaerolineales;f__Anaerolinaceae;g__Anaerolinea	0	0	0	0	0	0	0	0	0	0	0	0	0	0	0	0	0	0	3.19128e-06	0	5.79376e-06	0	0	0	0	0	0	0	0	0	0	0	0	0	0	0	k__Bacteria	p__Chloroflexi	c__Anaerolineae	o__Anaerolineales	f__Anaerolinaceae	g__Anaerolinea	266
k__Bacteria;p__Chloroflexi;c__Anaerolineae;o__Caldilineales;f__Caldilineaceae;g__	6.9478e-06	2.19032e-06	2.86155e-06	0.000109186	0.000146999	0.000148247	4.12511e-05	5.11546e-05	8.26199e-05	0.00014124	0.000112319	0.000151957	0.000281445	0.000207174	0.000244374	3.3161e-05	1.40958e-05	1.28122e-05	1.17288e-05	6.59452e-06	1.46022e-05	0.000318845	0.000363594	0.00040329	2.97931e-05	5.99984e-05	4.5773e-05	0.00118224	0.00102572	0.000924422	0.000118242	0.000133751	0.000159964	0.000146528	0.000154265	0.000171964	k__Bacteria	p__Chloroflexi	c__Anaerolineae	o__Caldilineales	f__Caldilineaceae	g__	267
k__Bacteria;p__Chloroflexi;c__Anaerolineae;o__Caldilineales;f__Caldilineaceae;g__Caldilinea	0	0	0	4.63972e-06	3.65054e-06	1.17759e-06	5.73488e-06	3.98026e-06	1.73106e-06	0	0	0	0	0	0	0	1.3189e-06	0	1.76639e-06	0	0	2.81445e-06	1.67218e-06	0	0	0	0	0.000315819	0.000247353	0.000187932	0	0	0	0	2.23743e-06	0	k__Bacteria	p__Chloroflexi	c__Anaerolineae	o__Caldilineales	f__Caldilineaceae	g__Caldilinea	268
k__Bacteria;p__Chloroflexi;c__Anaerolineae;o__H39;f__;g__	0.0013123	0.00151192	0.00198079	0.00298305	0.00310351	0.00293657	0.00669611	0.0068747	0.00678191	0.00328465	0.00236232	0.00273537	0.00200546	0.00230861	0.00232235	0.00189141	0.00120428	0.00060135	0.00350102	0.00369802	0.00379694	0.0037124	0.00256855	0.00273645	0.00117586	0.000901518	0.00108028	0.00233816	0.00224097	0.00145708	0.00417729	0.00459717	0.00491554	0.00388667	0.00283249	0.00357959	k__Bacteria	p__Chloroflexi	c__Anaerolineae	o__H39	f__	g__	269
k__Bacteria;p__Chloroflexi;c__Anaerolineae;o__SBR1031;f__A4b;g__	8.70712e-05	6.85595e-05	0.000116122	0.00026212	0.000256751	0.000227876	0.000255149	0.000137661	0.000164074	0.000138732	0.000113967	5.48758e-05	0.000372637	0.000432895	0.000423851	5.95862e-05	4.62205e-05	2.55655e-05	3.28431e-05	7.26104e-05	4.22991e-05	0.000245752	0.000269033	0.000222483	0.000119243	8.33029e-05	0.000115899	0.000911739	0.00123017	0.000653752	0.00015649	0.000193773	0.000240158	0.000133845	9.53026e-05	0.000120585	k__Bacteria	p__Chloroflexi	c__Anaerolineae	o__SBR1031	f__A4b	g__	270
k__Bacteria;p__Chloroflexi;c__Anaerolineae;o__SBR1031;f__oc28;g__	0	0	0	3.81658e-05	4.31352e-05	6.54624e-05	7.62845e-05	3.64583e-05	5.69837e-05	0	8.47867e-07	1.82527e-06	0.000173895	7.66613e-05	0.000144161	6.38373e-05	2.48472e-05	2.84271e-05	0.000351288	0.000107326	0.000204548	0.000113897	0.000117347	0.000221682	0.000349309	0.000164969	0.000267431	0.00010019	9.1287e-05	2.5754e-05	0	0	0	7.30579e-05	2.18679e-05	3.44446e-05	k__Bacteria	p__Chloroflexi	c__Anaerolineae	o__SBR1031	f__oc28	g__	271
k__Bacteria;p__Chloroflexi;c__Anaerolineae;o__SHA-20;f__;g__	0.00126302	0.00105662	0.00105221	0.00218813	0.00177192	0.00236211	0.00166976	0.00242466	0.00232445	0.000368775	0.000358989	0.00046847	0.00456259	0.00402647	0.00446569	0.00496163	0.0028661	0.00270651	0.0127125	0.0118256	0.0122365	0.00475271	0.00502015	0.0046243	0.010213	0.00927136	0.00823449	0.000224308	0.000203877	0.000168054	0.000779861	0.00101037	0.00105876	0.00235197	0.00309692	0.00332338	k__Bacteria	p__Chloroflexi	c__Anaerolineae	o__SHA-20	f__	g__	272
k__Bacteria;p__Chloroflexi;c__Anaerolineae;o__WCHB1-50;f__;g__	5.39337e-06	1.09163e-05	9.8329e-06	0.00020211	0.000197058	0.000203559	0.000185106	0.000158763	0.000178052	1.51321e-05	1.95834e-05	3.2796e-05	3.05468e-05	3.44093e-05	4.34532e-05	0.000669827	0.000444989	0.000422626	0.000848055	0.000936975	0.000767543	0.000427725	0.00057483	0.000560911	0.000109646	0.000134399	0.000106925	1.31419e-05	1.89121e-05	6.26479e-06	2.39876e-05	1.41547e-05	4.76219e-05	0.000103263	0.000132974	0.000112966	k__Bacteria	p__Chloroflexi	c__Anaerolineae	o__WCHB1-50	f__	g__	273
k__Bacteria;p__Chloroflexi;c__Anaerolineae;o__envOPS12;f__;g__	1.43666e-06	4.26289e-06	5.86441e-06	0.000205078	0.000155183	0.000375593	0.000273837	0.000276263	0.000310967	1.7605e-05	9.44429e-06	1.64274e-05	9.70336e-06	6.30012e-06	5.54646e-06	2.25862e-05	1.89004e-05	1.95951e-05	8.50222e-05	0.000102074	0.000109858	4.16044e-05	5.29799e-05	5.89974e-05	0	0	1.99013e-06	5.37924e-05	2.75321e-05	2.59541e-05	7.13503e-05	7.20687e-05	8.60467e-05	7.11148e-05	7.07498e-05	6.05283e-05	k__Bacteria	p__Chloroflexi	c__Anaerolineae	o__envOPS12	f__	g__	274
k__Bacteria;p__Chloroflexi;c__C0119;o__;f__;g__	1.98071e-05	1.59917e-05	1.78288e-05	0.000152828	9.3913e-05	0.000130677	0.000121798	7.52128e-05	8.4822e-05	8.43392e-05	7.23749e-05	4.64678e-05	0.000559498	0.000392397	0.000434791	0.000303407	0.000304773	0.000220457	0.000118819	9.48198e-05	0.000102003	7.86632e-05	8.49986e-05	7.79449e-05	0.000255149	0.000237815	0.000184081	0.000133068	0.000109445	0.000107137	4.50429e-05	6.81826e-05	5.65009e-05	7.62845e-05	6.69461e-05	5.32272e-05	k__Bacteria	p__Chloroflexi	c__C0119	o__	f__	g__	275
k__Bacteria;p__Chloroflexi;c__Chloroflexi;o__AKIW781;f__;g__	0	0	0	5.85264e-06	0	3.19128e-06	0	0	3.75652e-06	4.39242e-06	1.55442e-06	9.77402e-07	1.26002e-05	4.22756e-06	1.55324e-05	1.20114e-06	0	0	0	0	0	7.03023e-06	8.87905e-06	2.52358e-05	6.83004e-06	7.68968e-06	1.3295e-05	9.89178e-06	3.48567e-06	0	0	0	0	1.69573e-06	4.22756e-06	1.57797e-06	k__Bacteria	p__Chloroflexi	c__Chloroflexi	o__AKIW781	f__	g__	276
k__Bacteria;p__Chloroflexi;c__Chloroflexi;o__Chloroflexales;f__01D2Z48;g__	0	0	0	0	0	0	7.07733e-06	0	0	0	0	0	0	0	1.38956e-06	0	0	0	0	0	0	0	0	1.43666e-06	0	0	0	0	0	0	0	0	0	0	0	0	k__Bacteria	p__Chloroflexi	c__Chloroflexi	o__Chloroflexales	f__01D2Z48	g__	277
k__Bacteria;p__Chloroflexi;c__Chloroflexi;o__Chloroflexales;f__FFCH7168;g__	0	0	0	0	0	0	0	0	0	0	0	0	8.01941e-06	0	1.36601e-06	0	0	0	0	0	0	0	0	0	0	0	0	1.69573e-06	1.87237e-06	0	0	0	0	0	0	0	k__Bacteria	p__Chloroflexi	c__Chloroflexi	o__Chloroflexales	f__FFCH7168	g__	278
k__Bacteria;p__Chloroflexi;c__Chloroflexi;o__[Roseiflexales];f__;g__	0	0	0	0	0	0	0	0	0	0	0	0	0	0	1.42489e-06	0	0	0	0	0	0	0	0	1.50732e-06	0	0	0	0	1.8606e-06	0	0	0	0	0	0	0	k__Bacteria	p__Chloroflexi	c__Chloroflexi	o__[Roseiflexales]	f__	g__	279
k__Bacteria;p__Chloroflexi;c__Chloroflexi;o__[Roseiflexales];f__[Kouleothrixaceae];g__	1.60153e-06	0	2.63781e-06	0.0019988	0.00187951	0.00238683	0.00254187	0.00119025	0.00155125	6.87008e-05	7.2999e-05	5.54175e-05	0.000260472	8.49162e-05	0.000244386	9.47844e-05	3.43151e-05	4.1569e-05	0.000466951	0.000281033	0.000316431	0.000202499	0.000268244	0.000454527	0.00026517	0.000113732	0.00016836	0.000186707	6.9054e-05	4.22874e-05	7.33994e-05	4.06152e-05	5.12842e-05	0.000473534	0.000452938	0.000351099	k__Bacteria	p__Chloroflexi	c__Chloroflexi	o__[Roseiflexales]	f__[Kouleothrixaceae]	g__	280
k__Bacteria;p__Chloroflexi;c__Ellin6529;o__;f__;g__	0.00575554	0.00849073	0.00966651	0.0330767	0.0341681	0.0417082	0.028948	0.0294133	0.0346622	0.0240052	0.0199725	0.016069	0.0161411	0.0160251	0.0175227	0.0158186	0.0110789	0.0071272	0.0318006	0.0327591	0.0348386	0.0331467	0.0282706	0.0308336	0.0304931	0.0152327	0.0158897	0.0182192	0.0152119	0.0110779	0.029096	0.0289741	0.0312685	0.0408115	0.0327355	0.029606	k__Bacteria	p__Chloroflexi	c__Ellin6529	o__	f__	g__	281
k__Bacteria;p__Chloroflexi;c__Gitt-GS-136;o__;f__;g__	3.8837e-05	7.69086e-05	3.52218e-05	0.00184987	0.00174538	0.00219669	0.00184728	0.00191929	0.00250254	0.000270022	0.000248849	0.000217478	0.000384413	0.00038492	0.000429609	9.62093e-05	9.24528e-05	6.09875e-05	0.000907512	0.00109885	0.00109431	0.000883018	0.000827954	0.000912246	0.000165581	0.00030124	0.000291313	0.00158168	0.00140061	0.000989461	0.000737621	0.000804755	0.000815271	0.00119732	0.00115199	0.000858924	k__Bacteria	p__Chloroflexi	c__Gitt-GS-136	o__	f__	g__	282
k__Bacteria;p__Chloroflexi;c__Ktedonobacteria;o__B12-WMSP1;f__;g__	6.85359e-06	8.97326e-06	9.70336e-06	1.48377e-06	2.48472e-06	3.12062e-06	0	2.64958e-06	3.72119e-06	0	0	0	2.36225e-05	1.56267e-05	2.72024e-05	3.01464e-05	1.05512e-05	3.01464e-06	0.000114521	7.04436e-05	9.16756e-05	3.5104e-05	3.20894e-05	3.2949e-05	8.29025e-05	3.84131e-05	9.47138e-05	0	0	0	0	0	0	5.3345e-06	8.40801e-06	3.42679e-06	k__Bacteria	p__Chloroflexi	c__Ktedonobacteria	o__B12-WMSP1	f__	g__	283
k__Bacteria;p__Chloroflexi;c__Ktedonobacteria;o__Elev-1554;f__;g__	1.34246e-06	0	4.34532e-06	0	0	0	3.82718e-06	0	1.84882e-06	1.11871e-06	1.74284e-06	0	2.01368e-06	0	0	0	0	1.38956e-06	0	0	1.26002e-06	0	1.81349e-06	1.30713e-06	0	0	0	0	0	0	0	3.21483e-06	0	3.62699e-06	0	1.63685e-06	k__Bacteria	p__Chloroflexi	c__Ktedonobacteria	o__Elev-1554	f__	g__	284
k__Bacteria;p__Chloroflexi;c__Ktedonobacteria;o__Ktedonobacterales;f__Ktedonobacteraceae;g__	2.31986e-06	4.48663e-06	1.51909e-06	4.13335e-06	3.54455e-06	3.06174e-06	0	0	1.83704e-06	2.82622e-06	3.03819e-06	4.30999e-06	9.39837e-05	3.36556e-05	0.00506343	0	1.13049e-06	0	3.57988e-06	1.37425e-05	7.27752e-06	4.55728e-06	3.32081e-06	6.51209e-06	0.00359193	0.00081162	0.00356857	0	0	0	1.54853e-05	1.2035e-05	1.45197e-05	4.6197e-05	0.000139368	4.12629e-05	k__Bacteria	p__Chloroflexi	c__Ktedonobacteria	o__Ktedonobacterales	f__Ktedonobacteraceae	g__	285
k__Bacteria;p__Chloroflexi;c__Ktedonobacteria;o__TK10;f__;g__	0	0	0	0	0	0	0	0	0	0	0	0	5.58297e-05	9.57383e-06	3.65525e-05	5.41693e-06	3.41502e-06	1.50732e-06	7.18332e-06	6.87714e-06	3.67409e-06	0	0	1.24825e-06	1.83469e-05	6.7005e-06	7.18332e-06	3.53278e-06	0	0	0	0	0	0	0	0	k__Bacteria	p__Chloroflexi	c__Ktedonobacteria	o__TK10	f__	g__	286
k__Bacteria;p__Chloroflexi;c__Ktedonobacteria;o__Thermogemmatisporales;f__Thermogemmatisporaceae;g__	0.000650679	0.000499523	0.000839035	0.00131395	0.0015674	0.00189815	0.00165113	0.00102475	0.00158654	0.000270364	0.000254242	0.000207621	0.00195462	0.00157125	0.00179352	0.00229961	0.00144122	0.00104789	0.00526359	0.0040943	0.0043117	0.00301477	0.00253332	0.00253391	0.0148861	0.0118432	0.0105411	7.21864e-06	3.32081e-06	0	3.43857e-05	4.95767e-05	8.10184e-05	0.000287921	0.000200415	0.000157951	k__Bacteria	p__Chloroflexi	c__Ktedonobacteria	o__Thermogemmatisporales	f__Thermogemmatisporaceae	g__	287
k__Bacteria;p__Chloroflexi;c__P2-11E;o__;f__;g__	3.04525e-05	5.59828e-05	7.10088e-05	0.000836715	0.000644638	0.00116979	0.00055348	0.000808994	0.0010072	2.41053e-05	2.03841e-05	1.18466e-05	0.00342084	0.00222866	0.00228419	0.00209329	0.00162515	0.000990202	0.0071526	0.00793995	0.00788148	0.00268727	0.00258412	0.00277517	0.0025607	0.00281631	0.00237254	1.1929e-05	3.48567e-06	6.98313e-06	7.52835e-05	7.00903e-05	8.76836e-05	0.000695086	0.000710077	0.000566881	k__Bacteria	p__Chloroflexi	c__P2-11E	o__	f__	g__	288
k__Bacteria;p__Chloroflexi;c__S085;o__;f__;g__	0.000254478	0.000187379	0.000219056	0.00209709	0.00219859	0.00284205	0.00457842	0.0035515	0.0032026	0.00169858	0.00127821	0.00110405	0.00191785	0.00129015	0.00187514	0.000884879	0.000470201	0.000336603	0.00245215	0.00186225	0.00212936	0.00128487	0.00121817	0.00139758	0.00181765	0.00100447	0.00135271	0.00145755	0.00134333	0.000508555	0.00210336	0.00189046	0.00190869	0.00282136	0.00204469	0.00233503	k__Bacteria	p__Chloroflexi	c__S085	o__	f__	g__	289
k__Bacteria;p__Chloroflexi;c__SHA-26;o__;f__;g__	1.31302e-05	2.4541e-05	1.74166e-05	2.34223e-05	8.40801e-06	3.33141e-05	2.89688e-05	2.0078e-05	3.11002e-05	2.10907e-05	1.77345e-05	1.66983e-05	5.80907e-05	2.07021e-05	3.29373e-05	1.52263e-05	1.52145e-05	8.59643e-06	6.96075e-05	3.89312e-05	9.39601e-05	4.27819e-05	4.80693e-05	8.16543e-05	0.000130289	9.73634e-05	8.4457e-05	1.89004e-05	6.59452e-06	3.02641e-06	3.41031e-05	5.12253e-05	6.19649e-05	6.72759e-05	5.88561e-05	4.10156e-05	k__Bacteria	p__Chloroflexi	c__SHA-26	o__	f__	g__	290
k__Bacteria;p__Chloroflexi;c__TK10;o__;f__;g__	0	0	0	3.58459e-05	4.87052e-05	3.46801e-05	1.4402e-05	1.21645e-05	1.9395e-05	1.68278e-05	1.29417e-05	8.71419e-06	3.2949e-05	5.20967e-05	4.45837e-05	0	1.14226e-06	2.72024e-06	1.66041e-06	2.41407e-06	0	3.82953e-05	3.19952e-05	2.66018e-05	9.31476e-06	9.66804e-06	9.84468e-06	0.00039102	0.000272153	8.11126e-05	2.07492e-05	1.97011e-05	2.23272e-05	7.99585e-06	1.93478e-05	1.67925e-05	k__Bacteria	p__Chloroflexi	c__TK10	o__	f__	g__	291
k__Bacteria;p__Chloroflexi;c__TK10;o__AKYG885;f__5B-12;g__	3.92021e-05	1.53087e-05	2.65076e-05	0.000110647	0.000173165	0.000213662	0.000493894	0.000146033	0.00028844	0.000220375	0.000178994	0.000122305	0.000192195	8.38564e-05	0.00020695	7.50598e-05	3.21954e-05	2.2386e-05	0.000270199	0.000220163	0.000187626	0.000180113	0.000167595	0.000318751	6.62396e-05	4.33707e-05	4.43364e-05	7.49656e-05	4.48192e-05	1.60859e-05	0.00026762	0.000225756	0.000196705	0.000259035	0.000178405	0.000211354	k__Bacteria	p__Chloroflexi	c__TK10	o__AKYG885	f__5B-12	g__	292
k__Bacteria;p__Chloroflexi;c__TK10;o__AKYG885;f__Dolo_23;g__	0	0	0	0.000116546	9.59856e-05	0.000157691	0.000257728	0.000110423	0.000103134	9.20053e-05	8.2302e-05	5.53115e-05	0.000177711	7.43414e-05	0.000184164	1.24001e-05	5.74665e-06	0	1.42135e-05	1.12342e-05	1.7817e-05	6.59216e-05	0.000137708	0.000171823	4.91763e-05	3.5422e-05	4.27231e-05	0.00024541	0.000146928	7.22218e-05	4.86817e-05	4.58908e-05	3.63994e-05	7.02905e-05	7.67202e-05	6.69933e-05	k__Bacteria	p__Chloroflexi	c__TK10	o__AKYG885	f__Dolo_23	g__	293
k__Bacteria;p__Chloroflexi;c__TK10;o__B07_WMSP1;f__;g__	5.29917e-06	8.9026e-06	1.26002e-06	1.72753e-05	2.73202e-05	2.72966e-05	0.000101932	3.28666e-05	5.20732e-05	2.47648e-05	2.7014e-05	2.14322e-05	1.77228e-05	2.57893e-06	2.31632e-05	5.20496e-06	0	0	1.19055e-05	4.52196e-06	1.63685e-05	9.89178e-06	3.15359e-05	2.71906e-05	2.35519e-06	1.77817e-06	1.96658e-06	1.34717e-05	1.74284e-06	3.07352e-06	1.54147e-05	2.61897e-05	8.9026e-06	2.19621e-05	1.65687e-05	1.91006e-05	k__Bacteria	p__Chloroflexi	c__TK10	o__B07_WMSP1	f__	g__	294
k__Bacteria;p__Chloroflexi;c__TK10;o__B07_WMSP1;f__FFCH4570;g__	0.00214887	0.000868781	0.00170733	0.00146571	0.00167623	0.00214155	0.00550428	0.00194822	0.00253185	0.00383018	0.00332225	0.00254596	0.00338901	0.00108494	0.00309	0.00139611	0.000625843	0.000526137	0.00364891	0.00245002	0.00325498	0.00346025	0.00387928	0.00527713	0.00356941	0.00247508	0.00306781	0.000949552	0.000542329	0.000315442	0.00404723	0.0033616	0.00408414	0.00578876	0.00393952	0.00514919	k__Bacteria	p__Chloroflexi	c__TK10	o__B07_WMSP1	f__FFCH4570	g__	295
k__Bacteria;p__Chloroflexi;c__TK17;o__;f__;g__	0.000114097	4.88465e-05	8.10184e-05	0.000628505	0.000611135	0.000833218	0.000598535	0.000352041	0.000454033	8.461e-05	7.21511e-05	8.43981e-05	0.000727517	0.000256739	0.000764163	0.000298732	0.000109775	0.000115275	0.00125985	0.000709959	0.00107846	0.000574665	0.000563019	0.000879744	0.00127593	0.000631508	0.000893699	0.000109328	7.47418e-05	4.21578e-05	0.000132597	0.000114462	0.000134564	0.000165405	0.000139627	0.000149236	k__Bacteria	p__Chloroflexi	c__TK17	o__	f__	g__	296
k__Bacteria;p__Chloroflexi;c__TK17;o__mle1-48;f__;g__	2.32692e-05	3.3479e-05	3.33259e-05	6.75467e-05	6.59805e-05	7.42472e-05	1.46257e-05	2.14793e-05	2.68844e-05	0.000264146	0.00021471	0.000170504	6.00455e-05	4.14984e-05	8.99445e-05	5.24029e-06	1.28358e-06	1.28358e-06	1.74284e-06	2.15499e-06	3.88606e-06	7.93933e-05	7.11855e-05	7.34582e-05	6.73583e-06	4.86346e-06	9.46785e-06	0.000214805	0.000207409	3.25133e-05	0.000344469	0.000250851	0.000277429	0.000276275	0.000210083	0.000188721	k__Bacteria	p__Chloroflexi	c__TK17	o__mle1-48	f__	g__	297
k__Bacteria;p__Chloroflexi;c__Thermomicrobia;o__;f__;g__	0	0	0	0	0	0	0	0	0	0	0	7.65435e-07	9.84585e-05	6.4061e-06	2.84035e-05	1.33068e-06	4.94589e-06	0	0	4.26289e-06	0	1.91712e-05	4.85286e-05	9.42427e-05	1.60977e-05	2.0443e-05	2.52711e-05	3.43975e-05	1.2141e-05	6.42966e-06	0	0	0	0	0	0	k__Bacteria	p__Chloroflexi	c__Thermomicrobia	o__	f__	g__	298
k__Bacteria;p__Chloroflexi;c__Thermomicrobia;o__Ellin6537;f__;g__	5.35805e-06	6.42966e-06	7.26575e-06	5.60534e-06	3.65054e-06	1.46139e-05	5.80553e-06	1.26002e-06	1.87237e-06	7.79566e-06	1.21292e-05	5.39337e-06	4.07329e-05	2.05372e-05	7.01492e-05	5.23322e-05	1.20585e-05	2.06432e-05	8.2196e-06	4.63972e-06	8.33736e-06	0	1.58975e-06	9.52673e-06	8.48691e-05	3.37616e-05	6.04694e-05	1.69573e-06	1.77817e-06	0	1.54265e-06	0	0	0	0	4.83991e-06	k__Bacteria	p__Chloroflexi	c__Thermomicrobia	o__Ellin6537	f__	g__	299
k__Bacteria;p__Chloroflexi;c__Thermomicrobia;o__JG30-KF-CM45;f__;g__	0	0	0	7.72501e-06	2.37874e-06	3.19128e-06	0	0	0	9.30298e-07	1.88415e-06	8.00763e-07	6.40257e-05	9.10279e-06	4.86581e-05	2.44939e-06	1.24825e-06	2.87333e-06	1.52616e-05	2.02546e-06	2.21387e-06	2.54007e-05	2.98638e-05	7.55308e-05	0	1.20821e-05	5.84086e-06	1.49908e-05	1.4296e-05	1.88886e-05	0	0	2.53182e-06	6.9949e-06	8.46689e-06	1.49554e-06	k__Bacteria	p__Chloroflexi	c__Thermomicrobia	o__JG30-KF-CM45	f__	g__	300
k__Bacteria;p__Cyanobacteria;Other;Other;Other;Other	0	0	0	0	0	0	0	0	0	0	0	0	0	0	0	0	0	0	0	0	0	2.79089e-06	3.68587e-06	1.46493e-05	0	0	5.60534e-06	0	0	0	0	0	0	0	0	0	k__Bacteria	p__Cyanobacteria	Other	Other	Other	Other	301
k__Bacteria;p__Cyanobacteria;c__4C0d-2;o__MLE1-12;f__;g__	0.00206282	0.00189477	0.00195033	0.00103934	0.00106476	0.000885573	0.000715682	0.000886492	0.000752128	0.00136598	0.001528	0.00170804	0.000703765	0.000687855	0.00073828	0.000528657	0.000542387	0.000411121	0.000414866	0.000373403	0.000395141	0.00101738	0.00102167	0.00114816	0.00069246	0.000786126	0.000647181	0.00102181	0.00104452	0.00145039	0.000895748	0.000995454	0.000954145	0.00128976	0.00159379	0.00135291	k__Bacteria	p__Cyanobacteria	c__4C0d-2	o__MLE1-12	f__	g__	302
k__Bacteria;p__Cyanobacteria;c__4C0d-2;o__SM1D11;f__;g__	3.72237e-05	5.52762e-05	4.62912e-05	0.000713162	0.000678988	0.000605624	0.000489042	0.000427961	0.000456223	0.000672971	0.00081321	0.00079902	0.000218526	0.000234765	0.000227523	0.000261614	0.000267514	0.000170386	0.000689528	0.000308753	0.000168313	0.000394187	0.000483225	0.000472097	4.02266e-05	6.60041e-05	3.66585e-05	0.000765023	0.000671722	0.00107248	0.000381422	0.000414654	0.000438995	0.000409414	0.000392715	0.000405257	k__Bacteria	p__Cyanobacteria	c__4C0d-2	o__SM1D11	f__	g__	303
k__Bacteria;p__Cyanobacteria;c__4C0d-2;o__YS2;f__;g__	2.81798e-05	3.98733e-05	2.07374e-05	0	0	0	0	0	0	0	0	0	0	0	0	0	0	0	3.55633e-06	9.11457e-06	1.01037e-05	0	0	0	0	0	0	0	0	0	0	0	0	0	0	0	k__Bacteria	p__Cyanobacteria	c__4C0d-2	o__YS2	f__	g__	304
k__Bacteria;p__Cyanobacteria;c__Chloroplast;o__;f__;g__	0	0	0	0	0	0	0	0	0	8.24315e-07	0	0	3.45035e-06	2.42584e-06	1.17759e-06	1.2718e-06	1.37778e-06	5.7231e-06	0	0	0	1.33068e-06	0	0	4.29821e-06	2.99109e-06	4.39478e-05	0	1.57797e-06	9.60916e-06	0	0	0	0	0	0	k__Bacteria	p__Cyanobacteria	c__Chloroplast	o__	f__	g__	305
k__Bacteria;p__Cyanobacteria;c__Chloroplast;o__Chlorophyta;f__;g__	0	0	0	1.64863e-06	0	0	0	1.30713e-06	1.57797e-06	4.87523e-06	1.73106e-06	2.60248e-06	0.000376465	0.000889247	0.000474111	8.15836e-05	7.58841e-05	0.000300498	1.17406e-05	2.11142e-05	6.20591e-06	0.000125767	0.000310637	0.000207174	0.000859077	0.00179306	0.000986717	0.000193455	0.000159152	0.000371637	0	0	0	0	0	1.63685e-06	k__Bacteria	p__Cyanobacteria	c__Chloroplast	o__Chlorophyta	f__	g__	306
k__Bacteria;p__Cyanobacteria;c__Chloroplast;o__Chlorophyta;f__Trebouxiophyceae;Other	0	0	1.2718e-06	2.76734e-06	1.2247e-06	4.1569e-06	0	1.35423e-06	0	1.39074e-05	6.0175e-06	1.52852e-05	0.000108868	0.000149366	0.000105595	0.000202935	0.000242949	0.000104629	5.16021e-05	3.33848e-05	5.71015e-05	4.40184e-05	0.000145433	0.00014402	0.000191159	0.00041768	0.000221376	8.99328e-05	7.52128e-05	0.000113461	0	2.84977e-06	0	0	0	1.50732e-06	k__Bacteria	p__Cyanobacteria	c__Chloroplast	o__Chlorophyta	f__Trebouxiophyceae	Other	307
k__Bacteria;p__Cyanobacteria;c__Chloroplast;o__Chlorophyta;f__Trebouxiophyceae;g__	0	0	0	0	5.12253e-06	6.19414e-06	2.14322e-06	0	1.91948e-06	0.000163026	0	2.70846e-06	0.000528056	0.000905722	0.000467457	0.000486935	0.000888105	0.00220368	8.99563e-05	0.000126497	9.87294e-05	0.000147435	0.000550937	0.000383895	0.000520049	0.00136801	0.000824574	0.000592906	0.000680013	0.000687161	0	0	2.44939e-06	0	0	1.64863e-06	k__Bacteria	p__Cyanobacteria	c__Chloroplast	o__Chlorophyta	f__Trebouxiophyceae	g__	308
k__Bacteria;p__Cyanobacteria;c__Chloroplast;o__Chlorophyta;f__Trebouxiophyceae;g__Coccomyxa	0	0	0	0	0	0	0	0	0	0	0	0	0	4.80458e-06	1.36601e-06	3.74474e-06	7.3364e-06	2.1444e-05	0	0	0	0	0	0	2.30808e-06	3.03819e-06	1.82527e-06	0	0	0	0	0	0	0	0	0	k__Bacteria	p__Cyanobacteria	c__Chloroplast	o__Chlorophyta	f__Trebouxiophyceae	g__Coccomyxa	309
k__Bacteria;p__Cyanobacteria;c__Chloroplast;o__Stramenopiles;f__;g__	0	0	0	0	0	9.30298e-07	5.91152e-06	2.72024e-06	7.21864e-06	1.11989e-05	1.70751e-06	4.1098e-06	0.00127487	0.00128766	0.00145649	0.000444471	0.000385921	0.000803966	0.000124566	0.000106914	0.000142442	0.000354373	0.000637384	0.000930251	0.000973539	0.00134987	0.000758935	0.00214811	0.00195061	0.00277283	0	0	2.74379e-06	0	0	7.83099e-06	k__Bacteria	p__Cyanobacteria	c__Chloroplast	o__Stramenopiles	f__	g__	310
k__Bacteria;p__Cyanobacteria;c__Chloroplast;o__Streptophyta;f__;g__	0.000644214	0.000443258	0.00185604	0.0018501	0.00197827	0.00173019	0.000169738	0.000414077	9.84232e-05	0.000551243	0.000143572	0.000159234	0.00226294	0.00129929	0.00320481	0.127624	0.206482	0.360048	0.000546403	0.000725303	0.000537124	0.00331243	0.00480358	0.00376595	0.00536074	0.00659269	0.00386266	0.00171283	0.00222365	0.00125527	0.000927872	0.000904097	0.00179442	6.89245e-05	0.000215417	8.35149e-05	k__Bacteria	p__Cyanobacteria	c__Chloroplast	o__Streptophyta	f__	g__	311
k__Bacteria;p__Cyanobacteria;c__ML635J-21;o__;f__;g__	0.000748631	0.000496461	0.000463559	0.00105429	0.00102506	0.00100393	0.0013353	0.00165355	0.00171111	0.000633545	0.00065261	0.000764799	0.00124937	0.000900058	0.000967793	0.000705743	0.000489349	0.000374675	0.00216602	0.00195512	0.00209166	0.00109749	0.00103549	0.00114953	5.97982e-05	8.94028e-05	6.46145e-05	0.00117713	0.00092746	0.00114402	0.00077747	0.00071905	0.000782357	0.00180351	0.00204729	0.00179787	k__Bacteria	p__Cyanobacteria	c__ML635J-21	o__	f__	g__	312
k__Bacteria;p__Cyanobacteria;c__Nostocophycideae;o__Nostocales;f__Nostocaceae;Other	0	2.37874e-06	0	0	0	1.9548e-06	3.80362e-06	2.64958e-06	0	3.55633e-06	3.48567e-06	1.82527e-06	0.000697665	0.000783924	0.00765997	0.000535946	0.00102177	0.000395459	0	2.14322e-06	2.33163e-06	0.00630425	0.0148009	0.0387824	0.00245116	0.00630809	0.00723691	0.0211334	0.0413881	0.0376515	0	0	1.24825e-05	1.93125e-06	0	1.01862e-05	k__Bacteria	p__Cyanobacteria	c__Nostocophycideae	o__Nostocales	f__Nostocaceae	Other	313
k__Bacteria;p__Cyanobacteria;c__Nostocophycideae;o__Nostocales;f__Nostocaceae;g__	1.2718e-06	0	2.68491e-06	0	0	0	0	0	0	1.80172e-06	5.40515e-06	3.36792e-06	0.00108172	0.00188357	0.00175557	9.41839e-05	5.32272e-05	0.000525501	0.000667401	7.86161e-05	9.80228e-05	3.54809e-05	7.46241e-05	0.000147517	0.00510245	0.00971058	0.0279508	0.000495425	0.000698195	0.000535663	1.83704e-06	2.63781e-06	4.94589e-06	0	0	0	k__Bacteria	p__Cyanobacteria	c__Nostocophycideae	o__Nostocales	f__Nostocaceae	g__	314
k__Bacteria;p__Cyanobacteria;c__Nostocophycideae;o__Nostocales;f__Nostocaceae;g__Nostoc	1.83233e-05	2.14086e-05	1.55678e-05	3.68469e-05	4.5514e-05	0.000204465	2.41878e-05	0.000108574	3.70824e-05	0.00025814	0.00068636	0.000156514	0.05358	0.169988	0.065921	0.170749	0.287978	0.208941	0.000598488	0.00301497	0.000959927	0.00467809	0.0129188	0.00934051	0.0229802	0.0469919	0.0684716	0.0215272	0.0245832	0.0304131	4.49134e-05	3.98615e-05	0.000415043	3.59755e-05	3.74474e-05	0.000136636	k__Bacteria	p__Cyanobacteria	c__Nostocophycideae	o__Nostocales	f__Nostocaceae	g__Nostoc	315
k__Bacteria;p__Cyanobacteria;c__Oscillatoriophycideae;o__Oscillatoriales;f__Phormidiaceae;g__Phormidium	0	0	0	0	0	0	0	0	0	0	0	0	4.3041e-05	3.62816e-05	2.88275e-05	1.36601e-06	9.18522e-07	0	0	0	0	0	0	0	7.90518e-05	0.000167595	5.83968e-05	0	3.87428e-06	0	0	0	0	0	0	0	k__Bacteria	p__Cyanobacteria	c__Oscillatoriophycideae	o__Oscillatoriales	f__Phormidiaceae	g__Phormidium	316
k__Bacteria;p__Cyanobacteria;c__Synechococcophycideae;o__Pseudanabaenales;f__Pseudanabaenaceae;g__	0	0	0	0	0	0	0	0	0	0	0	0	9.5385e-07	3.72119e-06	0	0	0	0	0	0	0	0.0011474	0.00230375	0.00402919	3.20423e-05	0.000105901	0.000323555	0.000321966	9.81877e-05	9.00976e-05	0	0	0	0	0	0	k__Bacteria	p__Cyanobacteria	c__Synechococcophycideae	o__Pseudanabaenales	f__Pseudanabaenaceae	g__	317
k__Bacteria;p__Cyanobacteria;c__Synechococcophycideae;o__Pseudanabaenales;f__Pseudanabaenaceae;g__Leptolyngbya	1.30713e-06	0	0	0	1.28358e-06	2.07256e-06	0	0	0	1.63685e-06	0	0	0.000509591	0.000845288	0.000767637	0.000407329	0.000622829	0.000634546	2.07256e-06	0	6.0175e-06	0.000592647	0.00125569	0.00181593	0.0001917	0.000258741	0.000484379	0.000476666	0.00102985	0.000824103	0	0	0	0	0	1.63685e-06	k__Bacteria	p__Cyanobacteria	c__Synechococcophycideae	o__Pseudanabaenales	f__Pseudanabaenaceae	g__Leptolyngbya	318
k__Bacteria;p__Cyanobacteria;c__Synechococcophycideae;o__Pseudanabaenales;f__Pseudanabaenaceae;g__Pseudanabaena	0	0	0	0	0	0	0	0	0	1.93125e-06	0	0	0	0	1.35423e-06	2.31986e-06	3.90961e-06	0	0	0	5.02832e-06	1.29535e-06	0	0	0	0	0	0	0	0	0	0	0	0	0	0	k__Bacteria	p__Cyanobacteria	c__Synechococcophycideae	o__Pseudanabaenales	f__Pseudanabaenaceae	g__Pseudanabaena	319
k__Bacteria;p__Elusimicrobia;c__;o__;f__;g__	0	0	0	4.43952e-06	3.54455e-06	4.27466e-06	2.07256e-06	9.71514e-06	4.7457e-06	0	0	0	0	0	1.17759e-06	0	0	0	0	0	0	0	0	0	0	0	0	0	0	0	3.55633e-06	0	2.68491e-06	0	0	0	k__Bacteria	p__Elusimicrobia	c__	o__	f__	g__	320
k__Bacteria;p__Elusimicrobia;c__Elusimicrobia;o__Elusimicrobiales;f__;g__	5.69131e-05	8.28437e-05	6.12113e-05	0.000384778	0.000350558	0.00041277	0.00136951	0.00115988	0.00107869	0.000227593	0.00021033	0.000291501	0.000112554	0.000100225	9.84703e-05	0.0003151	0.000160141	0.00012486	0.000379303	0.000391067	0.000502502	0.000456623	0.000443917	0.000432848	2.27275e-05	6.07873e-05	4.99417e-05	2.82151e-05	4.6562e-05	4.58672e-05	0.000450523	0.000381093	0.000454198	0.000224779	0.00029945	0.000382682	k__Bacteria	p__Elusimicrobia	c__Elusimicrobia	o__Elusimicrobiales	f__	g__	321
k__Bacteria;p__Elusimicrobia;c__Elusimicrobia;o__FAC88;f__;g__	0.000202193	0.000194173	0.000191783	0.000435085	0.000427513	0.000379256	0.000578563	0.000573982	0.000551031	0.000758582	0.000778801	0.00100914	0.000558462	0.000414713	0.000478809	0.000563219	0.000308188	0.000250368	0.000524512	0.000515256	0.000491669	0.000528598	0.000547628	0.000557932	0.000116158	0.000124165	0.000143855	0.000675785	0.000765824	0.000714775	0.000648206	0.000628564	0.000680884	0.000726716	0.000889189	0.00122967	k__Bacteria	p__Elusimicrobia	c__Elusimicrobia	o__FAC88	f__	g__	322
k__Bacteria;p__Elusimicrobia;c__Elusimicrobia;o__IIb;f__;g__	3.79185e-06	1.84882e-06	3.93316e-06	8.12186e-05	5.98453e-05	7.54248e-05	8.37857e-05	8.70006e-05	0.000104959	4.46661e-05	4.40066e-05	5.56177e-05	7.64964e-05	5.34038e-05	5.08131e-05	6.03399e-05	3.45152e-05	3.98851e-05	2.2386e-05	5.62536e-05	4.36298e-05	6.3484e-05	6.31661e-05	3.46683e-05	2.35519e-06	8.38446e-06	5.78198e-06	0.00016166	0.000182268	0.000189475	5.94096e-05	3.21365e-05	3.8731e-05	4.1781e-05	2.35165e-05	4.59261e-05	k__Bacteria	p__Elusimicrobia	c__Elusimicrobia	o__IIb	f__	g__	323
k__Bacteria;p__Elusimicrobia;c__Elusimicrobia;o__MVP-88;f__;g__	0	0	1.3189e-06	4.09802e-06	6.46498e-06	9.99776e-06	1.62861e-05	1.07867e-05	1.26945e-05	1.59682e-05	2.24096e-05	2.09965e-05	1.71575e-05	8.36091e-06	2.32221e-05	1.15757e-05	3.12062e-06	4.0627e-06	3.66231e-06	2.25509e-05	4.73392e-06	1.44844e-06	0	6.53564e-06	2.40229e-06	9.47962e-06	9.35009e-06	6.91247e-06	1.0092e-05	9.79757e-06	4.98122e-06	2.80267e-06	5.00477e-06	1.21645e-05	1.05866e-05	5.57001e-06	k__Bacteria	p__Elusimicrobia	c__Elusimicrobia	o__MVP-88	f__	g__	324
k__Bacteria;p__Elusimicrobia;c__Endomicrobia;o__;f__;g__	0	0	0	0	0	0	0	1.47199e-06	0	0	0	0	0	0	0	0	0	0	0	0	0	0	0	0	0	0	0	0	0	0	0	2.77912e-06	0	0	0	0	k__Bacteria	p__Elusimicrobia	c__Endomicrobia	o__	f__	g__	325
k__Bacteria;p__FBP;c__;o__;f__;g__	0.000302159	0.000313805	0.000266996	0.00109614	0.00112909	0.00103268	0.000461169	0.000684334	0.00061959	0.00105969	0.00105212	0.00126959	0.00404115	0.0061265	0.00408319	0.00258552	0.00263723	0.00385032	0.00103852	0.0011675	0.00120282	0.00156302	0.00209747	0.00222938	0.00210773	0.0028164	0.00260199	0.00325581	0.00303537	0.00351411	0.00133945	0.00138619	0.00131028	0.000709523	0.000777965	0.00100566	k__Bacteria	p__FBP	c__	o__	f__	g__	326
k__Bacteria;p__FCPU426;c__;o__;f__;g__	4.25111e-06	6.67695e-06	4.21578e-06	0.000123694	0.000129582	0.000181043	0.00054864	0.0002836	0.000348827	6.07756e-05	5.49818e-05	5.78787e-05	0.00016093	0.000116558	0.000146858	0.000106148	4.98122e-05	6.07402e-05	0.000517446	0.000432447	0.000502691	0.000240311	0.000263639	0.000318657	2.98049e-05	6.42848e-05	5.51702e-05	1.16935e-05	1.05277e-05	1.2612e-05	0.000191818	0.000157067	0.00026265	0.000246152	0.000181243	0.000230914	k__Bacteria	p__FCPU426	c__	o__	f__	g__	327
k__Bacteria;p__Fibrobacteres;c__Fibrobacteria;o__258ds10;f__;g__	4.72215e-06	1.10929e-05	8.78484e-06	0.000444282	0.000367374	0.000391832	0.00074597	0.000713951	0.000672735	0.000155054	0.000134234	0.000182362	0.000519825	0.00047225	0.000419141	0.00103847	0.000671616	0.000485156	0.0041435	0.00388504	0.00396208	0.000713421	0.000806003	0.000651998	8.08535e-05	0.000231986	0.000119549	0.000138473	0.000204513	0.000119172	0.000240594	0.000334566	0.000241807	0.00134482	0.00142884	0.00138553	k__Bacteria	p__Fibrobacteres	c__Fibrobacteria	o__258ds10	f__	g__	328
k__Bacteria;p__Firmicutes;c__Bacilli;o__Bacillales;Other;Other	1.17995e-05	4.91998e-05	1.0198e-05	5.41693e-06	7.41883e-06	3.94494e-06	7.53659e-06	7.9723e-06	5.65245e-06	6.61807e-06	6.67695e-06	1.57326e-05	1.04806e-06	0	2.60248e-06	1.11871e-06	0	4.36887e-06	6.98313e-06	8.97326e-06	3.37969e-06	4.4407e-05	4.18988e-05	8.64353e-05	2.23743e-06	0	2.02546e-06	0	5.39337e-06	0	1.419e-05	2.28806e-05	1.9289e-05	2.25509e-05	4.08625e-06	6.95957e-06	k__Bacteria	p__Firmicutes	c__Bacilli	o__Bacillales	Other	Other	329
k__Bacteria;p__Firmicutes;c__Bacilli;o__Bacillales;f__;g__	0.000435038	0.000554929	0.000466138	7.15623e-05	4.54669e-05	7.48125e-05	4.01441e-05	5.77491e-05	3.81069e-05	6.87714e-06	4.71037e-06	8.11361e-06	1.34481e-05	1.28004e-05	5.09898e-06	3.71413e-05	2.30573e-05	1.75697e-05	0.000298944	0.000348897	0.00043989	0.00206282	0.00246808	0.00321798	1.13755e-05	7.6308e-06	9.35009e-06	3.46212e-06	6.62985e-06	3.14417e-06	0.000443034	0.000505764	0.000664139	0.000134705	0.000173789	0.000214369	k__Bacteria	p__Firmicutes	c__Bacilli	o__Bacillales	f__	g__	330
k__Bacteria;p__Firmicutes;c__Bacilli;o__Bacillales;f__Bacillaceae;Other	0.000474782	0.000422273	0.000410285	4.75512e-05	2.05843e-05	5.42164e-05	0.000137366	0.000120762	7.78507e-05	1.41664e-05	1.18701e-05	1.84293e-05	1.37896e-05	5.81731e-06	2.36343e-05	6.15057e-05	5.1767e-05	4.15101e-05	0.000181891	0.000181644	0.000259789	0.00238869	0.00271479	0.00310543	1.19055e-05	1.68749e-05	2.52829e-05	1.54382e-05	3.521e-06	1.24472e-05	0.000295258	0.000429433	0.000470802	5.5759e-05	6.99019e-05	5.73841e-05	k__Bacteria	p__Firmicutes	c__Bacilli	o__Bacillales	f__Bacillaceae	Other	331
k__Bacteria;p__Firmicutes;c__Bacilli;o__Bacillales;f__Bacillaceae;g__	1.03039e-05	9.03214e-06	1.30831e-05	6.08815e-06	1.28358e-06	2.15499e-06	0	0	1.84882e-06	0	0	9.65626e-07	0	0	0	0	0	0	7.01845e-06	2.00191e-06	6.93602e-06	3.7471e-05	5.71604e-05	5.63478e-05	0	0	0	0	0	0	8.6082e-06	0	1.45079e-05	0	0	3.83895e-06	k__Bacteria	p__Firmicutes	c__Bacilli	o__Bacillales	f__Bacillaceae	g__	332
k__Bacteria;p__Firmicutes;c__Bacilli;o__Bacillales;f__Bacillaceae;g__Anoxybacillus	0	2.29631e-06	0	0	0	0	0	0	0	0	0	0	0	0	0	0	0	0	0	0	0	0	3.45035e-06	2.57893e-06	0	0	0	0	0	0	0	0	0	0	0	0	k__Bacteria	p__Firmicutes	c__Bacilli	o__Bacillales	f__Bacillaceae	g__Anoxybacillus	333
k__Bacteria;p__Firmicutes;c__Bacilli;o__Bacillales;f__Bacillaceae;g__Bacillus	0.000141488	0.000142536	9.72927e-05	9.39601e-05	7.93933e-05	9.72221e-05	0.00013202	0.000133822	9.2182e-05	3.19716e-05	2.23036e-05	3.54926e-05	1.90652e-05	2.86508e-05	1.91359e-05	5.7702e-05	3.71059e-05	2.62368e-05	8.99681e-05	8.76953e-05	8.39388e-05	0.000365183	0.000433213	0.00044553	1.14815e-05	7.41883e-06	3.62699e-06	1.48848e-05	1.25178e-05	9.62093e-06	0.000140534	0.000236637	0.000197035	2.42937e-05	3.15713e-05	5.14019e-05	k__Bacteria	p__Firmicutes	c__Bacilli	o__Bacillales	f__Bacillaceae	g__Bacillus	334
k__Bacteria;p__Firmicutes;c__Bacilli;o__Bacillales;f__Bacillaceae;g__Geobacillus	2.63781e-06	0	0	0	0	0	0	0	0	0	0	0	0	0	0	0	0	0	0	0	0	8.5611e-06	5.36982e-06	2.57893e-06	0	0	1.93125e-06	0	0	0	0	0	2.28453e-06	0	0	3.4739e-06	k__Bacteria	p__Firmicutes	c__Bacilli	o__Bacillales	f__Bacillaceae	g__Geobacillus	335
k__Bacteria;p__Firmicutes;c__Bacilli;o__Bacillales;f__Bacillaceae;g__Virgibacillus	2.68491e-06	4.33354e-06	8.9026e-06	0	0	0	0	0	0	0	0	0	0	0	0	0	0	0	0	0	1.15404e-06	2.74379e-06	7.50127e-06	0	0	0	0	0	0	0	3.30904e-06	5.99395e-06	4.66327e-06	0	0	0	k__Bacteria	p__Firmicutes	c__Bacilli	o__Bacillales	f__Bacillaceae	g__Virgibacillus	336
k__Bacteria;p__Firmicutes;c__Bacilli;o__Bacillales;f__Paenibacillaceae;Other	0	0	0	0	0	0	0	0	0	0	0	0	0	0	0	0	0	0	0	0	0	0	1.6133e-06	1.02451e-06	0	0	0	3.48567e-06	3.69764e-06	0	0	0	0	0	0	0	k__Bacteria	p__Firmicutes	c__Bacilli	o__Bacillales	f__Paenibacillaceae	Other	337
k__Bacteria;p__Firmicutes;c__Bacilli;o__Bacillales;f__Paenibacillaceae;g__Cohnella	1.28358e-06	4.1569e-06	0	0	1.35423e-06	9.65626e-07	0	0	0	9.89178e-07	0	0	0	1.15404e-06	2.5907e-06	0	0	1.42489e-06	1.47199e-06	0	0	9.09102e-06	1.97482e-05	1.96069e-05	0	0	0	1.47199e-06	0	0	1.78994e-06	2.95576e-06	2.48472e-06	0	0	0	k__Bacteria	p__Firmicutes	c__Bacilli	o__Bacillales	f__Paenibacillaceae	g__Cohnella	338
k__Bacteria;p__Firmicutes;c__Bacilli;o__Bacillales;f__Paenibacillaceae;g__Paenibacillus	0.000187108	0.000158586	0.000162296	0.000189793	0.000143443	0.000177192	0.000130689	0.000156985	0.00012665	0.000147976	0.000113061	0.000148082	9.32653e-05	6.9266e-05	8.55403e-05	6.18589e-05	5.75254e-05	4.01912e-05	0.000138932	0.000166853	0.000215417	0.000745204	0.000929768	0.000957512	1.77228e-05	3.59872e-05	1.7711e-05	0.000109693	0.000139239	0.000157114	0.000591893	0.000736832	0.000628623	0.000209411	0.000241112	0.000260519	k__Bacteria	p__Firmicutes	c__Bacilli	o__Bacillales	f__Paenibacillaceae	g__Paenibacillus	339
k__Bacteria;p__Firmicutes;c__Bacilli;o__Bacillales;f__Pasteuriaceae;g__	0	0	0	0	0	1.23647e-06	0	0	0	1.70751e-06	7.53659e-07	8.59643e-07	1.01273e-06	1.13049e-06	1.43666e-06	0	0	0	1.89592e-06	2.39051e-06	2.35519e-06	0	0	1.46022e-06	0	0	0	0	0	0	0	0	0	0	0	1.70751e-06	k__Bacteria	p__Firmicutes	c__Bacilli	o__Bacillales	f__Pasteuriaceae	g__	340
k__Bacteria;p__Firmicutes;c__Bacilli;o__Bacillales;f__Pasteuriaceae;g__Pasteuria	0	0	0	0	0	0	0	0	0	1.08339e-06	0	0	1.11871e-06	1.15404e-06	0	0	1.2718e-06	0	0	0	2.43762e-06	0	0	0	0	0	0	0	0	0	0	0	0	0	0	0	k__Bacteria	p__Firmicutes	c__Bacilli	o__Bacillales	f__Pasteuriaceae	g__Pasteuria	341
k__Bacteria;p__Firmicutes;c__Bacilli;o__Bacillales;f__Planococcaceae;Other	0.000176274	0.000202122	0.000186319	3.39971e-05	2.96989e-05	4.06976e-05	2.9275e-05	3.22778e-05	2.46588e-05	2.00191e-06	3.49745e-06	4.0627e-06	4.89879e-06	3.63876e-06	3.89783e-06	1.68985e-05	7.39528e-06	1.26238e-05	8.35149e-05	0.000122305	0.000156785	0.000628199	0.000810561	0.000976354	0	6.11171e-06	5.7231e-06	1.57797e-06	0	0	0.000144491	0.000220551	0.00027359	7.5413e-05	0.000109869	7.38351e-05	k__Bacteria	p__Firmicutes	c__Bacilli	o__Bacillales	f__Planococcaceae	Other	342
k__Bacteria;p__Firmicutes;c__Bacilli;o__Bacillales;f__Planococcaceae;g__	0.00097016	0.00104334	0.00106201	0.000192007	0.00014084	0.00021471	0.000100001	8.69534e-05	0.000107832	4.21931e-05	5.27562e-05	4.18045e-05	2.20445e-05	1.95363e-05	1.87002e-05	0.000129064	8.04414e-05	6.2801e-05	0.000541198	0.000531813	0.000731509	0.00542217	0.00575745	0.00766712	6.00926e-05	5.26502e-05	6.66518e-05	1.02686e-05	9.89178e-06	0	0.000899351	0.0014667	0.00138784	0.000155748	0.000157056	0.000221906	k__Bacteria	p__Firmicutes	c__Bacilli	o__Bacillales	f__Planococcaceae	g__	343
k__Bacteria;p__Firmicutes;c__Bacilli;o__Bacillales;f__Planococcaceae;g__Lysinibacillus	0	2.30808e-06	4.0627e-06	1.16582e-06	0	0	0	0	0	0	0	0	1.00095e-06	0	0	0	0	0	0	0	0	7.93698e-06	1.40487e-05	1.40605e-05	0	0	0	0	0	0	1.74284e-06	2.64958e-06	4.83991e-06	0	0	0	k__Bacteria	p__Firmicutes	c__Bacilli	o__Bacillales	f__Planococcaceae	g__Lysinibacillus	344
k__Bacteria;p__Firmicutes;c__Bacilli;o__Bacillales;f__Planococcaceae;g__Paenisporosarcina	0.00266766	0.00297962	0.00269701	0.00051038	0.000449511	0.000732098	0.000354173	0.000339158	0.000295635	7.88398e-05	5.64067e-05	7.93226e-05	5.39926e-05	4.88701e-05	6.08933e-05	0.000328595	0.000222235	0.00017625	0.00117812	0.00113324	0.00142981	0.00844997	0.00985567	0.0127134	6.26715e-05	0.000112119	8.29261e-05	2.2233e-05	3.25487e-05	1.94067e-05	0.0024837	0.00384091	0.00360124	0.00118731	0.0015895	0.00164551	k__Bacteria	p__Firmicutes	c__Bacilli	o__Bacillales	f__Planococcaceae	g__Paenisporosarcina	345
k__Bacteria;p__Firmicutes;c__Bacilli;o__Bacillales;f__Planococcaceae;g__Planococcus	0	0	1.33068e-06	0	0	0	0	0	0	0	0	0	0	0	0	2.79089e-06	1.23647e-06	0	0	0	0	4.42775e-06	5.06365e-06	3.521e-06	0	0	0	0	0	0	0	0	0	0	0	0	k__Bacteria	p__Firmicutes	c__Bacilli	o__Bacillales	f__Planococcaceae	g__Planococcus	346
k__Bacteria;p__Firmicutes;c__Bacilli;o__Bacillales;f__Planococcaceae;g__Planomicrobium	2.72024e-06	0	1.48377e-06	0	0	0	0	1.24825e-06	0	0	0	0	0	0	0	0	0	0	0	0	0	2.72377e-05	2.53065e-05	1.28711e-05	0	0	0	0	0	0	3.37969e-06	2.79089e-06	7.65435e-06	1.6133e-06	0	0	k__Bacteria	p__Firmicutes	c__Bacilli	o__Bacillales	f__Planococcaceae	g__Planomicrobium	347
k__Bacteria;p__Firmicutes;c__Bacilli;o__Bacillales;f__Planococcaceae;g__Solibacillus	0	2.30808e-06	0	0	0	1.18937e-06	1.69573e-06	0	0	0	0	0	0	0	1.35423e-06	1.2718e-06	0	0	0	0	0	1.54265e-06	0	0	0	0	0	0	0	0	3.37969e-06	0	1.0092e-05	0	0	0	k__Bacteria	p__Firmicutes	c__Bacilli	o__Bacillales	f__Planococcaceae	g__Solibacillus	348
k__Bacteria;p__Firmicutes;c__Bacilli;o__Bacillales;f__Planococcaceae;g__Sporosarcina	0.000264063	0.000246635	0.00021537	9.8329e-06	1.25885e-05	1.15993e-05	1.28004e-05	1.59564e-05	5.31094e-06	3.75652e-06	4.18045e-06	3.57988e-06	4.25111e-06	3.87428e-06	2.79089e-06	4.34532e-06	9.65626e-07	1.60153e-06	4.03326e-05	5.93389e-05	4.67622e-05	0.000666612	0.000866049	0.00108916	0	3.03819e-06	1.83704e-06	5.11075e-06	1.84882e-06	0	9.75989e-05	0.000145916	0.000141429	2.60601e-05	3.33848e-05	3.8731e-05	k__Bacteria	p__Firmicutes	c__Bacilli	o__Bacillales	f__Planococcaceae	g__Sporosarcina	349
k__Bacteria;p__Firmicutes;c__Bacilli;o__Bacillales;f__Planococcaceae;g__Ureibacillus	0	0	0	0	0	0	0	0	0	0	0	0	0	0	0	0	0	0	0	0	0	0	1.84882e-06	1.2247e-06	0	0	0	0	0	0	0	0	0	0	0	0	k__Bacteria	p__Firmicutes	c__Bacilli	o__Bacillales	f__Planococcaceae	g__Ureibacillus	350
k__Bacteria;p__Firmicutes;c__Bacilli;o__Bacillales;f__Staphylococcaceae;Other	0	0	0	0	0	0	7.37173e-06	1.2718e-06	0	0	0	0	0	0	0	0	0	0	0	0	0	0	0	0	0	0	0	0	0	0	0	0	0	0	0	0	k__Bacteria	p__Firmicutes	c__Bacilli	o__Bacillales	f__Staphylococcaceae	Other	351
k__Bacteria;p__Firmicutes;c__Bacilli;o__Bacillales;f__Staphylococcaceae;g__Staphylococcus	2.77912e-06	0	0	2.72024e-06	0	0	1.44962e-05	1.28358e-06	3.46212e-06	0	2.42584e-06	1.60153e-06	0	1.29535e-06	1.26002e-06	3.7683e-06	0	2.03253e-05	3.35614e-06	4.73392e-06	2.19032e-06	4.41597e-06	1.75461e-06	1.28358e-06	2.33163e-06	1.47199e-06	1.75461e-06	1.93125e-06	1.70751e-06	3.21483e-06	1.67218e-06	2.96753e-06	4.96944e-06	0	0	0	k__Bacteria	p__Firmicutes	c__Bacilli	o__Bacillales	f__Staphylococcaceae	g__Staphylococcus	352
k__Bacteria;p__Firmicutes;c__Bacilli;o__Bacillales;f__Thermoactinomycetaceae;g__	0	0	0	0	0	0	0	0	0	9.06746e-07	0	0	0	0	0	0	0	0	0	0	0	1.40134e-06	1.93125e-06	0	0	0	0	0	0	0	0	0	0	0	0	0	k__Bacteria	p__Firmicutes	c__Bacilli	o__Bacillales	f__Thermoactinomycetaceae	g__	353
k__Bacteria;p__Firmicutes;c__Bacilli;o__Bacillales;f__[Exiguobacteraceae];g__Exiguobacterium	4.27466e-06	1.10223e-05	8.78484e-06	1.46022e-06	0	0	0	0	0	0	0	0	0	0	0	0	0	1.18937e-06	3.8625e-06	0	1.23647e-06	4.7457e-05	4.85521e-05	6.77705e-05	0	1.53087e-06	0	0	0	0	5.45225e-06	3.16772e-06	5.14608e-06	1.68396e-06	0	1.51909e-06	k__Bacteria	p__Firmicutes	c__Bacilli	o__Bacillales	f__[Exiguobacteraceae]	g__Exiguobacterium	354
k__Bacteria;p__Firmicutes;c__Bacilli;o__Lactobacillales;Other;Other	0	0	0	0	0	0	0	0	0	0	9.89178e-07	0	2.88157e-05	4.93647e-05	4.96709e-05	0	0	0	1.05512e-05	1.78641e-05	9.40897e-06	0	0	0	4.08389e-05	3.70117e-05	1.95834e-05	0	0	0	1.64863e-06	0	0	0	0	0	k__Bacteria	p__Firmicutes	c__Bacilli	o__Lactobacillales	Other	Other	355
k__Bacteria;p__Firmicutes;c__Bacilli;o__Lactobacillales;f__;g__	0	0	0	0	0	0	0	0	0	0	9.5385e-07	0	1.23647e-06	0	0	0	1.21292e-06	0	0	0	0	0	0	0	0	0	0	0	0	0	0	0	0	0	0	0	k__Bacteria	p__Firmicutes	c__Bacilli	o__Lactobacillales	f__	g__	356
k__Bacteria;p__Firmicutes;c__Bacilli;o__Lactobacillales;f__Carnobacteriaceae;g__Carnobacterium	0	0	0	0	0	0	0	0	0	0	0	0	0	1.16582e-06	0	0	0	0	0	0	1.2247e-06	0	0	0	0	0	0	0	1.6133e-06	0	1.70751e-06	0	2.61426e-06	0	0	0	k__Bacteria	p__Firmicutes	c__Bacilli	o__Lactobacillales	f__Carnobacteriaceae	g__Carnobacterium	357
k__Bacteria;p__Firmicutes;c__Bacilli;o__Lactobacillales;f__Enterococcaceae;Other	0	0	0	0	0	0	0	0	0	0	0	0	0	0	0	0	0	0	1.58975e-06	0	0	0	1.73106e-06	1.29535e-06	0	0	0	0	0	3.09707e-06	0	0	0	0	0	0	k__Bacteria	p__Firmicutes	c__Bacilli	o__Lactobacillales	f__Enterococcaceae	Other	358
k__Bacteria;p__Firmicutes;c__Bacilli;o__Lactobacillales;f__Streptococcaceae;g__Streptococcus	2.93221e-06	0	1.28358e-06	2.97931e-06	2.50827e-06	2.02546e-06	1.9077e-06	1.54265e-06	0	0	1.73106e-06	1.71929e-06	0	1.34246e-06	0	0	1.15404e-06	0	0	0	0	0	2.10789e-06	2.50827e-06	0	0	3.87428e-06	3.46212e-06	0	0	1.81349e-06	0	0	0	0	1.84882e-06	k__Bacteria	p__Firmicutes	c__Bacilli	o__Lactobacillales	f__Streptococcaceae	g__Streptococcus	359
k__Bacteria;p__Firmicutes;c__Bacilli;o__Turicibacterales;f__Turicibacteraceae;g__Turicibacter	3.70942e-06	4.72215e-06	2.81445e-06	0	0	0	3.56811e-06	4.95767e-06	5.28739e-06	0	9.30298e-07	0	2.67078e-05	2.62485e-05	2.01722e-05	5.99395e-06	1.49554e-06	0	8.514e-06	1.10223e-05	3.78007e-06	6.0646e-06	0	2.53182e-06	7.27752e-06	1.24472e-05	0	1.71929e-06	0	0	3.16772e-06	1.12578e-05	2.34812e-05	0	0	1.80172e-06	k__Bacteria	p__Firmicutes	c__Bacilli	o__Turicibacterales	f__Turicibacteraceae	g__Turicibacter	360
k__Bacteria;p__Firmicutes;c__Clostridia;Other;Other;Other	0	0	0	0	0	0	0	0	0	0	0	0	0	0	0	0	9.77402e-07	0	0	0	0	0	1.87237e-06	0	0	0	0	0	0	0	1.83704e-06	0	0	0	0	0	k__Bacteria	p__Firmicutes	c__Clostridia	Other	Other	Other	361
k__Bacteria;p__Firmicutes;c__Clostridia;o__Clostridiales;Other;Other	1.35423e-06	0	0	0	0	0	0	0	1.69573e-06	0	0	0	9.52673e-06	0	2.37874e-06	0	0	0	0	0	1.24825e-06	0	3.66231e-06	3.59166e-06	2.68491e-06	0	0	1.9077e-06	0	0	0	0	2.47294e-06	0	0	0	k__Bacteria	p__Firmicutes	c__Clostridia	o__Clostridiales	Other	Other	362
k__Bacteria;p__Firmicutes;c__Clostridia;o__Clostridiales;f__;g__	1.28358e-06	2.13144e-06	1.46022e-06	0	0	1.17759e-06	3.72119e-06	0	7.26575e-06	8.94971e-07	9.42074e-07	7.88987e-07	0.000105006	6.62867e-05	7.05025e-05	1.24825e-06	0	1.21292e-06	1.76992e-05	2.00897e-05	2.30926e-05	1.46022e-06	1.63685e-06	5.54646e-06	6.73583e-06	9.22055e-06	1.99013e-06	0	0	0	3.80009e-05	9.10632e-05	4.62912e-05	0	0	1.78994e-06	k__Bacteria	p__Firmicutes	c__Clostridia	o__Clostridiales	f__	g__	363
k__Bacteria;p__Firmicutes;c__Clostridia;o__Clostridiales;f__Christensenellaceae;g__	0	0	1.26002e-06	0	0	0	0	0	0	0	0	1.04806e-06	0	0	0	1.3189e-06	1.10694e-06	0	0	0	0	2.75557e-06	1.84882e-06	3.75652e-06	0	0	0	0	0	0	0	0	0	0	0	1.67218e-06	k__Bacteria	p__Firmicutes	c__Clostridia	o__Clostridiales	f__Christensenellaceae	g__	364
k__Bacteria;p__Firmicutes;c__Clostridia;o__Clostridiales;f__Clostridiaceae;Other	0	0	0	0	0	0	0	0	1.70751e-06	0	0	0	7.52482e-06	2.26098e-06	7.73678e-06	0	0	0	0	4.66327e-06	2.2021e-06	0	0	0	0	0	0	1.62508e-06	0	0	1.8606e-06	5.79376e-06	4.67504e-06	0	0	0	k__Bacteria	p__Firmicutes	c__Clostridia	o__Clostridiales	f__Clostridiaceae	Other	365
k__Bacteria;p__Firmicutes;c__Clostridia;o__Clostridiales;f__Clostridiaceae;g__	0	0	0	0	0	0	2.03724e-06	0	1.96658e-06	0	0	8.94971e-07	1.85353e-05	4.7457e-06	1.30713e-06	2.52005e-06	0	0	1.71929e-06	4.39242e-06	2.53182e-06	1.42489e-06	0	1.2247e-06	0	0	1.82527e-06	0	0	0	1.69573e-06	2.79089e-06	9.69159e-06	0	0	0	k__Bacteria	p__Firmicutes	c__Clostridia	o__Clostridiales	f__Clostridiaceae	g__	366
k__Bacteria;p__Firmicutes;c__Clostridia;o__Clostridiales;f__Clostridiaceae;g__Caloramator	0.000106242	9.46902e-05	7.64964e-05	1.02804e-05	6.6063e-06	7.13621e-06	2.63428e-05	1.80054e-05	2.31397e-05	2.5436e-06	9.42074e-07	9.18522e-07	1.26356e-05	1.62626e-05	1.15522e-05	4.8246e-05	2.92514e-05	1.43431e-05	9.61504e-05	0.000199319	0.000178535	0.000183999	0.000223154	0.000213392	9.2441e-06	1.50143e-05	1.51438e-05	2.01368e-06	1.70751e-06	3.15595e-06	2.85566e-05	2.62132e-05	1.46846e-05	3.22189e-05	2.42113e-05	3.60226e-05	k__Bacteria	p__Firmicutes	c__Clostridia	o__Clostridiales	f__Clostridiaceae	g__Caloramator	367
k__Bacteria;p__Firmicutes;c__Clostridia;o__Clostridiales;f__Clostridiaceae;g__Clostridium	0.000766295	0.000771147	0.00064472	0.000200815	0.000151226	0.000216712	0.000537171	0.000475488	0.000414595	8.05944e-05	8.07946e-05	9.11221e-05	0.000195516	8.96501e-05	0.000100908	0.000866696	0.000502785	0.000413924	0.00243212	0.00244718	0.00498723	0.00162892	0.00188073	0.00185757	0.000230537	0.00013991	0.000179288	3.40795e-05	4.23816e-05	3.45035e-05	0.000467716	0.000495531	0.00051999	0.000146316	0.000174613	0.000173118	k__Bacteria	p__Firmicutes	c__Clostridia	o__Clostridiales	f__Clostridiaceae	g__Clostridium	368
k__Bacteria;p__Firmicutes;c__Clostridia;o__Clostridiales;f__Eubacteriaceae;g__Acetobacterium	0	0	1.44844e-06	0	1.02451e-06	0	0	0	0	0	0	9.5385e-07	0	0	1.34246e-06	0	0	0	1.66041e-06	0	0	0	0	0	0	0	0	0	0	0	0	0	0	0	0	0	k__Bacteria	p__Firmicutes	c__Clostridia	o__Clostridiales	f__Eubacteriaceae	g__Acetobacterium	369
k__Bacteria;p__Firmicutes;c__Clostridia;o__Clostridiales;f__Lachnospiraceae;g__	4.09331e-05	1.54618e-05	2.68609e-05	0	0	1.21292e-06	1.70751e-06	2.66136e-06	1.77817e-06	0	0	0	0	0	5.02832e-06	2.76734e-06	1.2718e-06	0	3.11238e-05	1.06925e-05	8.27023e-05	1.70986e-05	3.06763e-05	2.07727e-05	2.2492e-06	1.71929e-06	0	0	0	0	1.70751e-06	0	0	8.65531e-06	6.13526e-06	1.96658e-06	k__Bacteria	p__Firmicutes	c__Clostridia	o__Clostridiales	f__Lachnospiraceae	g__	370
k__Bacteria;p__Firmicutes;c__Clostridia;o__Clostridiales;f__Lachnospiraceae;g__Coprococcus	1.49554e-06	2.2021e-06	0	0	0	0	0	7.77211e-06	5.51113e-06	0	0	0	0	0	0	0	0	0	0	0	0	0	0	2.77912e-06	2.53182e-06	0	0	0	0	0	0	0	0	0	0	0	k__Bacteria	p__Firmicutes	c__Clostridia	o__Clostridiales	f__Lachnospiraceae	g__Coprococcus	371
k__Bacteria;p__Firmicutes;c__Clostridia;o__Clostridiales;f__Lachnospiraceae;g__Epulopiscium	0	0	0	0	0	0	0	0	0	0	0	0	8.53755e-06	2.22565e-06	3.95671e-06	0	0	0	0	0	0	0	0	0	0	0	0	0	0	0	0	0	0	0	0	0	k__Bacteria	p__Firmicutes	c__Clostridia	o__Clostridiales	f__Lachnospiraceae	g__Epulopiscium	372
k__Bacteria;p__Firmicutes;c__Clostridia;o__Clostridiales;f__Peptococcaceae;Other	0.000209105	0.000221588	0.000201722	6.42377e-05	4.01912e-05	6.05518e-05	5.81142e-05	6.10111e-05	6.65222e-05	5.26384e-06	8.54932e-06	9.8329e-06	5.22498e-05	6.42612e-05	7.20098e-05	0.000117795	8.27023e-05	6.91247e-05	0.00155334	0.00203788	0.00207713	0.00127944	0.00171839	0.00151586	0.000113685	9.97421e-05	7.67202e-05	1.09869e-05	1.1929e-05	9.55028e-06	8.99092e-05	0.000145916	0.000187273	0.000119337	0.000127286	0.00011465	k__Bacteria	p__Firmicutes	c__Clostridia	o__Clostridiales	f__Peptococcaceae	Other	373
k__Bacteria;p__Firmicutes;c__Clostridia;o__Clostridiales;f__Peptococcaceae;g__	0	0	0	0	0	0	0	0	0	0	0	0	0	0	0	1.43666e-06	0	2.74379e-06	0	0	0	0	0	0	0	0	0	0	0	0	0	0	0	0	0	0	k__Bacteria	p__Firmicutes	c__Clostridia	o__Clostridiales	f__Peptococcaceae	g__	374
k__Bacteria;p__Firmicutes;c__Clostridia;o__Clostridiales;f__Peptococcaceae;g__Desulfosporosinus	0.00202013	0.00159029	0.0017308	0.000110682	0.000109587	0.000125367	0.000158363	0.000134151	0.00012705	2.23507e-05	2.16795e-05	2.61779e-05	0.000221423	0.000217878	0.000262509	0.00038731	0.000250333	0.000234553	0.00388953	0.0042183	0.00373673	0.00342417	0.0042104	0.00415449	0.000232139	0.000260272	0.000291584	3.50805e-05	1.85118e-05	4.94e-05	0.000275333	0.000569637	0.000596663	0.00034308	0.000418776	0.000456788	k__Bacteria	p__Firmicutes	c__Clostridia	o__Clostridiales	f__Peptococcaceae	g__Desulfosporosinus	375
k__Bacteria;p__Firmicutes;c__Clostridia;o__Clostridiales;f__Peptococcaceae;g__Desulfotomaculum	1.33068e-06	0	0	0	1.15404e-06	0	5.45225e-06	1.34246e-06	0	0	0	0	9.89178e-07	0	0	1.20114e-06	1.28358e-06	1.23647e-06	2.35872e-05	3.80598e-05	2.81445e-05	1.02215e-05	9.11457e-06	2.14911e-05	2.47294e-06	0	0	0	0	0	0	0	4.85168e-06	0	0	0	k__Bacteria	p__Firmicutes	c__Clostridia	o__Clostridiales	f__Peptococcaceae	g__Desulfotomaculum	376
k__Bacteria;p__Firmicutes;c__Clostridia;o__Clostridiales;f__Peptostreptococcaceae;g__	2.55538e-06	0	5.55824e-06	0	1.18937e-06	0	0	0	8.93793e-06	0	1.04806e-06	8.71419e-07	8.93557e-05	9.37717e-05	7.4836e-05	1.00095e-06	1.21292e-06	1.24825e-06	3.60461e-05	1.95951e-05	1.5085e-05	0	0	3.75652e-06	0	4.59261e-06	0	1.68396e-06	1.80172e-06	0	1.06219e-05	1.45315e-05	2.00544e-05	1.51909e-06	0	0	k__Bacteria	p__Firmicutes	c__Clostridia	o__Clostridiales	f__Peptostreptococcaceae	g__	377
k__Bacteria;p__Firmicutes;c__Clostridia;o__Clostridiales;f__Ruminococcaceae;Other	0	0	0	0	0	0	0	0	0	0	0	0	0	0	0	0	0	0	0	0	0	1.34246e-06	0	1.24825e-06	0	0	0	0	0	0	0	0	0	0	0	0	k__Bacteria	p__Firmicutes	c__Clostridia	o__Clostridiales	f__Ruminococcaceae	Other	378
k__Bacteria;p__Firmicutes;c__Clostridia;o__Clostridiales;f__Ruminococcaceae;g__	7.25044e-05	0.000106878	5.5865e-05	1.46257e-05	1.13991e-05	2.03841e-05	1.99366e-05	1.6557e-05	1.9077e-05	5.3816e-06	2.5436e-06	3.4739e-06	2.24449e-05	1.08927e-05	1.03628e-05	2.32928e-05	1.40958e-05	1.95951e-05	9.61151e-05	9.35362e-05	0.000158999	0.000125732	0.000250592	0.000167889	1.81585e-05	9.69159e-06	1.49554e-05	3.08529e-06	3.43857e-06	0	1.6027e-05	2.0231e-05	3.18186e-05	4.18634e-05	4.84933e-05	4.15219e-05	k__Bacteria	p__Firmicutes	c__Clostridia	o__Clostridiales	f__Ruminococcaceae	g__	379
k__Bacteria;p__Firmicutes;c__Clostridia;o__Clostridiales;f__Ruminococcaceae;g__Oscillospira	0	0	0	0	0	0	0	0	0	0	0	0	0	0	0	0	0	0	0	0	0	0	0	0	0	0	0	0	0	0	1.04924e-05	8.57288e-06	1.18113e-05	0	0	0	k__Bacteria	p__Firmicutes	c__Clostridia	o__Clostridiales	f__Ruminococcaceae	g__Oscillospira	380
k__Bacteria;p__Firmicutes;c__Clostridia;o__Clostridiales;f__Ruminococcaceae;g__Ruminococcus	0	0	0	0	0	0	0	0	0	0	0	0	0	0	0	0	2.14322e-06	0	0	0	0	0	0	0	0	0	0	0	0	0	7.08911e-06	0	2.56715e-06	0	0	0	k__Bacteria	p__Firmicutes	c__Clostridia	o__Clostridiales	f__Ruminococcaceae	g__Ruminococcus	381
k__Bacteria;p__Firmicutes;c__Clostridia;o__Clostridiales;f__SBYG_4172;g__	1.33068e-06	0	0	0	0	0	1.70751e-06	0	1.99013e-06	0	0	0	0	1.05983e-06	0	1.46022e-06	0	1.43666e-06	5.59357e-06	1.78052e-05	9.57383e-06	1.26591e-05	1.08574e-05	4.0627e-06	2.29631e-06	0	2.03724e-06	0	0	0	0	0	0	0	0	1.71929e-06	k__Bacteria	p__Firmicutes	c__Clostridia	o__Clostridiales	f__SBYG_4172	g__	382
k__Bacteria;p__Firmicutes;c__Clostridia;o__Clostridiales;f__Syntrophomonadaceae;g__Syntrophomonas	0	0	0	0	0	0	0	0	0	0	0	0	0	0	0	0	0	0	0	0	0	0	1.91948e-06	2.52005e-06	0	0	0	1.6133e-06	0	0	1.75461e-06	0	0	1.5662e-06	0	0	k__Bacteria	p__Firmicutes	c__Clostridia	o__Clostridiales	f__Syntrophomonadaceae	g__Syntrophomonas	383
k__Bacteria;p__Firmicutes;c__Clostridia;o__Clostridiales;f__Veillonellaceae;g__	2.63781e-05	3.09825e-05	4.23109e-05	0	0	0	0	0	0	0	0	0	0	0	0	0	0	0	0	0	0	7.2893e-06	0	1.36601e-06	0	0	0	0	0	0	0	0	0	0	0	0	k__Bacteria	p__Firmicutes	c__Clostridia	o__Clostridiales	f__Veillonellaceae	g__	384
k__Bacteria;p__Firmicutes;c__Clostridia;o__Clostridiales;f__Veillonellaceae;g__Pelosinus	0	0	0	0	0	0	0	1.47199e-06	0	0	0	0	0	0	0	3.96849e-06	2.01368e-06	4.39242e-06	4.71626e-05	5.39337e-05	6.63102e-05	2.8851e-06	0	1.24825e-06	0	0	0	0	0	0	0	0	2.60248e-06	0	0	0	k__Bacteria	p__Firmicutes	c__Clostridia	o__Clostridiales	f__Veillonellaceae	g__Pelosinus	385
k__Bacteria;p__Firmicutes;c__Clostridia;o__Thermoanaerobacterales;f__;g__	0	2.01368e-06	0	0	0	0	0	0	0	0	0	0	0	0	0	0	0	0	0	0	0	1.30713e-06	2.06079e-06	0	0	0	0	0	0	0	0	0	0	0	0	0	k__Bacteria	p__Firmicutes	c__Clostridia	o__Thermoanaerobacterales	f__	g__	386
k__Bacteria;p__GN02;c__3BR-5F;o__;f__;g__	0	0	0	1.60153e-06	1.33068e-06	0	3.65054e-06	2.68491e-06	8.80839e-06	0	0	0	0	0	0	3.96849e-06	5.87619e-06	2.838e-06	1.42842e-05	1.77463e-05	1.02215e-05	7.11266e-06	1.81349e-06	7.65435e-06	0	0	0	0	0	0	0	0	2.5436e-06	0	0	0	k__Bacteria	p__GN02	c__3BR-5F	o__	f__	g__	387
k__Bacteria;p__GN02;c__GKS2-174;o__;f__;g__	0	0	0	0	0	0	0	2.838e-06	0	0	0	0	2.19032e-06	0	0	0	0	0	0	0	0	2.86155e-06	1.96658e-06	1.6133e-06	0	0	0	0	0	0	0	0	0	0	0	0	k__Bacteria	p__GN02	c__GKS2-174	o__	f__	g__	388
k__Bacteria;p__Gemmatimonadetes;c__Gemm-1;o__;f__;g__	2.63074e-05	3.34083e-05	3.43857e-05	0.000750185	0.000663986	0.000970431	0.00217809	0.00106021	0.00133157	0.000571509	0.000494436	0.000348049	0.000417398	0.000149955	0.000401394	0.000109328	5.69131e-05	3.37969e-05	0.000340595	0.00019309	0.000193902	0.000245187	0.000338299	0.000413017	9.35362e-05	6.95133e-05	9.22762e-05	0.000320046	0.000182727	0.00011385	0.000614503	0.000503068	0.000473004	0.00126203	0.00122825	0.00107553	k__Bacteria	p__Gemmatimonadetes	c__Gemm-1	o__	f__	g__	389
k__Bacteria;p__Gemmatimonadetes;c__Gemm-2;o__;f__;g__	3.83895e-06	0	0	3.05232e-05	3.87664e-05	2.34812e-05	5.80082e-05	4.08271e-05	4.48781e-05	1.74873e-05	1.05512e-05	1.62037e-05	3.39264e-05	2.02428e-05	3.17361e-05	2.25627e-05	3.48567e-06	4.32177e-06	1.21881e-05	1.42842e-05	1.99013e-05	3.54691e-05	5.92918e-05	5.26619e-05	8.9026e-06	8.25493e-06	5.9704e-06	3.41737e-05	3.45388e-05	0	5.26384e-06	1.11989e-05	7.50127e-06	2.37756e-05	2.13733e-05	4.14984e-05	k__Bacteria	p__Gemmatimonadetes	c__Gemm-2	o__	f__	g__	390
k__Bacteria;p__Gemmatimonadetes;c__Gemm-3;o__;f__;g__	0	0	0	0	0	0	0	0	0	0	0	0	6.7005e-06	3.48567e-06	1.37543e-05	0	0	0	3.54455e-06	4.58084e-06	0	0	5.44048e-06	2.84977e-06	4.73392e-06	0	1.93125e-06	3.25016e-06	0	0	0	0	0	0	0	1.02922e-05	k__Bacteria	p__Gemmatimonadetes	c__Gemm-3	o__	f__	g__	391
k__Bacteria;p__Gemmatimonadetes;c__Gemm-5;o__;f__;g__	0	0	0	5.68777e-06	4.82813e-06	3.14417e-06	5.0872e-06	1.16346e-05	7.38351e-06	5.89974e-06	2.47294e-06	6.68873e-06	1.35305e-05	9.76224e-06	1.75932e-05	1.33068e-06	0	0	0	0	0	1.4402e-05	5.58179e-06	1.17995e-05	4.26289e-06	1.0881e-05	4.07447e-06	4.06034e-05	1.93125e-05	1.32244e-05	1.75815e-05	5.84086e-06	4.72215e-06	1.68396e-06	0	5.20496e-06	k__Bacteria	p__Gemmatimonadetes	c__Gemm-5	o__	f__	g__	392
k__Bacteria;p__Gemmatimonadetes;c__Gemmatimonadetes;Other;Other;Other	1.34246e-06	0	1.62508e-06	1.30713e-06	1.10694e-06	1.09516e-06	2.35283e-05	3.04997e-06	8.57288e-06	2.90865e-06	0	0	1.14226e-06	0	2.52005e-06	0	0	0	0	0	0	0	5.19318e-06	1.21292e-06	0	0	0	0	0	0	3.57988e-06	2.72024e-06	1.00566e-05	6.88892e-06	8.27848e-06	3.2266e-06	k__Bacteria	p__Gemmatimonadetes	c__Gemmatimonadetes	Other	Other	Other	393
k__Bacteria;p__Gemmatimonadetes;c__Gemmatimonadetes;o__;f__;g__	2.22801e-05	4.08625e-06	1.93361e-05	3.14064e-05	3.2372e-05	3.55986e-05	5.73841e-05	4.80576e-05	4.58908e-05	7.54248e-05	8.60938e-05	4.87994e-05	7.8781e-05	1.23647e-05	5.96804e-05	2.95458e-05	6.05283e-06	7.10088e-06	3.3055e-05	1.8288e-05	1.64745e-05	4.12629e-05	6.16588e-05	8.38328e-05	3.05585e-05	2.28217e-05	1.66983e-05	4.88112e-05	2.11025e-05	1.61566e-05	5.41693e-05	5.29563e-05	6.00572e-05	4.71273e-05	4.38536e-05	5.20378e-05	k__Bacteria	p__Gemmatimonadetes	c__Gemmatimonadetes	o__	f__	g__	394
k__Bacteria;p__Gemmatimonadetes;c__Gemmatimonadetes;o__C114;f__;g__	0	0	0	1.16582e-05	9.70336e-06	6.9478e-06	4.44895e-05	2.67549e-05	2.51416e-05	0	0	1.76639e-06	0	0	0	0	0	0	0	2.02546e-06	2.2492e-06	0	3.63876e-06	3.8625e-06	0	0	0	0	0	0	0	0	2.41407e-06	1.69573e-06	1.69691e-05	6.39433e-06	k__Bacteria	p__Gemmatimonadetes	c__Gemmatimonadetes	o__C114	f__	g__	395
k__Bacteria;p__Gemmatimonadetes;c__Gemmatimonadetes;o__Ellin5290;f__;g__	0.000405563	0.000195787	0.000364547	0.000201474	0.000246093	0.000258658	0.000604329	0.000400523	0.000516433	0.000264899	0.000228359	0.000147988	0.000336474	0.000109375	0.000272836	0.000144691	7.31638e-05	5.66658e-05	0.000290277	0.000177946	0.000227558	0.00032876	0.000315936	0.000503503	0.000191677	0.000139144	0.000184611	6.46734e-05	4.6456e-05	2.22801e-05	0.000360756	0.000287898	0.000285378	0.000263957	0.000327406	0.000275086	k__Bacteria	p__Gemmatimonadetes	c__Gemmatimonadetes	o__Ellin5290	f__	g__	396
k__Bacteria;p__Gemmatimonadetes;c__Gemmatimonadetes;o__Gemmatimonadales;Other;Other	0	0	0	0	0	0	0	0	0	0	0	0	1.15051e-05	0	2.52005e-06	9.03214e-06	2.40229e-06	0	0	0	0	4.23933e-06	5.48758e-06	1.03746e-05	0	1.2141e-05	1.80172e-06	0	0	0	0	0	0	0	0	0	k__Bacteria	p__Gemmatimonadetes	c__Gemmatimonadetes	o__Gemmatimonadales	Other	Other	397
k__Bacteria;p__Gemmatimonadetes;c__Gemmatimonadetes;o__Gemmatimonadales;f__;g__	0	0	0	1.33068e-06	1.29535e-06	3.2266e-06	9.26766e-06	5.52291e-06	6.80649e-06	8.61998e-06	7.66613e-06	4.53373e-06	1.79347e-05	2.30808e-06	7.61903e-06	9.80935e-06	2.26098e-06	1.41311e-06	1.92419e-05	2.39051e-06	7.19509e-06	1.93714e-05	7.66613e-06	3.28313e-05	6.9478e-06	1.49554e-06	7.21864e-06	3.54455e-06	1.70751e-06	3.2266e-06	4.96944e-06	2.67314e-06	0	0	6.48854e-06	2.96753e-06	k__Bacteria	p__Gemmatimonadetes	c__Gemmatimonadetes	o__Gemmatimonadales	f__	g__	398
k__Bacteria;p__Gemmatimonadetes;c__Gemmatimonadetes;o__Gemmatimonadales;f__Ellin5301;g__	1.7605e-05	1.14226e-05	1.09516e-05	7.52364e-05	8.26081e-05	8.49869e-05	0.000175968	0.000115404	0.000119231	4.91409e-05	4.12746e-05	2.69787e-05	0.000251722	4.59026e-05	0.000144879	0.000123624	2.97813e-05	2.95576e-05	0.000125743	7.84983e-05	0.000130666	0.000103817	0.000186448	0.00021013	7.44474e-05	0.00010583	9.98716e-05	5.16963e-05	1.52616e-05	4.50311e-05	5.82437e-05	4.51489e-05	3.51747e-05	3.92845e-05	4.68917e-05	4.64678e-05	k__Bacteria	p__Gemmatimonadetes	c__Gemmatimonadetes	o__Gemmatimonadales	f__Ellin5301	g__	399
k__Bacteria;p__Gemmatimonadetes;c__Gemmatimonadetes;o__Gemmatimonadales;f__Gemmatimonadaceae;g__Gemmatimonas	0	0	0	5.89974e-06	3.63876e-06	4.6986e-06	7.14799e-06	7.53659e-06	3.45035e-06	9.47962e-06	8.72596e-06	5.02832e-06	0.00020642	3.29726e-05	0.000102262	1.66747e-05	2.20681e-05	1.63685e-05	3.73297e-06	1.15169e-05	9.66804e-06	3.6682e-05	4.97768e-05	0.000128829	1.19172e-05	7.3364e-06	1.27651e-05	4.62676e-05	2.21858e-05	1.6239e-05	3.68587e-06	5.7231e-06	0	5.26384e-06	2.07256e-06	0	k__Bacteria	p__Gemmatimonadetes	c__Gemmatimonadetes	o__Gemmatimonadales	f__Gemmatimonadaceae	g__Gemmatimonas	400
k__Bacteria;p__Gemmatimonadetes;c__Gemmatimonadetes;o__KD8-87;f__;g__	5.22851e-06	2.23743e-06	5.61712e-06	2.57893e-06	5.95862e-06	3.20305e-06	1.86648e-05	8.54932e-06	1.53676e-05	1.82527e-05	1.43666e-05	1.58975e-05	9.66804e-06	2.52005e-06	5.69955e-06	0	1.15404e-06	0	3.61521e-06	0	2.35519e-06	2.8851e-06	8.87905e-06	1.04099e-05	2.33163e-06	0	0	1.25414e-05	2.10671e-05	2.24214e-05	2.23625e-05	3.48803e-05	2.37049e-05	8.66708e-06	8.69063e-06	1.04806e-05	k__Bacteria	p__Gemmatimonadetes	c__Gemmatimonadetes	o__KD8-87	f__	g__	401
k__Bacteria;p__Gemmatimonadetes;c__Gemmatimonadetes;o__N1423WL;f__;g__	0.000350134	0.000161212	0.000257952	0.000679247	0.000674655	0.000746688	0.00153012	0.000849327	0.00122518	0.000267749	0.000246823	0.000156149	0.00134857	0.000352442	0.00105809	0.000681638	0.000258564	0.000277123	0.00212966	0.00117366	0.00136875	0.00133904	0.00189981	0.00268864	0.000951589	0.00068099	0.000969559	7.15034e-05	2.37403e-05	2.24567e-05	0.000405893	0.000280974	0.000314676	0.000456859	0.000539561	0.000407506	k__Bacteria	p__Gemmatimonadetes	c__Gemmatimonadetes	o__N1423WL	f__	g__	402
k__Bacteria;p__NKB19;c__;o__;f__;g__	0	0	0	0	0	0	0	0	0	0	0	0	0	0	0	0	0	0	0	0	0	1.50732e-06	0	0	0	0	0	1.14933e-05	5.01655e-06	1.27651e-05	0	0	0	0	0	0	k__Bacteria	p__NKB19	c__	o__	f__	g__	403
k__Bacteria;p__NKB19;c__TSBW08;o__;f__;g__	0	0	0	0	1.15404e-06	0	0	0	0	0	0	0	1.04806e-06	2.46117e-06	0	1.34246e-06	0	0	0	2.42584e-06	1.13049e-06	5.81731e-06	5.46403e-06	2.95576e-06	0	0	0	1.47199e-05	2.62132e-05	0	0	0	0	0	0	0	k__Bacteria	p__NKB19	c__TSBW08	o__	f__	g__	404
k__Bacteria;p__Nitrospirae;c__Nitrospira;o__Nitrospirales;f__;g__	0	0	0	0	0	0	0	0	0	0	0	0	0	0	0	0	0	0	5.99512e-05	9.22762e-05	9.50317e-05	0	0	0	0	0	0	0	0	0	0	0	0	0	0	0	k__Bacteria	p__Nitrospirae	c__Nitrospira	o__Nitrospirales	f__	g__	405
k__Bacteria;p__Nitrospirae;c__Nitrospira;o__Nitrospirales;f__0319-6A21;g__	1.44844e-06	0	2.79089e-06	0.000153558	0.000209105	0.000214051	0.000248107	0.000319328	0.000375994	1.11283e-05	3.30904e-06	1.83704e-06	1.1564e-05	6.97135e-06	1.03039e-05	5.34627e-06	1.28358e-06	5.86441e-06	5.3345e-05	4.59732e-05	6.97253e-05	8.69652e-05	6.85241e-05	7.0738e-05	4.83991e-06	0	1.89592e-06	1.32361e-05	2.04195e-05	1.31066e-05	5.22969e-05	4.45601e-05	6.30483e-05	0.000368021	0.000325652	0.000185459	k__Bacteria	p__Nitrospirae	c__Nitrospira	o__Nitrospirales	f__0319-6A21	g__	406
k__Bacteria;p__Nitrospirae;c__Nitrospira;o__Nitrospirales;f__FW;g__4-29	0	0	0	0	0	0	0	0	0	0	0	0	0	0	0	0	0	0	4.09449e-05	2.88628e-05	4.63383e-05	0	0	0	0	0	0	0	0	0	0	0	0	0	0	0	k__Bacteria	p__Nitrospirae	c__Nitrospira	o__Nitrospirales	f__FW	g__4-29	407
k__Bacteria;p__Nitrospirae;c__Nitrospira;o__Nitrospirales;f__Nitrospiraceae;g__JG37-AG-70	0	0	0	0	0	0	0	0	0	0	0	0	0	0	0	0	0	1.46022e-06	5.34627e-06	2.43762e-06	2.23743e-06	0	0	0	0	0	0	0	0	0	0	0	0	1.82527e-06	2.44939e-06	0	k__Bacteria	p__Nitrospirae	c__Nitrospira	o__Nitrospirales	f__Nitrospiraceae	g__JG37-AG-70	408
k__Bacteria;p__Nitrospirae;c__Nitrospira;o__Nitrospirales;f__Nitrospiraceae;g__Nitrospira	0	0	0	5.12488e-05	4.1993e-05	4.97297e-05	0.000272377	0.000192419	0.000156832	5.81731e-06	3.15595e-06	4.61616e-06	1.16699e-05	0	1.01273e-05	2.62603e-05	1.63685e-05	1.30006e-05	0.00010205	5.27915e-05	5.23793e-05	9.5385e-06	5.3345e-06	6.83004e-06	0	0	0	1.41311e-06	0	0	1.74284e-06	0	0	7.10677e-05	8.7978e-05	7.42119e-05	k__Bacteria	p__Nitrospirae	c__Nitrospira	o__Nitrospirales	f__Nitrospiraceae	g__Nitrospira	409
k__Bacteria;p__Nitrospirae;c__Nitrospira;o__Nitrospirales;f__[Leptospirillaceae];g__	0	0	0	1.35423e-06	3.85073e-06	0	3.8625e-06	0	0	9.89178e-07	0	9.65626e-07	0	0	1.34246e-06	0	0	0	0	0	0	0	1.91948e-06	0	0	0	0	0	0	0	0	0	7.26575e-06	1.70751e-06	0	1.64863e-06	k__Bacteria	p__Nitrospirae	c__Nitrospira	o__Nitrospirales	f__[Leptospirillaceae]	g__	410
k__Bacteria;p__Nitrospirae;c__Nitrospira;o__Nitrospirales;f__[Thermodesulfovibrionaceae];g__GOUTA19	0	0	0	0	0	0	0	0	0	0	0	0	0	0	0	0	0	0	6.88892e-06	9.10279e-06	6.75938e-06	0	0	0	0	0	0	0	0	0	0	0	0	0	0	0	k__Bacteria	p__Nitrospirae	c__Nitrospira	o__Nitrospirales	f__[Thermodesulfovibrionaceae]	g__GOUTA19	411
k__Bacteria;p__OD1;c__;o__;f__;g__	5.18141e-06	4.1569e-06	5.55824e-06	0	0	2.36696e-06	1.62508e-06	1.11871e-06	3.50923e-06	2.66136e-06	1.70751e-06	1.89592e-06	1.13049e-06	1.23647e-06	4.98122e-06	2.47294e-06	1.15404e-06	0	0	0	4.46308e-06	4.23933e-06	1.05277e-05	1.17406e-05	0	2.99109e-06	1.68396e-06	1.63685e-06	1.75461e-06	0	1.84882e-06	5.81731e-06	0	2.28571e-05	4.52196e-06	4.94589e-06	k__Bacteria	p__OD1	c__	o__	f__	g__	412
k__Bacteria;p__OD1;c__ABY1;o__;f__;g__	0	0	0	2.70846e-06	0	1.05983e-06	3.4739e-06	3.95671e-06	0	0	0	0	9.65626e-07	1.07161e-06	1.42489e-06	0	0	0	5.19318e-06	7.10088e-06	6.12348e-06	4.15808e-05	9.10632e-05	5.42399e-05	0	0	0	3.67409e-06	0	0	1.09281e-05	5.91152e-06	7.27752e-06	6.74761e-06	9.02036e-06	8.11361e-06	k__Bacteria	p__OD1	c__ABY1	o__	f__	g__	413
k__Bacteria;p__OD1;c__SM2F11;o__;f__;g__	3.80009e-05	3.53867e-05	4.5773e-05	4.28879e-05	4.80811e-05	5.64302e-05	3.46566e-05	4.59143e-05	4.41244e-05	2.85802e-05	1.98895e-05	1.86295e-05	2.18208e-05	1.68278e-05	1.98424e-05	4.2146e-05	3.0535e-05	1.7605e-05	6.73348e-05	8.92615e-05	7.77211e-05	7.63669e-05	0.000123035	8.95677e-05	0	3.00286e-06	1.75461e-06	1.70398e-05	2.92632e-05	3.28195e-05	2.4859e-05	5.11664e-05	7.66377e-05	6.35547e-05	7.25515e-05	6.26597e-05	k__Bacteria	p__OD1	c__SM2F11	o__	f__	g__	414
k__Bacteria;p__OD1;c__ZB2;o__;f__;g__	1.06219e-05	6.66518e-06	4.29821e-06	2.75557e-06	2.36696e-06	0	1.84882e-06	2.50827e-06	7.14799e-06	4.80458e-06	6.6534e-06	3.27371e-06	3.12062e-06	4.89879e-06	6.4061e-06	1.30831e-05	1.1034e-05	4.72215e-06	2.30573e-05	2.09494e-05	1.88886e-05	7.07733e-06	5.51113e-06	7.11266e-06	0	0	0	1.82527e-06	4.66327e-06	1.66041e-05	4.99299e-06	8.63175e-06	1.42253e-05	6.77116e-06	1.06337e-05	1.53087e-06	k__Bacteria	p__OD1	c__ZB2	o__	f__	g__	415
k__Bacteria;p__OP11;c__;o__;f__;g__	0	0	0	1.47199e-06	0	0	5.14608e-06	1.49554e-06	0	0	0	0	0	0	1.54265e-06	0	0	0	0	0	1.21292e-06	0	0	0	0	0	0	1.80172e-06	1.74284e-06	3.08529e-06	0	0	0	0	0	0	k__Bacteria	p__OP11	c__	o__	f__	g__	416
k__Bacteria;p__OP11;c__OP11-1;o__;f__;g__	0	0	0	0	0	0	0	0	0	0	0	0	0	0	0	0	0	0	1.70751e-06	0	0	1.53087e-06	0	0	0	0	0	0	0	0	0	0	0	0	0	0	k__Bacteria	p__OP11	c__OP11-1	o__	f__	g__	417
k__Bacteria;p__OP11;c__OP11-3;o__;f__;g__	0	0	0	0	0	0	0	0	0	0	0	0	0	0	2.46117e-06	0	0	0	0	0	0	0	0	0	0	0	0	0	0	0	0	0	0	0	0	0	k__Bacteria	p__OP11	c__OP11-3	o__	f__	g__	418
k__Bacteria;p__OP11;c__OP11-4;o__;f__;g__	0	0	0	0	1.23647e-06	2.04901e-06	0	0	0	0	0	0	1.18937e-06	0	2.47294e-06	0	1.41311e-06	0	0	4.39242e-06	4.68682e-06	0	1.68396e-06	2.67314e-06	0	1.46022e-06	0	0	0	0	1.66041e-06	0	2.53182e-06	0	0	3.37969e-06	k__Bacteria	p__OP11	c__OP11-4	o__	f__	g__	419
k__Bacteria;p__OP11;c__WCHB1-64;o__;f__;g__	0	0	0	0	0	0	0	1.18937e-06	0	0	0	0	0	0	0	0	0	0	0	0	1.08339e-06	0	0	0	0	0	0	0	0	0	0	0	0	0	0	0	k__Bacteria	p__OP11	c__WCHB1-64	o__	f__	g__	420
k__Bacteria;p__OP11;c__WCHB1-64;o__d153;f__;g__	0	0	0	0	0	0	0	0	0	0	0	0	0	0	0	0	0	0	0	0	0	0	3.95671e-06	0	0	0	0	0	0	0	0	0	0	0	0	0	k__Bacteria	p__OP11	c__WCHB1-64	o__d153	f__	g__	421
k__Bacteria;p__OP3;c__PBS-25;o__;f__;g__	0	0	0	2.28335e-05	2.21387e-05	1.85353e-05	3.05232e-05	2.14086e-05	4.16044e-05	2.16324e-05	1.9866e-05	1.73695e-05	6.45321e-06	8.69063e-06	4.16868e-06	2.02899e-05	1.06925e-05	1.25531e-05	1.95834e-05	7.00668e-06	8.5611e-06	1.3978e-05	2.5542e-05	1.43902e-05	0	0	0	2.57422e-05	1.19408e-05	2.53065e-05	1.24001e-05	2.84035e-05	4.85168e-06	4.20518e-05	7.57074e-05	5.93389e-05	k__Bacteria	p__OP3	c__PBS-25	o__	f__	g__	422
k__Bacteria;p__OP3;c__koll11;o__;f__;g__	0	0	0	1.32244e-05	1.5662e-05	1.66394e-05	0.000105135	8.56463e-05	0.000104429	1.10811e-05	1.27533e-05	4.30999e-06	2.18561e-05	5.95862e-06	1.79936e-05	1.78288e-05	9.04391e-06	9.8329e-06	1.04806e-05	9.197e-06	2.65429e-05	1.12225e-05	1.67336e-05	1.66158e-05	2.2021e-06	0	2.01368e-06	6.70639e-05	5.41104e-05	7.09617e-05	1.63685e-06	5.87619e-06	4.7457e-06	4.36769e-05	4.95531e-05	5.75372e-05	k__Bacteria	p__OP3	c__koll11	o__	f__	g__	423
k__Bacteria;p__OP3;c__koll11;o__GIF10;f__kpj58rc;g__	7.96053e-06	2.47294e-06	4.29821e-06	1.32361e-05	1.15404e-06	7.70146e-06	1.90652e-05	8.30203e-06	8.96148e-06	3.4739e-05	2.44939e-05	3.96731e-05	3.12062e-06	8.00763e-06	7.57192e-06	1.46493e-05	4.95767e-06	4.0627e-06	3.49745e-06	4.7457e-06	1.11989e-05	2.26687e-05	3.15359e-05	3.63052e-05	0	0	0	5.05187e-05	3.0535e-05	4.58908e-05	2.838e-05	5.95273e-05	5.7808e-05	2.10083e-05	3.31139e-05	3.18303e-05	k__Bacteria	p__OP3	c__koll11	o__GIF10	f__kpj58rc	g__	424
k__Bacteria;p__Planctomycetes;c__;o__;f__;g__	0	0	0	6.81826e-06	5.87619e-06	1.39074e-05	5.14373e-05	5.16374e-05	2.75203e-05	8.05473e-06	4.29821e-06	5.40515e-06	6.52386e-06	2.01486e-05	2.10789e-05	3.66231e-06	0	0	0	0	1.24825e-06	5.92329e-06	5.02832e-06	1.29535e-06	2.33163e-06	0	0	7.66966e-05	7.77211e-05	7.34936e-05	2.09023e-05	2.99226e-05	1.64627e-05	8.91555e-05	8.62822e-05	0.000103334	k__Bacteria	p__Planctomycetes	c__	o__	f__	g__	425
k__Bacteria;p__Planctomycetes;c__028H05-P-BN-P5;o__;f__;g__	0	0	0	9.67981e-06	1.23883e-05	1.15757e-05	2.64252e-05	3.37027e-05	3.51629e-05	3.41502e-06	2.61426e-06	5.71132e-06	1.26473e-05	2.34223e-05	1.65099e-05	1.16582e-06	0	0	0	0	0	0	0	0	0	0	0	0	1.64863e-06	0	0	0	0	0	2.13144e-06	0	k__Bacteria	p__Planctomycetes	c__028H05-P-BN-P5	o__	f__	g__	426
k__Bacteria;p__Planctomycetes;c__BD7-11;o__;f__;g__	5.15786e-06	6.87714e-06	0	0.000215735	0.000215617	0.000251581	0.000579117	0.000680001	0.000632532	6.49678e-05	4.83873e-05	5.02714e-05	1.62743e-05	1.41547e-05	1.43195e-05	4.71155e-05	2.58011e-05	8.03118e-06	4.83402e-05	4.03561e-05	4.24875e-05	2.07492e-05	2.23036e-05	2.54242e-05	0	0	0	1.95127e-05	9.93888e-06	1.02568e-05	0.000151321	0.000127439	0.000131678	0.000116853	9.59032e-05	5.02597e-05	k__Bacteria	p__Planctomycetes	c__BD7-11	o__	f__	g__	427
k__Bacteria;p__Planctomycetes;c__C6;o__MVS-107;f__;g__	0	0	0	0	0	0	0	0	0	0	0	0	0	0	0	0	0	0	0	0	0	0	0	0	0	0	0	1.86766e-05	6.75938e-06	3.08529e-06	0	0	0	1.54265e-06	0	0	k__Bacteria	p__Planctomycetes	c__C6	o__MVS-107	f__	g__	428
k__Bacteria;p__Planctomycetes;c__C6;o__d113;f__;g__	0	0	0	1.72046e-05	2.4859e-05	2.82387e-05	1.76521e-05	1.20821e-05	1.07632e-05	0	0	0	1.00095e-06	1.43666e-06	0	0	0	0	1.42842e-05	0	5.79376e-06	0	0	3.83895e-06	0	0	0	3.10884e-06	1.89592e-06	0	0	0	0	1.68396e-06	4.27466e-06	4.89879e-06	k__Bacteria	p__Planctomycetes	c__C6	o__d113	f__	g__	429
k__Bacteria;p__Planctomycetes;c__OM190;o__CL500-15;f__;g__	0	0	0	1.69573e-06	1.23647e-06	2.04901e-06	0	0	0	0	8.12539e-07	0	7.23042e-06	2.43762e-06	8.39624e-06	0	0	0	0	0	0	1.5662e-06	3.59166e-06	2.46117e-06	0	0	0	7.8251e-05	6.36489e-05	5.81613e-05	0	0	0	1.54265e-06	0	0	k__Bacteria	p__Planctomycetes	c__OM190	o__CL500-15	f__	g__	430
k__Bacteria;p__Planctomycetes;c__OM190;o__agg27;f__;g__	1.34246e-06	4.27466e-06	4.30999e-06	0.00101804	0.0009626	0.000886574	0.00104795	0.00100152	0.000988636	0.0007042	0.000632238	0.000592247	0.000409637	0.000399993	0.00039765	8.95913e-05	8.45865e-05	6.0752e-05	7.77211e-05	5.4499e-05	0.000124754	0.000253088	0.000284683	0.000303218	1.60977e-05	3.13711e-05	4.65149e-05	0.00177674	0.00133336	0.00119601	0.00110277	0.001022	0.00101392	0.00157666	0.00144245	0.00140636	k__Bacteria	p__Planctomycetes	c__OM190	o__agg27	f__	g__	431
k__Bacteria;p__Planctomycetes;c__Phycisphaerae;o__CPla-3;f__;g__	0.000933855	0.00123265	0.00147649	0.000342055	0.0003397	0.000301593	0.000195657	0.000305338	0.000417021	0.000665799	0.000641117	0.000735418	0.000132385	0.000174025	0.000140086	8.66119e-05	0.000121869	5.74076e-05	0.00010636	4.48074e-05	5.32743e-05	0.000616128	0.000178052	0.000148023	0.000117418	5.5394e-05	6.45792e-05	0.000283435	0.000257434	0.00019163	0.00101675	0.000994112	0.00128667	0.000932559	0.000861633	0.000939448	k__Bacteria	p__Planctomycetes	c__Phycisphaerae	o__CPla-3	f__	g__	432
k__Bacteria;p__Planctomycetes;c__Phycisphaerae;o__Phycisphaerales;Other;Other	0	0	0	0	3.70942e-06	0	0	0	0	1.82527e-06	0	8.00763e-07	8.47867e-07	2.2492e-06	1.38956e-06	0	0	0	0	0	0	0	3.55633e-06	0	0	0	0	1.84882e-06	3.35614e-06	0	5.4287e-06	5.65245e-06	4.68682e-06	0	0	0	k__Bacteria	p__Planctomycetes	c__Phycisphaerae	o__Phycisphaerales	Other	Other	433
k__Bacteria;p__Planctomycetes;c__Phycisphaerae;o__Phycisphaerales;f__;g__	4.27466e-06	0	2.68491e-06	0.000161236	0.000183245	0.00016524	0.00011352	0.000118902	0.000118713	1.60624e-05	9.56205e-06	8.66708e-06	3.24074e-05	2.04195e-05	3.9732e-05	1.15404e-05	8.57288e-06	2.92043e-06	2.24685e-05	1.12578e-05	1.4084e-05	1.7028e-05	2.86744e-05	3.16772e-05	0	1.71929e-06	0	0.00185941	0.00200048	0.00168375	4.46543e-05	3.47272e-05	4.38536e-05	7.0632e-05	7.34229e-05	4.36769e-05	k__Bacteria	p__Planctomycetes	c__Phycisphaerae	o__Phycisphaerales	f__	g__	434
k__Bacteria;p__Planctomycetes;c__Phycisphaerae;o__Phycisphaerales;f__Phycisphaeraceae;g__	0	0	0	1.18937e-05	6.09993e-06	1.91948e-06	7.50127e-06	1.44844e-06	0	5.57001e-06	1.75461e-06	1.76639e-06	4.13335e-06	0	1.24825e-06	4.01559e-06	1.10694e-06	0	0	0	0	0	0	0	0	0	0	1.67218e-06	3.61521e-06	0	4.42657e-05	3.19599e-05	2.86155e-05	3.0641e-05	5.19083e-05	3.88017e-05	k__Bacteria	p__Planctomycetes	c__Phycisphaerae	o__Phycisphaerales	f__Phycisphaeraceae	g__	435
k__Bacteria;p__Planctomycetes;c__Phycisphaerae;o__Pla1;f__;g__	0	0	0	0	0	0	0	0	0	0	0	0	0	0	0	0	1.24825e-06	0	0	0	1.13049e-06	0	0	0	0	0	0	0	0	0	0	0	0	0	0	0	k__Bacteria	p__Planctomycetes	c__Phycisphaerae	o__Pla1	f__	g__	436
k__Bacteria;p__Planctomycetes;c__Phycisphaerae;o__WD2101;f__;g__	0.0029095	0.0039356	0.00385776	0.010164	0.0110015	0.00941682	0.0077681	0.0167509	0.0112225	0.00761293	0.00690105	0.00799622	0.0045896	0.00546971	0.00379377	0.00465247	0.00322116	0.001849	0.00341021	0.00434174	0.00367753	0.00595502	0.00501397	0.00424621	0.00624732	0.00478046	0.00448324	0.00742163	0.00713321	0.00594966	0.00780709	0.00805598	0.00896357	0.00704564	0.00683197	0.00854066	k__Bacteria	p__Planctomycetes	c__Phycisphaerae	o__WD2101	f__	g__	437
k__Bacteria;p__Planctomycetes;c__Pla3;o__;f__;g__	0	0	0	1.40134e-06	0	0	0	0	0	0	0	0	1.00095e-06	0	0	0	0	0	0	0	0	0	0	0	0	0	0	0	0	3.42679e-06	0	0	0	1.66041e-06	0	0	k__Bacteria	p__Planctomycetes	c__Pla3	o__	f__	g__	438
k__Bacteria;p__Planctomycetes;c__Pla4;o__;f__;g__	0	0	0	1.35423e-06	4.92234e-06	5.01655e-06	3.69646e-05	1.05512e-05	2.18443e-05	2.06079e-06	2.64958e-06	7.18332e-07	4.32177e-06	2.23743e-06	0	2.61426e-06	0	0	1.75461e-06	0	3.78007e-06	1.16111e-05	9.18522e-06	1.60388e-05	0	0	0	1.02215e-05	3.35614e-06	0	1.77817e-06	0	0	0	0	0	k__Bacteria	p__Planctomycetes	c__Pla4	o__	f__	g__	439
k__Bacteria;p__Planctomycetes;c__Planctomycetia;o__B97;f__;g__	0	2.50827e-06	0	3.36909e-05	5.24264e-05	1.9972e-05	2.00191e-06	3.8625e-06	5.31094e-06	0	7.06556e-07	1.01273e-06	1.62626e-05	5.04952e-05	3.52454e-05	1.26002e-06	1.38956e-06	0	0	0	1.03628e-06	3.74003e-05	1.9972e-05	2.7697e-05	0	0	3.75652e-06	7.86867e-05	0.000143078	4.77514e-05	0	0	0	0	0	1.76639e-06	k__Bacteria	p__Planctomycetes	c__Planctomycetia	o__B97	f__	g__	440
k__Bacteria;p__Planctomycetes;c__Planctomycetia;o__Gemmatales;f__Gemmataceae;g__	0.00947709	0.0114522	0.0116446	0.0198701	0.0208136	0.020213	0.0122869	0.0202771	0.0204682	0.00841885	0.00789011	0.00808654	0.00763184	0.00948511	0.00882867	0.0110866	0.00909781	0.00539383	0.0154247	0.0198132	0.0161812	0.0176661	0.0138929	0.0137473	0.00293408	0.00206103	0.00206156	0.0105838	0.00942187	0.00707502	0.0218353	0.0215655	0.0224619	0.0153841	0.015814	0.015235	k__Bacteria	p__Planctomycetes	c__Planctomycetia	o__Gemmatales	f__Gemmataceae	g__	441
k__Bacteria;p__Planctomycetes;c__Planctomycetia;o__Gemmatales;f__Gemmataceae;g__Gemmata	0.00407061	0.00521552	0.0059373	0.00474724	0.00472789	0.00462547	0.00269072	0.00331251	0.00388719	0.00222239	0.00201129	0.00182222	0.00419738	0.00471057	0.00406002	0.00296115	0.00231943	0.0014425	0.00420637	0.00575586	0.00361424	0.00477635	0.00350592	0.0031669	0.00313483	0.00167103	0.00188655	0.00527444	0.00472732	0.00371924	0.00357277	0.00368083	0.00378504	0.00308294	0.00321052	0.00271685	k__Bacteria	p__Planctomycetes	c__Planctomycetia	o__Gemmatales	f__Gemmataceae	g__Gemmata	442
k__Bacteria;p__Planctomycetes;c__Planctomycetia;o__Gemmatales;f__Isosphaeraceae;g__	0.00365023	0.00207593	0.00542541	0.00303212	0.0031555	0.00339664	0.00214739	0.00178825	0.00211765	0.00331184	0.00269937	0.00204815	0.00472378	0.00216598	0.0046497	0.00214625	0.00120682	0.000812245	0.00421173	0.00328876	0.0031734	0.00561473	0.00572398	0.00783967	0.0044792	0.0019618	0.00223824	0.00126462	0.000598818	0.000308777	0.00392705	0.00321815	0.00345897	0.00240304	0.00292125	0.00253748	k__Bacteria	p__Planctomycetes	c__Planctomycetia	o__Gemmatales	f__Isosphaeraceae	g__	443
k__Bacteria;p__Planctomycetes;c__Planctomycetia;o__Gemmatales;f__Isosphaeraceae;g__Isosphaera	0	0	0	0	0	0	0	0	0	0	0	0	0	0	0	0	0	0	0	0	0	1.47199e-06	7.10088e-06	3.78007e-06	0	0	0	3.50923e-06	0	0	0	0	0	0	0	0	k__Bacteria	p__Planctomycetes	c__Planctomycetia	o__Gemmatales	f__Isosphaeraceae	g__Isosphaera	444
k__Bacteria;p__Planctomycetes;c__Planctomycetia;o__Gemmatales;f__Isosphaeraceae;g__Nostocoida	2.82622e-06	0	3.00286e-06	2.93927e-05	3.45977e-05	4.31234e-05	2.52594e-05	1.69809e-05	2.64723e-05	7.10088e-06	3.87428e-06	3.61521e-06	1.04924e-05	2.39051e-06	6.44143e-06	0	0	0	1.00566e-05	7.05378e-06	5.92329e-06	8.72596e-06	5.11075e-06	1.20114e-05	1.60388e-05	8.98503e-06	3.72119e-06	3.80362e-06	0	0	3.45035e-06	8.99681e-06	1.18348e-05	1.39074e-05	1.26945e-05	4.98122e-06	k__Bacteria	p__Planctomycetes	c__Planctomycetia	o__Gemmatales	f__Isosphaeraceae	g__Nostocoida	445
k__Bacteria;p__Planctomycetes;c__Planctomycetia;o__Pirellulales;f__Pirellulaceae;g__	0.00157295	0.0023004	0.00267003	0.00509906	0.0057426	0.00531491	0.00496552	0.00561267	0.00645938	0.005592	0.00443175	0.00491525	0.00444825	0.00471327	0.00429114	0.00319621	0.00251944	0.00152098	0.00436958	0.00563088	0.00431736	0.00700962	0.00698357	0.00837117	0.00204476	0.00163904	0.00180362	0.0156801	0.0134987	0.0122998	0.00880772	0.00870493	0.0100979	0.00935138	0.00915342	0.00945569	k__Bacteria	p__Planctomycetes	c__Planctomycetia	o__Pirellulales	f__Pirellulaceae	g__	446
k__Bacteria;p__Planctomycetes;c__Planctomycetia;o__Pirellulales;f__Pirellulaceae;g__A17	0.00103545	0.00169325	0.00191883	0.00327729	0.00323893	0.00349268	0.00387838	0.00423654	0.00511403	0.00287164	0.00241474	0.00216411	0.00145176	0.0013891	0.00160296	0.000930004	0.000695345	0.000478479	0.00150416	0.0014058	0.00127484	0.00174091	0.00171834	0.00192349	0.000147835	0.000161542	0.000159423	0.00251599	0.00203926	0.00165499	0.00378448	0.00352287	0.00438306	0.00520144	0.00493447	0.00441915	k__Bacteria	p__Planctomycetes	c__Planctomycetia	o__Pirellulales	f__Pirellulaceae	g__A17	447
k__Bacteria;p__Planctomycetes;c__Planctomycetia;o__Pirellulales;f__Pirellulaceae;g__Pirellula	1.23647e-06	4.4984e-06	1.47199e-06	0.000162602	0.000244197	0.000202593	0.000290135	0.000206102	0.000368657	0.000167218	0.000113873	8.80722e-05	0.000169173	0.000144373	0.000197706	0.000117265	7.1633e-05	5.93507e-05	4.24993e-05	2.31515e-05	3.15713e-05	0.000193208	0.000233163	0.000282705	8.8555e-06	8.98503e-06	9.77402e-06	0.000639209	0.000440549	0.000470307	0.000541987	0.000398203	0.00055812	0.000456859	0.000388924	0.000327218	k__Bacteria	p__Planctomycetes	c__Planctomycetia	o__Pirellulales	f__Pirellulaceae	g__Pirellula	448
k__Bacteria;p__Planctomycetes;c__Planctomycetia;o__Planctomycetales;f__Planctomycetaceae;g__Planctomyces	0.00290299	0.0038575	0.00391003	0.00571911	0.00660454	0.00659132	0.00329077	0.0046154	0.0056333	0.00192417	0.00156477	0.00131529	0.0034342	0.00392007	0.00389645	0.00207276	0.00157424	0.000905251	0.0039986	0.00471248	0.0034952	0.00460472	0.00314514	0.00313385	0.00486181	0.00282671	0.00324019	0.0057345	0.00526066	0.00391632	0.00426907	0.00360658	0.00410671	0.00398597	0.00351917	0.00364903	k__Bacteria	p__Planctomycetes	c__Planctomycetia	o__Planctomycetales	f__Planctomycetaceae	g__Planctomyces	449
k__Bacteria;p__Planctomycetes;c__vadinHA49;o__DH61;f__;g__	5.15786e-06	4.36887e-06	1.15404e-05	9.29356e-05	0.000105194	9.35715e-05	0.000196776	0.000209246	0.000209364	0.000116782	0.000127663	0.000102627	0.000128605	0.000147176	0.000127062	0.000205396	0.00014283	8.33265e-05	0.000131372	0.000154594	0.000179006	0.000195999	0.00027916	0.000282787	3.7683e-05	4.34885e-05	5.89267e-05	0.000116323	0.000132927	9.41956e-05	0.000135058	0.000108633	0.000127227	0.000177581	0.000175862	0.000204112	k__Bacteria	p__Planctomycetes	c__vadinHA49	o__DH61	f__	g__	450
k__Bacteria;p__Planctomycetes;c__vadinHA49;o__p04_C01;f__;g__	4.14513e-06	0	0	0.000140181	0.000154948	0.000145221	0.00017008	0.000254596	0.000272095	9.71632e-05	9.3913e-05	9.85998e-05	4.69271e-05	2.39287e-05	3.38087e-05	1.66983e-05	6.04105e-06	8.30203e-06	2.50356e-05	1.36836e-05	2.15499e-05	3.29961e-05	3.19952e-05	2.8745e-05	0	0	0	2.03017e-05	3.00051e-05	1.59564e-05	0.000477914	0.000366879	0.000394753	0.000200838	0.000184741	0.000186672	k__Bacteria	p__Planctomycetes	c__vadinHA49	o__p04_C01	f__	g__	451
k__Bacteria;p__Proteobacteria;Other;Other;Other;Other	0	2.2492e-06	2.47294e-06	2.8851e-06	4.7928e-06	5.1343e-06	3.7683e-06	0	1.69573e-06	8.87905e-06	7.59547e-06	8.19605e-06	2.07256e-06	1.41311e-06	4.91056e-06	0	0	1.5662e-06	0	0	0	5.59357e-06	1.38249e-05	5.39337e-06	2.28453e-06	1.66041e-06	0	2.70375e-05	2.68373e-05	7.50833e-05	3.521e-06	3.00286e-06	9.59738e-06	0	0	1.54265e-06	k__Bacteria	p__Proteobacteria	Other	Other	Other	Other	452
k__Bacteria;p__Proteobacteria;c__;o__;f__;g__	1.10223e-05	8.99681e-06	1.13284e-05	4.21578e-06	6.13526e-06	5.12253e-06	0.000450041	0.000514584	0.000525713	1.9077e-06	3.54455e-06	6.25302e-06	5.3816e-06	5.84086e-06	5.25206e-06	6.92425e-05	2.57304e-05	1.82291e-05	0.000113873	9.6386e-05	9.47962e-05	8.56934e-05	5.5653e-05	6.6322e-05	2.13144e-06	0	2.09612e-06	3.59166e-06	3.19128e-06	0	0	0	0	0	0	0	k__Bacteria	p__Proteobacteria	c__	o__	f__	g__	453
k__Bacteria;p__Proteobacteria;c__Alphaproteobacteria;Other;Other;Other	0.00360022	0.00375033	0.00392101	0.00104159	0.00115325	0.000924316	0.00160389	0.00162615	0.00142237	0.00237124	0.00261642	0.00305035	0.00112301	0.000851541	0.00115449	0.00109696	0.000637101	0.000623853	0.00130016	0.00115111	0.00117414	0.00159728	0.00184092	0.00159697	0.000823962	0.00108691	0.000939884	0.00115684	0.00111484	0.00178358	0.00201208	0.00229274	0.00210896	0.00199628	0.00249975	0.00226296	k__Bacteria	p__Proteobacteria	c__Alphaproteobacteria	Other	Other	Other	454
k__Bacteria;p__Proteobacteria;c__Alphaproteobacteria;o__;f__;g__	0.00982224	0.00928957	0.00916124	0.003123	0.00336047	0.00316325	0.00319703	0.00253804	0.00277329	0.00607918	0.0070783	0.00698851	0.00350136	0.00253193	0.00352125	0.000963518	0.000588867	0.000523946	0.000700585	0.000402878	0.000349957	0.00593357	0.00614415	0.00693268	0.00140501	0.0012444	0.00105519	0.003535	0.00360124	0.00374715	0.00501825	0.00485755	0.00494491	0.0053139	0.00471289	0.00593327	k__Bacteria	p__Proteobacteria	c__Alphaproteobacteria	o__	f__	g__	455
k__Bacteria;p__Proteobacteria;c__Alphaproteobacteria;o__BD7-3;f__;g__	0.000207939	0.000165358	0.000159163	9.05569e-06	6.25302e-06	1.32008e-05	1.11518e-05	2.28453e-05	9.90356e-06	2.04901e-05	2.46706e-05	4.29939e-05	5.0978e-05	3.48803e-05	2.48943e-05	3.46566e-05	1.78759e-05	1.545e-05	2.22683e-05	3.24898e-05	1.89121e-05	7.72736e-05	7.23277e-05	4.96709e-05	4.33354e-06	9.29121e-06	1.91948e-06	7.19627e-05	8.35031e-05	9.92711e-05	6.66282e-05	5.71015e-05	7.08675e-05	4.69624e-05	3.82011e-05	5.71957e-05	k__Bacteria	p__Proteobacteria	c__Alphaproteobacteria	o__BD7-3	f__	g__	456
k__Bacteria;p__Proteobacteria;c__Alphaproteobacteria;o__Caulobacterales;f__Caulobacteraceae;Other	0.00566658	0.00449639	0.00478498	0.000635464	0.000599477	0.000459238	0.000197176	0.000320235	0.000297801	0.000686254	0.000818533	0.000790612	0.000818933	0.000860997	0.000776304	0.000771665	0.000938047	0.000306139	0.000485969	0.00113954	0.000564915	0.00145685	0.000920736	0.0010037	0.00074763	0.000766377	0.000588891	0.00110404	0.00115164	0.00133527	0.000603693	0.000673371	0.000694273	0.000419635	0.000452337	0.000543153	k__Bacteria	p__Proteobacteria	c__Alphaproteobacteria	o__Caulobacterales	f__Caulobacteraceae	Other	457
k__Bacteria;p__Proteobacteria;c__Alphaproteobacteria;o__Caulobacterales;f__Caulobacteraceae;g__	0.0269809	0.0236942	0.0225661	0.00664697	0.00665999	0.00493325	0.00339264	0.00374608	0.00333172	0.00856499	0.00896758	0.00881665	0.00990285	0.0111964	0.0114086	0.00664825	0.005236	0.00396591	0.00577527	0.00668514	0.0053166	0.0108222	0.00865961	0.00751455	0.0163856	0.016873	0.0151155	0.00389015	0.004028	0.00469864	0.00784897	0.00826011	0.0075261	0.00461308	0.00592599	0.00537916	k__Bacteria	p__Proteobacteria	c__Alphaproteobacteria	o__Caulobacterales	f__Caulobacteraceae	g__	458
k__Bacteria;p__Proteobacteria;c__Alphaproteobacteria;o__Caulobacterales;f__Caulobacteraceae;g__Asticcacaulis	6.15528e-05	5.76667e-05	5.26737e-05	0.000704283	0.000469129	0.00037703	0.000723666	0.000428573	0.000328666	0.000608662	0.000634982	0.000809301	0.000275839	0.00042789	0.000321224	0.00104309	0.000646286	0.00037259	0.000495013	0.000679082	0.000646063	0.000334754	0.000619508	0.00056475	0.000147411	0.000387946	0.000237721	0.000226969	0.000211131	0.000387098	0.0004692	0.000553575	0.000545991	0.000218597	0.000251993	0.000211142	k__Bacteria	p__Proteobacteria	c__Alphaproteobacteria	o__Caulobacterales	f__Caulobacteraceae	g__Asticcacaulis	459
k__Bacteria;p__Proteobacteria;c__Alphaproteobacteria;o__Caulobacterales;f__Caulobacteraceae;g__Brevundimonas	1.4661e-05	2.09612e-06	2.69669e-06	1.35423e-06	1.14226e-06	2.14322e-06	1.93125e-06	0	3.73297e-06	1.02451e-06	3.57988e-06	2.01368e-06	0.000100307	0.000145338	0.000135447	4.51371e-05	0.000198625	4.0886e-05	1.50732e-06	2.2492e-06	5.00477e-06	2.77912e-06	1.78994e-06	1.3189e-06	0	1.4084e-05	7.32463e-06	1.03864e-05	3.50923e-06	6.48854e-06	1.9289e-05	1.73342e-05	1.19643e-05	3.61992e-05	4.97768e-05	4.14748e-05	k__Bacteria	p__Proteobacteria	c__Alphaproteobacteria	o__Caulobacterales	f__Caulobacteraceae	g__Brevundimonas	460
k__Bacteria;p__Proteobacteria;c__Alphaproteobacteria;o__Caulobacterales;f__Caulobacteraceae;g__Caulobacter	0.000403314	0.000202369	0.000194397	0.000290489	0.000240594	0.000117017	0.000115333	0.000139439	0.000102239	0.000124813	9.63742e-05	0.00015178	0.000831369	0.000607426	0.000495013	0.000752494	0.00057821	0.000381834	0.00141344	0.00354503	0.00213969	0.000412216	0.000464737	0.000377195	0.000311238	0.000353867	0.000243196	0.000876247	0.000867474	0.00120806	0.000347661	0.000240417	0.000304808	0.000101897	0.00037272	0.00048233	k__Bacteria	p__Proteobacteria	c__Alphaproteobacteria	o__Caulobacterales	f__Caulobacteraceae	g__Caulobacter	461
k__Bacteria;p__Proteobacteria;c__Alphaproteobacteria;o__Caulobacterales;f__Caulobacteraceae;g__Mycoplana	6.58274e-06	0	2.75557e-06	1.97247e-05	1.0092e-05	1.33539e-05	3.67409e-06	0	1.6133e-06	3.30786e-05	5.31094e-06	7.8781e-06	0.00292687	0.000998799	0.00106076	0.000184187	0.000131596	8.26435e-05	0.00014064	0.00030343	0.000148212	0.000932889	0.00159611	0.00191083	0.000228641	0.000640563	0.000551149	0.000982654	0.00141614	0.00195503	4.5514e-05	1.94067e-05	1.71811e-05	1.0351e-05	2.30102e-05	2.16795e-05	k__Bacteria	p__Proteobacteria	c__Alphaproteobacteria	o__Caulobacterales	f__Caulobacteraceae	g__Mycoplana	462
k__Bacteria;p__Proteobacteria;c__Alphaproteobacteria;o__Caulobacterales;f__Caulobacteraceae;g__Phenylobacterium	0.0434895	0.0347307	0.0352793	0.00223405	0.00207535	0.00154525	0.00156921	0.00143245	0.00142879	0.00261052	0.00273848	0.00275541	0.00165301	0.00163694	0.00178063	0.00265997	0.00163941	0.00121586	0.00151768	0.00193992	0.00129784	0.00643491	0.00202784	0.00131105	0.000626844	0.000898915	0.000750174	0.00132377	0.00135746	0.00167051	0.00148562	0.00161477	0.00146375	0.000982901	0.00128002	0.00109224	k__Bacteria	p__Proteobacteria	c__Alphaproteobacteria	o__Caulobacterales	f__Caulobacteraceae	g__Phenylobacterium	463
k__Bacteria;p__Proteobacteria;c__Alphaproteobacteria;o__Ellin329;f__;g__	0.0148599	0.0139605	0.0153083	0.0105297	0.0111787	0.0103658	0.0110413	0.00952422	0.010429	0.0109376	0.0120378	0.0125923	0.00942422	0.00689085	0.00978357	0.0056159	0.00339677	0.00253173	0.00604456	0.00449879	0.00547158	0.0128789	0.0148037	0.0159453	0.00651201	0.00752388	0.00710078	0.00547644	0.00546058	0.00602252	0.0105331	0.010033	0.0103994	0.013235	0.0118669	0.014767	k__Bacteria	p__Proteobacteria	c__Alphaproteobacteria	o__Ellin329	f__	g__	464
k__Bacteria;p__Proteobacteria;c__Alphaproteobacteria;o__Kiloniellales;f__;g__	0	0	0	0	0	0	0	0	0	0	0	0	0	0	0	0	0	0	0	0	0	0	0	0	0	0	0	1.54265e-06	1.69573e-06	0	0	0	0	0	0	0	k__Bacteria	p__Proteobacteria	c__Alphaproteobacteria	o__Kiloniellales	f__	g__	465
k__Bacteria;p__Proteobacteria;c__Alphaproteobacteria;o__Rhizobiales;Other;Other	0.00587588	0.00586506	0.00542545	0.00507786	0.0046738	0.00494807	0.0056015	0.0053377	0.00553984	0.0083538	0.00874923	0.00930343	0.00476423	0.00405747	0.00458427	0.00202036	0.00127698	0.0013481	0.00249015	0.00221797	0.00284309	0.00508158	0.00676657	0.00595117	0.00417039	0.00577448	0.00476804	0.00759214	0.00812858	0.0100602	0.00608198	0.00659565	0.00609381	0.00711852	0.00880842	0.00788821	k__Bacteria	p__Proteobacteria	c__Alphaproteobacteria	o__Rhizobiales	Other	Other	466
k__Bacteria;p__Proteobacteria;c__Alphaproteobacteria;o__Rhizobiales;f__;g__	0.00944753	0.00852989	0.00805147	0.0161458	0.0150946	0.0164275	0.0171877	0.0171072	0.0165492	0.00929538	0.00930341	0.00958961	0.0105901	0.00993352	0.0103756	0.0125575	0.00819565	0.00951261	0.0164058	0.0162453	0.0167796	0.0120295	0.0133155	0.0128849	0.0139092	0.0113791	0.0117464	0.0168347	0.0185438	0.0203176	0.0081951	0.00877258	0.00812687	0.0119738	0.0133449	0.0125866	k__Bacteria	p__Proteobacteria	c__Alphaproteobacteria	o__Rhizobiales	f__	g__	467
k__Bacteria;p__Proteobacteria;c__Alphaproteobacteria;o__Rhizobiales;f__Aurantimonadaceae;Other	0	0	0	1.30713e-06	1.14226e-06	0	1.9077e-06	1.10694e-06	1.70751e-06	0	0	0	1.02451e-06	1.38956e-06	0	0	0	0	0	0	0	1.57797e-06	1.04688e-05	5.3345e-06	0	1.42489e-06	0	0	4.99299e-06	9.59738e-06	0	0	0	0	0	0	k__Bacteria	p__Proteobacteria	c__Alphaproteobacteria	o__Rhizobiales	f__Aurantimonadaceae	Other	468
k__Bacteria;p__Proteobacteria;c__Alphaproteobacteria;o__Rhizobiales;f__Aurantimonadaceae;g__	4.05092e-06	0	4.14513e-06	1.96894e-05	3.94847e-05	2.10907e-05	1.25531e-05	2.25745e-05	2.55891e-05	5.61476e-05	1.31773e-05	1.6239e-05	0.000736796	0.00113263	0.00091466	0.000234812	0.000411003	0.0010754	3.89077e-05	0.000101614	5.13784e-05	0.00128096	0.00355111	0.00288385	0.000352807	0.00172096	0.00104651	0.000634452	0.000870265	0.00135534	1.53794e-05	2.53889e-05	1.49908e-05	2.20681e-05	3.86957e-05	2.87804e-05	k__Bacteria	p__Proteobacteria	c__Alphaproteobacteria	o__Rhizobiales	f__Aurantimonadaceae	g__	469
k__Bacteria;p__Proteobacteria;c__Alphaproteobacteria;o__Rhizobiales;f__Aurantimonadaceae;g__Aurantimonas	0	0	0	0	0	0	0	0	0	0	0	0	0	0	0	0	0	0	0	0	0	1.2247e-06	0	1.11871e-06	0	1.64863e-06	0	0	0	0	0	0	0	0	0	0	k__Bacteria	p__Proteobacteria	c__Alphaproteobacteria	o__Rhizobiales	f__Aurantimonadaceae	g__Aurantimonas	470
k__Bacteria;p__Proteobacteria;c__Alphaproteobacteria;o__Rhizobiales;f__Bartonellaceae;g__	2.46117e-06	4.65149e-06	0	1.40134e-06	0	0	0	0	0	1.78994e-06	0	9.30298e-07	0	0	1.34246e-06	1.14226e-06	0	0	0	0	0	0	3.63876e-06	0	0	0	0	1.66041e-06	3.41502e-06	0	1.66041e-06	0	0	0	0	0	k__Bacteria	p__Proteobacteria	c__Alphaproteobacteria	o__Rhizobiales	f__Bartonellaceae	g__	471
k__Bacteria;p__Proteobacteria;c__Alphaproteobacteria;o__Rhizobiales;f__Beijerinckiaceae;Other	4.03914e-06	1.36601e-05	6.86537e-06	1.49554e-06	0	2.96753e-06	1.8606e-06	5.58179e-06	7.03023e-06	5.31094e-06	8.5611e-06	1.84882e-06	2.70846e-06	5.86441e-06	1.3036e-05	1.26002e-06	2.5907e-06	7.19509e-06	5.49936e-06	4.51018e-06	2.34341e-06	4.41597e-06	1.83704e-06	1.35423e-06	2.44939e-06	4.58084e-06	7.73678e-06	6.6063e-06	1.84647e-05	9.63271e-06	1.96658e-06	5.82908e-06	0	6.47676e-06	4.05092e-06	5.07542e-06	k__Bacteria	p__Proteobacteria	c__Alphaproteobacteria	o__Rhizobiales	f__Beijerinckiaceae	Other	472
k__Bacteria;p__Proteobacteria;c__Alphaproteobacteria;o__Rhizobiales;f__Beijerinckiaceae;g__	0.000551267	0.000385909	0.000449994	0.000662773	0.000589067	0.000629835	0.00556378	0.00586804	0.00585708	0.000326099	0.000320058	0.000362334	0.0010917	0.000845547	0.000844628	0.00027704	0.000286014	0.000647181	0.00105603	0.000627445	0.000785231	0.00107677	0.00131605	0.00132145	0.0023074	0.00409238	0.00233808	0.000744345	0.000817732	0.00102515	0.00098972	0.00103262	0.000984915	0.00292482	0.0033356	0.00313594	k__Bacteria	p__Proteobacteria	c__Alphaproteobacteria	o__Rhizobiales	f__Beijerinckiaceae	g__	473
k__Bacteria;p__Proteobacteria;c__Alphaproteobacteria;o__Rhizobiales;f__Beijerinckiaceae;g__Chelatococcus	0	0	0	0	1.15404e-06	0	0	0	1.67218e-06	0	0	0	1.9548e-06	2.55538e-06	2.79089e-06	0	0	0	0	0	0	0	0	0	0	0	1.94303e-06	0	0	0	0	0	0	0	0	1.51909e-06	k__Bacteria	p__Proteobacteria	c__Alphaproteobacteria	o__Rhizobiales	f__Beijerinckiaceae	g__Chelatococcus	474
k__Bacteria;p__Proteobacteria;c__Alphaproteobacteria;o__Rhizobiales;f__Bradyrhizobiaceae;Other	0.0233035	0.0227629	0.0256093	0.00659434	0.00587777	0.00540472	0.00553015	0.00443404	0.00402872	0.0089463	0.0105608	0.011525	0.00408294	0.00344712	0.00477463	0.00537657	0.00323301	0.00322434	0.00305549	0.00239591	0.00267054	0.0059729	0.00419447	0.00404464	0.00457898	0.00683297	0.00429369	0.00512957	0.00475273	0.00629251	0.00519426	0.00532023	0.00522114	0.00468373	0.00558867	0.00476261	k__Bacteria	p__Proteobacteria	c__Alphaproteobacteria	o__Rhizobiales	f__Bradyrhizobiaceae	Other	475
k__Bacteria;p__Proteobacteria;c__Alphaproteobacteria;o__Rhizobiales;f__Bradyrhizobiaceae;g__	0.0949984	0.0895573	0.094665	0.0348463	0.0328468	0.0299886	0.0492751	0.0437534	0.0438004	0.0591644	0.0673214	0.074773	0.0369908	0.0273974	0.0391023	0.0375118	0.0218064	0.0217605	0.0450492	0.0340586	0.0369435	0.0436599	0.0444778	0.0416491	0.0319085	0.034099	0.0293219	0.0366453	0.0332997	0.0494362	0.0466483	0.049491	0.0493763	0.0515495	0.0631804	0.0587208	k__Bacteria	p__Proteobacteria	c__Alphaproteobacteria	o__Rhizobiales	f__Bradyrhizobiaceae	g__	476
k__Bacteria;p__Proteobacteria;c__Alphaproteobacteria;o__Rhizobiales;f__Bradyrhizobiaceae;g__Afipia	0.000226404	0.000215276	0.000210071	0.000114509	8.74245e-05	7.96524e-05	9.17227e-05	0.000120503	0.000154076	0.000146045	0.000165416	0.000208611	0.000125155	0.000115804	0.000123058	0.000125555	0.000119349	0.000128982	0.000106949	7.93698e-05	8.57759e-05	6.7688e-05	9.21466e-05	0.000109351	4.09449e-05	0.00014064	0.000102356	0.000229289	0.000210801	0.000478774	0.000143407	0.000103487	0.000122894	0.000123176	0.000175261	0.000142347	k__Bacteria	p__Proteobacteria	c__Alphaproteobacteria	o__Rhizobiales	f__Bradyrhizobiaceae	g__Afipia	477
k__Bacteria;p__Proteobacteria;c__Alphaproteobacteria;o__Rhizobiales;f__Bradyrhizobiaceae;g__Balneimonas	0	0	0	3.00286e-06	8.59643e-06	1.22705e-05	0	0	0	1.87237e-06	8.47867e-07	1.67218e-06	9.26648e-05	0.000111118	6.15057e-05	8.79662e-06	6.19414e-06	4.02737e-06	8.5611e-06	6.6534e-06	1.30948e-05	2.03253e-05	2.80267e-05	3.85073e-05	1.78876e-05	5.07307e-05	3.53631e-05	0.000133928	0.000166735	0.000197153	5.22145e-05	5.39337e-05	9.79757e-06	0	0	1.6133e-06	k__Bacteria	p__Proteobacteria	c__Alphaproteobacteria	o__Rhizobiales	f__Bradyrhizobiaceae	g__Balneimonas	478
k__Bacteria;p__Proteobacteria;c__Alphaproteobacteria;o__Rhizobiales;f__Bradyrhizobiaceae;g__Bosea	0.00106728	0.000707898	0.000843781	0.00259086	0.00239327	0.00218652	0.00240503	0.00143666	0.00125378	0.000818274	0.000935244	0.00112206	0.0016264	0.00157295	0.0018742	0.00190925	0.00168992	0.00251308	0.00470286	0.00332026	0.00202192	0.00080439	0.00096048	0.00102829	0.00464265	0.00871343	0.00416982	0.000923645	0.000801446	0.00153321	0.000817921	0.000910479	0.00120829	0.00100843	0.000987918	0.00109912	k__Bacteria	p__Proteobacteria	c__Alphaproteobacteria	o__Rhizobiales	f__Bradyrhizobiaceae	g__Bosea	479
k__Bacteria;p__Proteobacteria;c__Alphaproteobacteria;o__Rhizobiales;f__Bradyrhizobiaceae;g__Bradyrhizobium	0.00315061	0.00281136	0.00317298	0.00437268	0.004484	0.00392191	0.00514957	0.00408543	0.00417534	0.00250901	0.00298358	0.00326607	0.00351672	0.00252174	0.00355353	0.00438791	0.00243142	0.00220213	0.0068611	0.00491835	0.00538427	0.00225122	0.00287218	0.00249419	0.00224948	0.00347972	0.00392568	0.00777513	0.00758864	0.0109042	0.00233442	0.00221809	0.00228852	0.00375063	0.00429752	0.00413602	k__Bacteria	p__Proteobacteria	c__Alphaproteobacteria	o__Rhizobiales	f__Bradyrhizobiaceae	g__Bradyrhizobium	480
k__Bacteria;p__Proteobacteria;c__Alphaproteobacteria;o__Rhizobiales;f__Brucellaceae;Other	0	0	0	0	1.30713e-06	0	0	0	0	9.42074e-07	0	0	1.55442e-05	2.50827e-06	4.98122e-06	0	0	0	0	0	0	0	1.9077e-06	2.62603e-06	0	0	0	1.47199e-06	1.82527e-06	0	0	3.08529e-06	0	0	0	0	k__Bacteria	p__Proteobacteria	c__Alphaproteobacteria	o__Rhizobiales	f__Brucellaceae	Other	481
k__Bacteria;p__Proteobacteria;c__Alphaproteobacteria;o__Rhizobiales;f__Brucellaceae;g__	6.06578e-05	2.50121e-05	4.10038e-05	1.41076e-05	3.07823e-05	1.79583e-05	1.86648e-05	1.30713e-05	1.23647e-05	6.85006e-05	0.000136989	0.000111801	5.33214e-05	1.3295e-05	6.19061e-05	7.1739e-05	5.19083e-05	3.15242e-05	1.26709e-05	1.39898e-05	5.676e-06	2.23389e-05	3.2478e-05	6.00926e-05	0.00029527	0.000438253	0.000287297	4.69624e-05	4.57024e-05	0.000174213	5.05187e-05	5.35098e-05	5.48052e-05	4.86581e-05	5.75607e-05	4.46779e-05	k__Bacteria	p__Proteobacteria	c__Alphaproteobacteria	o__Rhizobiales	f__Brucellaceae	g__	482
k__Bacteria;p__Proteobacteria;c__Alphaproteobacteria;o__Rhizobiales;f__Brucellaceae;g__Ochrobactrum	0	0	0	0	0	0	0	0	0	0	0	0	3.02641e-06	3.40324e-06	1.33068e-06	0	0	0	0	0	0	0	0	0	0	1.58975e-06	7.43061e-06	3.37969e-06	6.74761e-06	9.75047e-06	0	0	0	0	0	0	k__Bacteria	p__Proteobacteria	c__Alphaproteobacteria	o__Rhizobiales	f__Brucellaceae	g__Ochrobactrum	483
k__Bacteria;p__Proteobacteria;c__Alphaproteobacteria;o__Rhizobiales;f__Cohaesibacteraceae;g__Cohaesibacter	0	0	1.2718e-06	0	0	0	4.27466e-06	1.35423e-06	1.91948e-06	9.5385e-07	1.74284e-06	2.46117e-06	1.01273e-06	0	1.36601e-06	0	2.70846e-06	1.36601e-06	0	0	1.13049e-06	0	1.57797e-06	1.38956e-06	2.27275e-06	0	0	0	0	0	3.67409e-06	2.70846e-06	2.2021e-06	5.09898e-06	6.09993e-06	0	k__Bacteria	p__Proteobacteria	c__Alphaproteobacteria	o__Rhizobiales	f__Cohaesibacteraceae	g__Cohaesibacter	484
k__Bacteria;p__Proteobacteria;c__Alphaproteobacteria;o__Rhizobiales;f__Hyphomicrobiaceae;Other	0.000485204	0.00057138	0.000506141	0.000317974	0.000216818	0.000275663	0.000581354	0.00054393	0.000549983	0.000663503	0.000700785	0.000743968	0.000139109	0.000176816	0.000177298	0.000231044	0.000134151	8.51635e-05	0.000255844	0.000287957	0.000247966	0.000328666	0.000268538	0.000260919	0.000181043	0.000206915	0.000218703	0.00062761	0.00067542	0.000530246	0.000562218	0.000658157	0.000574394	0.000702104	0.000748078	0.000684794	k__Bacteria	p__Proteobacteria	c__Alphaproteobacteria	o__Rhizobiales	f__Hyphomicrobiaceae	Other	485
k__Bacteria;p__Proteobacteria;c__Alphaproteobacteria;o__Rhizobiales;f__Hyphomicrobiaceae;g__	0.00376776	0.00355794	0.00321742	0.00552121	0.00484303	0.00392463	0.00210422	0.00165395	0.00149621	0.00996886	0.0108295	0.0108009	0.00386857	0.00528283	0.00415935	0.000444541	0.000245434	0.000253477	0.000145774	0.000166688	0.000193502	0.00300725	0.00418487	0.00350766	0.000361003	0.00055726	0.000422226	0.0149489	0.0160369	0.019872	0.005209	0.00581902	0.00499165	0.0065796	0.00811504	0.00683755	k__Bacteria	p__Proteobacteria	c__Alphaproteobacteria	o__Rhizobiales	f__Hyphomicrobiaceae	g__	486
k__Bacteria;p__Proteobacteria;c__Alphaproteobacteria;o__Rhizobiales;f__Hyphomicrobiaceae;g__Devosia	0.00930341	0.00980732	0.00903589	0.00876917	0.00790432	0.00642105	0.00591637	0.00589371	0.00532885	0.0105877	0.0102055	0.012341	0.0137694	0.0114846	0.011912	0.00685448	0.0047198	0.0036872	0.00656758	0.00879267	0.00618348	0.00731501	0.00824618	0.00778299	0.00845509	0.0122984	0.007896	0.00973716	0.00948642	0.0118056	0.00685704	0.00658379	0.00634737	0.00741803	0.00889551	0.00886939	k__Bacteria	p__Proteobacteria	c__Alphaproteobacteria	o__Rhizobiales	f__Hyphomicrobiaceae	g__Devosia	487
k__Bacteria;p__Proteobacteria;c__Alphaproteobacteria;o__Rhizobiales;f__Hyphomicrobiaceae;g__Hyphomicrobium	0.00123601	0.0015092	0.00130606	0.00154418	0.00143697	0.00137775	0.00128088	0.00139401	0.00145476	0.00202464	0.0021549	0.00214446	0.0010231	0.00104587	0.000997127	0.000706002	0.000440278	0.000294033	0.00100373	0.00107647	0.00113394	0.00152492	0.00147982	0.00129508	0.000669002	0.000447309	0.000530765	0.00326793	0.00371795	0.0041561	0.00174168	0.00211964	0.00179181	0.00219456	0.00241245	0.00220756	k__Bacteria	p__Proteobacteria	c__Alphaproteobacteria	o__Rhizobiales	f__Hyphomicrobiaceae	g__Hyphomicrobium	488
k__Bacteria;p__Proteobacteria;c__Alphaproteobacteria;o__Rhizobiales;f__Hyphomicrobiaceae;g__Parvibaculum	7.53659e-06	4.65149e-06	7.20687e-06	4.01559e-06	1.50732e-06	0	0	0	0	1.6133e-06	1.62508e-06	1.57797e-06	0	3.78007e-06	2.26098e-06	1.26002e-06	0	1.3189e-06	0	0	0	1.28358e-06	1.81349e-06	5.68777e-06	0	0	0	1.20703e-05	1.20939e-05	3.37969e-06	1.67218e-06	5.52291e-06	0	1.5662e-06	4.23933e-06	1.62508e-06	k__Bacteria	p__Proteobacteria	c__Alphaproteobacteria	o__Rhizobiales	f__Hyphomicrobiaceae	g__Parvibaculum	489
k__Bacteria;p__Proteobacteria;c__Alphaproteobacteria;o__Rhizobiales;f__Hyphomicrobiaceae;g__Pedomicrobium	0.00016206	0.000119337	0.000131572	0.00441974	0.00432803	0.00488788	0.00508567	0.00463155	0.00443274	0.00141881	0.00147186	0.00147689	0.000669308	0.000647511	0.000785443	0.000406776	0.000262368	0.000188509	0.000843192	0.000982407	0.00089782	0.0012206	0.00126	0.00132615	3.70588e-05	5.99159e-05	4.37122e-05	0.00344322	0.00357424	0.00388073	0.00157846	0.00165608	0.00165293	0.0035689	0.00360254	0.00361974	k__Bacteria	p__Proteobacteria	c__Alphaproteobacteria	o__Rhizobiales	f__Hyphomicrobiaceae	g__Pedomicrobium	490
k__Bacteria;p__Proteobacteria;c__Alphaproteobacteria;o__Rhizobiales;f__Hyphomicrobiaceae;g__Rhodoplanes	0.05061	0.0483484	0.0472224	0.0549445	0.0526584	0.0542976	0.0556564	0.0613151	0.0607746	0.0537805	0.0533151	0.0537352	0.0267538	0.0267547	0.0286227	0.0299656	0.0182957	0.0128662	0.04288	0.0417654	0.0433171	0.0357502	0.0328245	0.0308721	0.0208451	0.0200586	0.0193292	0.0426404	0.0419841	0.0406894	0.0383135	0.0384889	0.0358529	0.0375225	0.0401921	0.040301	k__Bacteria	p__Proteobacteria	c__Alphaproteobacteria	o__Rhizobiales	f__Hyphomicrobiaceae	g__Rhodoplanes	491
k__Bacteria;p__Proteobacteria;c__Alphaproteobacteria;o__Rhizobiales;f__Methylobacteriaceae;Other	0	0	0	0	0	0	0	0	0	0	0	0	6.39433e-06	2.15499e-06	7.45416e-06	0	0	1.47199e-06	0	2.34341e-06	0	0	2.46941e-05	1.17759e-06	2.36696e-06	4.55728e-06	1.10811e-05	5.06365e-06	5.40515e-06	0	0	0	0	0	0	0	k__Bacteria	p__Proteobacteria	c__Alphaproteobacteria	o__Rhizobiales	f__Methylobacteriaceae	Other	492
k__Bacteria;p__Proteobacteria;c__Alphaproteobacteria;o__Rhizobiales;f__Methylobacteriaceae;g__	0	0	0	0	1.18937e-06	0	0	0	0	2.75557e-06	0	5.7702e-07	4.21578e-06	3.55633e-06	7.41883e-06	7.50127e-06	1.21292e-06	2.90865e-06	0	0	0	0	0	0	2.22565e-06	1.77817e-06	1.69573e-06	3.35614e-06	1.47199e-06	3.1324e-06	0	0	0	0	0	0	k__Bacteria	p__Proteobacteria	c__Alphaproteobacteria	o__Rhizobiales	f__Methylobacteriaceae	g__	493
k__Bacteria;p__Proteobacteria;c__Alphaproteobacteria;o__Rhizobiales;f__Methylobacteriaceae;g__Methylobacterium	1.30713e-06	0	1.70751e-06	8.2667e-06	8.57288e-06	1.34717e-05	1.82527e-06	3.93316e-06	9.23233e-06	5.25206e-05	1.81703e-05	2.17384e-05	0.00208293	0.00289737	0.00178318	0.000323014	0.000470283	0.00105257	7.15505e-05	8.75069e-05	7.29636e-05	0.000518989	0.001534	0.000825351	0.000247977	0.000785737	0.000556083	0.00148497	0.00193364	0.00189214	9.04391e-06	1.16228e-05	1.20114e-05	1.21057e-05	8.96148e-06	9.55028e-06	k__Bacteria	p__Proteobacteria	c__Alphaproteobacteria	o__Rhizobiales	f__Methylobacteriaceae	g__Methylobacterium	494
k__Bacteria;p__Proteobacteria;c__Alphaproteobacteria;o__Rhizobiales;f__Methylocystaceae;Other	0.000287733	0.000269892	0.000205549	0.000547863	0.000488689	0.00056422	3.71766e-05	3.84837e-05	7.67673e-05	2.20681e-05	2.06903e-05	2.67431e-05	0.000383636	0.000399039	0.000354067	8.42803e-05	4.40302e-05	6.38255e-05	0.000143242	0.000171493	0.00017691	0.000219503	0.000194338	0.000178971	0.000875175	0.0010268	0.000831498	1.15875e-05	3.67291e-05	3.24898e-05	5.0872e-06	5.7702e-06	7.19509e-06	1.22705e-05	1.05159e-05	2.09729e-05	k__Bacteria	p__Proteobacteria	c__Alphaproteobacteria	o__Rhizobiales	f__Methylocystaceae	Other	495
k__Bacteria;p__Proteobacteria;c__Alphaproteobacteria;o__Rhizobiales;f__Methylocystaceae;g__	0.0216556	0.0169877	0.0176356	0.00544681	0.00556174	0.0047835	0.00790491	0.0056369	0.00694235	0.0133616	0.0145085	0.0157681	0.00787382	0.00631636	0.00884685	0.00931279	0.00671602	0.00644354	0.00569682	0.00437109	0.00506324	0.00673028	0.00722043	0.00643351	0.00723936	0.00804606	0.0054678	0.00423797	0.00436527	0.00577102	0.00728714	0.00771409	0.00747747	0.00551836	0.00641852	0.00598391	k__Bacteria	p__Proteobacteria	c__Alphaproteobacteria	o__Rhizobiales	f__Methylocystaceae	g__	496
k__Bacteria;p__Proteobacteria;c__Alphaproteobacteria;o__Rhizobiales;f__Methylocystaceae;g__Methylopila	7.8781e-06	0	4.1098e-06	1.54147e-05	2.1809e-05	2.23625e-05	2.74732e-05	3.26782e-05	1.8182e-05	1.96776e-05	1.54147e-05	3.33848e-05	0.000917156	0.000920548	0.000954674	0.000240417	0.000135447	0.000533897	4.30646e-05	8.85079e-05	6.05283e-05	0.000144809	0.000239146	0.000558132	0.000147694	0.00087176	0.00034865	0.000287921	0.000460863	0.000778483	1.9183e-05	1.68042e-05	4.35709e-06	8.84372e-06	4.12157e-06	1.81232e-05	k__Bacteria	p__Proteobacteria	c__Alphaproteobacteria	o__Rhizobiales	f__Methylocystaceae	g__Methylopila	497
k__Bacteria;p__Proteobacteria;c__Alphaproteobacteria;o__Rhizobiales;f__Methylocystaceae;g__Methylosinus	0	2.17855e-06	2.82622e-06	7.40706e-06	4.55728e-06	5.88796e-06	3.88606e-06	1.17759e-06	7.17154e-06	6.33545e-06	4.39242e-06	7.91342e-06	3.48567e-06	2.28453e-06	3.79185e-06	0	0	1.2718e-06	1.91948e-06	0	1.14226e-06	6.17059e-06	1.34599e-05	6.7005e-06	0	4.89879e-06	4.1098e-06	3.62581e-05	4.06976e-05	3.5787e-05	8.86727e-06	8.78484e-06	2.33163e-06	1.93125e-06	6.52386e-06	1.18584e-05	k__Bacteria	p__Proteobacteria	c__Alphaproteobacteria	o__Rhizobiales	f__Methylocystaceae	g__Methylosinus	498
k__Bacteria;p__Proteobacteria;c__Alphaproteobacteria;o__Rhizobiales;f__Methylocystaceae;g__Pleomorphomonas	3.74474e-06	2.53182e-06	1.33068e-06	0	1.46022e-06	0	0	1.6133e-06	1.75461e-06	7.53659e-07	0	1.94303e-06	2.02546e-06	1.27062e-05	2.74379e-06	0	0	1.41311e-06	0	4.71037e-06	0	4.15808e-05	7.88987e-05	6.64751e-05	0	3.14417e-06	1.89592e-06	1.70869e-05	2.89452e-05	1.28946e-05	1.5556e-05	9.17345e-06	9.51495e-06	3.4739e-06	0	4.91056e-06	k__Bacteria	p__Proteobacteria	c__Alphaproteobacteria	o__Rhizobiales	f__Methylocystaceae	g__Pleomorphomonas	499
k__Bacteria;p__Proteobacteria;c__Alphaproteobacteria;o__Rhizobiales;f__Phyllobacteriaceae;Other	9.4914e-06	0	4.42775e-06	0.000846748	0.000826717	0.000717813	0.000751504	0.000812009	0.000930534	0.0002037	0.000231903	0.000254796	0.00117136	0.0008894	0.00100417	8.64471e-05	0.000117665	6.05989e-05	3.86133e-05	7.27164e-05	6.37549e-05	0.000412169	0.00063265	0.000549618	0.000119431	0.000187331	0.000283753	0.0040988	0.00423501	0.00557947	0.000145044	0.00016975	0.000121798	0.000384225	0.000508944	0.000443846	k__Bacteria	p__Proteobacteria	c__Alphaproteobacteria	o__Rhizobiales	f__Phyllobacteriaceae	Other	500
k__Bacteria;p__Proteobacteria;c__Alphaproteobacteria;o__Rhizobiales;f__Phyllobacteriaceae;g__	0.000132043	0.000139451	0.000162072	0.000931276	0.000901589	0.000751705	0.000680802	0.000733051	0.000646051	0.00068603	0.000691129	0.000762809	0.0014829	0.00125487	0.00126475	0.000325004	0.000181408	0.000225556	0.000177369	0.000243102	0.000129394	0.000518153	0.000833359	0.00063736	0.000457106	0.000790624	0.000956641	0.00228206	0.00270796	0.00354733	0.000567647	0.000681296	0.000461805	0.000690717	0.000797796	0.000964166	k__Bacteria	p__Proteobacteria	c__Alphaproteobacteria	o__Rhizobiales	f__Phyllobacteriaceae	g__	501
k__Bacteria;p__Proteobacteria;c__Alphaproteobacteria;o__Rhizobiales;f__Phyllobacteriaceae;g__Aminobacter	0.000376594	0.00039772	0.000438995	0.00121926	0.0012409	0.00105824	0.000185447	0.000177769	0.000191229	0.00106229	0.00108222	0.00119389	0.000914401	0.000817096	0.00110039	0.000726657	0.0004133	0.000417775	0.000236084	0.000218573	0.000172506	0.000334283	0.000454174	0.000386086	0.00158208	0.00214573	0.00116288	0.00134028	0.00137446	0.00197374	0.000222824	0.000255726	0.000214298	0.000242431	0.000227323	0.000145963	k__Bacteria	p__Proteobacteria	c__Alphaproteobacteria	o__Rhizobiales	f__Phyllobacteriaceae	g__Aminobacter	502
k__Bacteria;p__Proteobacteria;c__Alphaproteobacteria;o__Rhizobiales;f__Phyllobacteriaceae;g__Mesorhizobium	0.00162899	0.0015721	0.00140877	0.000586123	0.000559722	0.000654412	0.000823526	0.000950941	0.000990061	0.000644638	0.000573817	0.000563973	0.00106569	0.000800115	0.00106322	0.000926942	0.000533603	0.000422026	0.00182056	0.00175902	0.00184588	0.00117349	0.00127907	0.00117331	0.00111432	0.000993017	0.00122758	0.000524971	0.000554199	0.000638491	0.000963871	0.0010387	0.000977367	0.00105227	0.00121069	0.00124529	k__Bacteria	p__Proteobacteria	c__Alphaproteobacteria	o__Rhizobiales	f__Phyllobacteriaceae	g__Mesorhizobium	503
k__Bacteria;p__Proteobacteria;c__Alphaproteobacteria;o__Rhizobiales;f__Rhizobiaceae;Other	0.000233682	0.000290536	0.000182727	0.000161483	0.000136283	0.000139368	0.000103381	0.000102568	0.000118807	0.000305279	0.000334766	0.000333718	0.000261814	0.000188898	0.000270375	9.52673e-05	5.11429e-05	4.54669e-05	3.32788e-05	2.72966e-05	3.03583e-05	0.000185989	0.000222812	0.000213898	0.000170362	0.000143407	0.00012685	0.000578881	0.00059777	0.000637596	0.000199402	0.000280008	0.000233705	0.000184211	0.000224402	0.000182068	k__Bacteria	p__Proteobacteria	c__Alphaproteobacteria	o__Rhizobiales	f__Rhizobiaceae	Other	504
k__Bacteria;p__Proteobacteria;c__Alphaproteobacteria;o__Rhizobiales;f__Rhizobiaceae;g__	0.000385332	0.000372225	0.000383471	0.00116417	0.00102303	0.00119238	0.00114884	0.00109692	0.000932948	0.000956723	0.000951047	0.00103891	0.000818274	0.00094596	0.000884619	0.000590221	0.000414242	0.00031251	0.000752753	0.000709629	0.000625514	0.000492363	0.000565115	0.000538466	0.000886539	0.00093588	0.000856039	0.000663338	0.000806663	0.00108167	0.00083675	0.000865719	0.000837056	0.000831263	0.000893428	0.00086639	k__Bacteria	p__Proteobacteria	c__Alphaproteobacteria	o__Rhizobiales	f__Rhizobiaceae	g__	505
k__Bacteria;p__Proteobacteria;c__Alphaproteobacteria;o__Rhizobiales;f__Rhizobiaceae;g__Agrobacterium	6.48736e-05	5.64302e-05	3.41502e-05	0.000452561	0.000554246	0.000389336	0.000193891	0.000121834	0.000141535	4.02501e-05	4.35121e-05	5.27797e-05	0.00126146	0.000608274	0.000898044	0.000227864	0.000217855	0.000107043	0.000142289	0.000481541	0.000245422	9.1075e-05	0.000194456	0.000349003	0.000271906	0.000853178	0.000754601	0.00210247	0.00249069	0.00452345	8.95559e-05	4.01441e-05	7.55779e-05	0.000152192	0.000135882	0.000231432	k__Bacteria	p__Proteobacteria	c__Alphaproteobacteria	o__Rhizobiales	f__Rhizobiaceae	g__Agrobacterium	506
k__Bacteria;p__Proteobacteria;c__Alphaproteobacteria;o__Rhizobiales;f__Rhizobiaceae;g__Kaistia	0	0	0	1.41311e-06	2.44939e-06	0	0	0	0	8.36091e-07	1.96658e-06	6.9478e-07	2.07256e-06	2.39051e-06	7.27752e-06	5.02832e-06	1.08574e-05	8.04296e-06	0	0	3.19128e-06	0	1.82527e-06	5.14608e-06	0	0	0	0	5.05187e-06	6.37078e-06	0	0	0	0	0	0	k__Bacteria	p__Proteobacteria	c__Alphaproteobacteria	o__Rhizobiales	f__Rhizobiaceae	g__Kaistia	507
k__Bacteria;p__Proteobacteria;c__Alphaproteobacteria;o__Rhizobiales;f__Rhizobiaceae;g__Rhizobium	0.00884035	0.00928473	0.00994641	0.0042176	0.00471665	0.00410892	0.00153247	0.00120573	0.0012346	0.00727592	0.00991467	0.00880647	0.00606882	0.00628155	0.00796225	0.00188567	0.00324084	0.00222922	0.0032125	0.00331515	0.00156911	0.00575669	0.00454727	0.00521012	0.0262626	0.0353219	0.0264725	0.00823529	0.00720238	0.0109237	0.00373576	0.0036933	0.0038867	0.0033546	0.00447101	0.00435734	k__Bacteria	p__Proteobacteria	c__Alphaproteobacteria	o__Rhizobiales	f__Rhizobiaceae	g__Rhizobium	508
k__Bacteria;p__Proteobacteria;c__Alphaproteobacteria;o__Rhizobiales;f__Rhodobiaceae;Other	1.16582e-06	0	0	5.32978e-05	3.85897e-05	5.01183e-05	3.36909e-05	4.60439e-05	3.07587e-05	5.99277e-05	6.45674e-05	4.03561e-05	9.57972e-05	8.61174e-05	9.7434e-05	7.59547e-06	0	0	0	0	0	9.50317e-05	6.73936e-05	8.86139e-05	0	0	0	0.000908843	0.00089404	0.000631037	0.00013255	0.000163709	0.000127792	0.000253112	0.00025018	0.000280326	k__Bacteria	p__Proteobacteria	c__Alphaproteobacteria	o__Rhizobiales	f__Rhodobiaceae	Other	509
k__Bacteria;p__Proteobacteria;c__Alphaproteobacteria;o__Rhizobiales;f__Rhodobiaceae;g__	0	0	0	0	0	0	0	0	0	0	0	0	0	0	0	0	0	0	0	0	0	4.96944e-05	6.23535e-05	5.82437e-05	0	1.77817e-06	2.14322e-06	0	2.07256e-06	3.521e-06	0	0	0	0	0	0	k__Bacteria	p__Proteobacteria	c__Alphaproteobacteria	o__Rhizobiales	f__Rhodobiaceae	g__	510
k__Bacteria;p__Proteobacteria;c__Alphaproteobacteria;o__Rhizobiales;f__Rhodobiaceae;g__Afifella	6.34134e-05	7.45769e-05	5.73488e-05	0.00019886	0.000172517	0.000175638	0.000163909	0.00015251	0.000135199	0.000533732	0.000467822	0.0005186	0.000610452	0.000334236	0.000303972	1.9183e-05	1.45904e-05	1.12107e-05	1.67218e-06	0	4.95767e-06	0.000672818	0.000646722	0.00071567	7.3258e-05	8.51871e-05	0.000129582	0.00133897	0.00152267	0.00122556	0.000425029	0.00045972	0.000403702	0.000207044	0.000222047	0.000222895	k__Bacteria	p__Proteobacteria	c__Alphaproteobacteria	o__Rhizobiales	f__Rhodobiaceae	g__Afifella	511
k__Bacteria;p__Proteobacteria;c__Alphaproteobacteria;o__Rhizobiales;f__Xanthobacteraceae;Other	0	0	0	2.68491e-06	1.08339e-06	5.46403e-06	7.27752e-06	3.92138e-06	0	0	0	8.71419e-07	1.10694e-06	0	0	0	0	0	0	0	0	0	0	0	0	0	0	0	0	0	7.07733e-06	8.33736e-06	1.23883e-05	8.71419e-06	1.94303e-06	7.80744e-06	k__Bacteria	p__Proteobacteria	c__Alphaproteobacteria	o__Rhizobiales	f__Xanthobacteraceae	Other	512
k__Bacteria;p__Proteobacteria;c__Alphaproteobacteria;o__Rhizobiales;f__Xanthobacteraceae;g__	1.06101e-05	0	4.20401e-06	2.83329e-05	2.407e-05	2.20092e-05	1.8288e-05	2.39405e-05	2.62368e-05	1.91359e-05	1.58151e-05	2.26098e-05	2.37991e-05	2.2916e-05	2.87333e-05	3.17361e-05	7.10088e-06	2.77912e-06	1.04452e-05	4.47014e-05	1.46375e-05	3.69529e-05	2.79678e-05	5.74901e-05	4.81635e-06	1.03864e-05	3.82718e-06	7.52246e-05	7.14799e-05	5.96568e-05	2.21741e-05	1.79583e-05	1.43902e-05	5.7337e-05	4.74334e-05	3.71884e-05	k__Bacteria	p__Proteobacteria	c__Alphaproteobacteria	o__Rhizobiales	f__Xanthobacteraceae	g__	513
k__Bacteria;p__Proteobacteria;c__Alphaproteobacteria;o__Rhizobiales;f__Xanthobacteraceae;g__Labrys	2.91219e-05	3.70942e-05	3.80951e-05	0.00567747	0.00577274	0.00487281	0.00509765	0.00468928	0.00420444	0.00343141	0.00389291	0.00405848	0.00178414	0.00173184	0.00166311	0.000730049	0.000473004	0.000242419	0.000972868	0.000895512	0.000862952	0.00177894	0.00212139	0.00193878	0.000133362	0.000187861	0.000139156	0.00659785	0.00707836	0.00700823	0.00256784	0.00273627	0.00265877	0.00355376	0.00444813	0.00443631	k__Bacteria	p__Proteobacteria	c__Alphaproteobacteria	o__Rhizobiales	f__Xanthobacteraceae	g__Labrys	514
k__Bacteria;p__Proteobacteria;c__Alphaproteobacteria;o__Rhodobacterales;f__Hyphomonadaceae;g__	1.21174e-05	2.44468e-05	9.07924e-06	0.000189145	0.00023155	0.000190841	7.39764e-05	0.000111459	7.8098e-05	0.00149756	0.00138101	0.00130488	0.000493058	0.000440785	0.000514172	8.21724e-05	8.40448e-05	4.43128e-05	2.27275e-05	5.25795e-05	2.76146e-05	0.000393304	0.000463218	0.000394081	2.07256e-06	1.86177e-05	2.21741e-05	0.00212924	0.00236246	0.00251814	0.000674914	0.000632662	0.000617883	0.000513171	0.000548511	0.000526855	k__Bacteria	p__Proteobacteria	c__Alphaproteobacteria	o__Rhodobacterales	f__Hyphomonadaceae	g__	515
k__Bacteria;p__Proteobacteria;c__Alphaproteobacteria;o__Rhodobacterales;f__Rhodobacteraceae;Other	0	0	0	2.92043e-06	7.98408e-06	4.95767e-06	0	7.74856e-06	3.54455e-06	1.00095e-06	8.47867e-07	2.4965e-06	0.000258564	0.000373273	0.000290335	8.20193e-05	6.62043e-05	3.70824e-05	7.52482e-06	2.02664e-05	1.66983e-05	0.000523734	0.00178448	0.00108596	9.07924e-06	2.712e-05	2.34223e-05	0.000241618	0.000469494	0.00046522	1.8606e-06	0	7.18332e-06	0	2.5436e-06	0	k__Bacteria	p__Proteobacteria	c__Alphaproteobacteria	o__Rhodobacterales	f__Rhodobacteraceae	Other	516
k__Bacteria;p__Proteobacteria;c__Alphaproteobacteria;o__Rhodobacterales;f__Rhodobacteraceae;g__	3.95671e-06	0	1.3189e-06	1.70986e-05	3.41737e-05	3.06174e-05	1.4979e-05	8.20782e-06	1.75461e-06	7.57192e-06	8.24315e-06	5.3816e-06	0.000703659	0.000816719	0.000577645	9.24528e-05	5.0978e-05	3.22189e-05	1.74284e-05	9.70925e-05	2.86979e-05	0.000763586	0.0012724	0.00101815	0.00023122	0.000373886	0.000457589	0.00216504	0.00236174	0.00187361	5.87619e-06	5.75843e-06	9.72692e-06	9.79757e-06	1.09987e-05	8.17249e-06	k__Bacteria	p__Proteobacteria	c__Alphaproteobacteria	o__Rhodobacterales	f__Rhodobacteraceae	g__	517
k__Bacteria;p__Proteobacteria;c__Alphaproteobacteria;o__Rhodobacterales;f__Rhodobacteraceae;g__Amaricoccus	0	0	0	1.40369e-05	1.55442e-05	1.01037e-05	0	0	0	2.56715e-06	9.30298e-07	3.57988e-06	8.59525e-05	8.8661e-05	7.22924e-05	1.00802e-05	3.40324e-06	4.23933e-06	1.71929e-06	0	0	0.000145362	0.00018162	0.000148895	2.27158e-05	3.9414e-05	4.64796e-05	0.000349062	0.00045846	0.000328819	0	0	0	0	1.96658e-06	0	k__Bacteria	p__Proteobacteria	c__Alphaproteobacteria	o__Rhodobacterales	f__Rhodobacteraceae	g__Amaricoccus	518
k__Bacteria;p__Proteobacteria;c__Alphaproteobacteria;o__Rhodobacterales;f__Rhodobacteraceae;g__Anaerospora	0	0	0	0	0	0	0	0	0	0	0	0	8.12539e-07	1.20114e-06	2.55538e-06	0	0	0	0	0	1.17759e-06	1.43666e-06	1.83704e-06	0	0	0	0	1.19408e-05	1.69573e-06	1.00095e-05	0	0	0	0	0	0	k__Bacteria	p__Proteobacteria	c__Alphaproteobacteria	o__Rhodobacterales	f__Rhodobacteraceae	g__Anaerospora	519
k__Bacteria;p__Proteobacteria;c__Alphaproteobacteria;o__Rhodobacterales;f__Rhodobacteraceae;g__Loktanella	0	0	0	0	0	0	0	0	0	0	0	0	0	0	0	0	0	0	0	0	0	0.000182715	0.000149189	0.000143961	0	0	0	0	0	0	0	0	0	0	0	0	k__Bacteria	p__Proteobacteria	c__Alphaproteobacteria	o__Rhodobacterales	f__Rhodobacteraceae	g__Loktanella	520
k__Bacteria;p__Proteobacteria;c__Alphaproteobacteria;o__Rhodobacterales;f__Rhodobacteraceae;g__Paracoccus	0	0	0	0	0	0	0	0	0	0	0	0	0	0	1.34246e-06	0	0	0	0	0	0	2.76734e-06	1.74284e-06	0	0	0	0	1.47199e-06	3.34436e-06	3.48567e-06	0	0	0	0	0	0	k__Bacteria	p__Proteobacteria	c__Alphaproteobacteria	o__Rhodobacterales	f__Rhodobacteraceae	g__Paracoccus	521
k__Bacteria;p__Proteobacteria;c__Alphaproteobacteria;o__Rhodobacterales;f__Rhodobacteraceae;g__Rhodobacter	2.95694e-05	4.46308e-05	1.64981e-05	1.70162e-05	3.15359e-05	1.31066e-05	1.48377e-05	7.20687e-06	1.74873e-05	7.53659e-07	0	1.78994e-06	0.000279278	0.00085465	0.000395365	0.0010797	0.00122417	0.00065473	7.00432e-05	6.68637e-05	0.000178617	0.000173518	0.000455316	0.000552621	1.8288e-05	2.32339e-05	4.52667e-05	0.000602798	0.000816001	0.00105809	0	0	0	2.2233e-05	3.82953e-05	1.35423e-05	k__Bacteria	p__Proteobacteria	c__Alphaproteobacteria	o__Rhodobacterales	f__Rhodobacteraceae	g__Rhodobacter	522
k__Bacteria;p__Proteobacteria;c__Alphaproteobacteria;o__Rhodobacterales;f__Rhodobacteraceae;g__Rubellimicrobium	0	0	0	0	1.20114e-06	0	0	0	0	5.58179e-06	1.71929e-06	9.77402e-07	0.000262485	0.000436121	0.000236696	2.50827e-06	2.2021e-06	3.92138e-06	1.78994e-05	5.61241e-05	9.10279e-06	9.72927e-05	0.000149189	0.000102898	3.06056e-05	3.78243e-05	3.80245e-05	0.000302724	0.000274838	0.000183422	0	0	0	3.36792e-06	4.34532e-06	1.60153e-06	k__Bacteria	p__Proteobacteria	c__Alphaproteobacteria	o__Rhodobacterales	f__Rhodobacteraceae	g__Rubellimicrobium	523
k__Bacteria;p__Proteobacteria;c__Alphaproteobacteria;o__Rhodospirillales;f__;g__	0	0	0	1.45786e-05	2.29513e-05	1.65216e-05	1.82174e-05	1.10105e-05	6.67695e-06	1.4555e-05	4.78103e-06	4.43952e-06	0.000334707	0.000185294	0.000261838	2.84153e-05	9.02036e-06	8.57288e-06	1.04688e-05	2.48472e-06	2.55538e-06	8.86021e-05	0.000204348	0.000169479	5.05776e-05	9.85998e-05	0.000112484	0.00026994	0.00018354	0.000149213	1.15286e-05	3.30904e-06	4.93411e-06	1.77463e-05	2.11967e-06	1.17642e-05	k__Bacteria	p__Proteobacteria	c__Alphaproteobacteria	o__Rhodospirillales	f__	g__	524
k__Bacteria;p__Proteobacteria;c__Alphaproteobacteria;o__Rhodospirillales;f__Acetobacteraceae;Other	0	0	1.60153e-06	0	2.66136e-06	1.02451e-06	0	1.2247e-06	0	5.47581e-06	1.03628e-06	3.521e-06	0.000384566	0.000410285	0.000301405	5.00241e-05	5.87854e-05	2.2598e-05	3.91196e-05	1.87944e-05	1.06454e-05	7.71794e-05	0.000150367	5.8385e-05	0.00012479	0.000219762	0.000326617	0.000171281	0.000278972	0.000173577	1.69573e-06	0	4.7928e-06	0	0	0	k__Bacteria	p__Proteobacteria	c__Alphaproteobacteria	o__Rhodospirillales	f__Acetobacteraceae	Other	525
k__Bacteria;p__Proteobacteria;c__Alphaproteobacteria;o__Rhodospirillales;f__Acetobacteraceae;g__	0.0159562	0.0178194	0.017418	0.0103808	0.0106884	0.0103657	0.00996289	0.00745813	0.00792662	0.0383939	0.0354459	0.0282895	0.0146385	0.0126612	0.0134011	0.00971514	0.0100785	0.0102094	0.0035321	0.00363121	0.0036477	0.011389	0.0106182	0.00854389	0.00772382	0.0100104	0.00923727	0.0182542	0.0185566	0.0134233	0.0254276	0.0250993	0.0255818	0.0191697	0.0160399	0.0145642	k__Bacteria	p__Proteobacteria	c__Alphaproteobacteria	o__Rhodospirillales	f__Acetobacteraceae	g__	526
k__Bacteria;p__Proteobacteria;c__Alphaproteobacteria;o__Rhodospirillales;f__Acetobacteraceae;g__Acidiphilium	0	0	0	0	0	0	0	0	0	0	0	0	0	2.48472e-06	4.09802e-06	1.03628e-06	8.34913e-06	8.39624e-06	0	0	0	4.19223e-06	0	0	0	0	0	0	0	0	0	0	0	1.68396e-06	0	0	k__Bacteria	p__Proteobacteria	c__Alphaproteobacteria	o__Rhodospirillales	f__Acetobacteraceae	g__Acidiphilium	527
k__Bacteria;p__Proteobacteria;c__Alphaproteobacteria;o__Rhodospirillales;f__Acetobacteraceae;g__Acidisoma	1.29535e-06	0	0	1.44844e-06	0	1.09516e-06	1.13755e-05	2.76734e-06	0	7.94875e-06	5.3345e-06	1.54265e-06	0	1.24825e-06	7.80744e-06	2.66136e-06	2.80267e-06	0	0	0	1.05983e-06	1.28358e-06	0	0	0	1.60153e-06	0	1.68396e-06	0	0	0	0	0	3.25016e-06	0	1.60153e-06	k__Bacteria	p__Proteobacteria	c__Alphaproteobacteria	o__Rhodospirillales	f__Acetobacteraceae	g__Acidisoma	528
k__Bacteria;p__Proteobacteria;c__Alphaproteobacteria;o__Rhodospirillales;f__Acetobacteraceae;g__Acidocella	0	0	0	1.18113e-05	8.79662e-06	2.03253e-05	5.81731e-06	0	0	7.90165e-06	7.5837e-06	8.59643e-06	6.42141e-05	5.00359e-05	6.18118e-05	1.39427e-05	6.12348e-06	8.09006e-06	0	0	0	5.46639e-05	0.000108562	6.43672e-05	2.41407e-06	1.34246e-06	1.75461e-06	0.00024627	0.000235318	0.000106631	0	2.93221e-06	2.44939e-06	0	0	0	k__Bacteria	p__Proteobacteria	c__Alphaproteobacteria	o__Rhodospirillales	f__Acetobacteraceae	g__Acidocella	529
k__Bacteria;p__Proteobacteria;c__Alphaproteobacteria;o__Rhodospirillales;f__Acetobacteraceae;g__Roseococcus	4.07447e-06	8.2667e-06	2.70846e-06	1.62508e-06	0	1.10694e-06	0	0	0	1.8394e-05	4.32177e-06	6.4061e-06	0.00035223	0.000683675	0.000446626	8.35738e-05	5.35334e-05	8.25846e-05	5.28739e-06	2.2492e-06	1.34246e-06	3.21247e-05	2.34576e-05	3.57399e-05	0.000158492	0.000454657	0.000610087	0.000418081	0.000339606	5.37336e-05	3.41502e-06	8.41979e-06	0	3.56811e-06	0	0	k__Bacteria	p__Proteobacteria	c__Alphaproteobacteria	o__Rhodospirillales	f__Acetobacteraceae	g__Roseococcus	530
k__Bacteria;p__Proteobacteria;c__Alphaproteobacteria;o__Rhodospirillales;f__Rhodospirillaceae;Other	0	0	0	0	0	0	0	0	0	0	0	0	0	1.34246e-06	1.20114e-06	0	0	0	0	0	0	1.50732e-06	3.53278e-06	4.35709e-06	0	0	0	3.39147e-06	1.71929e-06	0	0	0	0	0	0	0	k__Bacteria	p__Proteobacteria	c__Alphaproteobacteria	o__Rhodospirillales	f__Rhodospirillaceae	Other	531
k__Bacteria;p__Proteobacteria;c__Alphaproteobacteria;o__Rhodospirillales;f__Rhodospirillaceae;g__	0.0200153	0.0185301	0.0178685	0.0128458	0.0126816	0.0140252	0.0234702	0.0161182	0.0215738	0.0196955	0.017629	0.0148409	0.0155607	0.0132006	0.0161695	0.00838695	0.00542651	0.00322688	0.0127737	0.0118775	0.0118593	0.0163291	0.0136619	0.0128045	0.0177313	0.0169686	0.0152373	0.012098	0.0116957	0.00885194	0.0196164	0.0217181	0.0200514	0.0218869	0.0190059	0.0162046	k__Bacteria	p__Proteobacteria	c__Alphaproteobacteria	o__Rhodospirillales	f__Rhodospirillaceae	g__	532
k__Bacteria;p__Proteobacteria;c__Alphaproteobacteria;o__Rhodospirillales;f__Rhodospirillaceae;g__Inquilinus	0	0	0	1.28358e-06	1.3189e-06	0	1.91948e-06	0	0	0	0	0	3.35614e-06	6.93602e-06	1.24825e-06	1.35423e-06	1.38956e-06	0	0	0	0	3.75652e-06	6.97135e-06	0	0	0	0	1.19761e-05	6.50031e-06	3.24898e-05	1.75461e-06	3.03819e-06	0	0	0	0	k__Bacteria	p__Proteobacteria	c__Alphaproteobacteria	o__Rhodospirillales	f__Rhodospirillaceae	g__Inquilinus	533
k__Bacteria;p__Proteobacteria;c__Alphaproteobacteria;o__Rhodospirillales;f__Rhodospirillaceae;g__Skermanella	0	0	0	0	0	0	0	0	0	0	0	0	2.29631e-06	0	0	1.16582e-06	0	0	0	0	0	4.46308e-06	7.07733e-06	2.4965e-05	0	0	0	3.43857e-06	5.15786e-06	3.32081e-06	0	3.03819e-06	0	0	0	0	k__Bacteria	p__Proteobacteria	c__Alphaproteobacteria	o__Rhodospirillales	f__Rhodospirillaceae	g__Skermanella	534
k__Bacteria;p__Proteobacteria;c__Alphaproteobacteria;o__Rhodospirillales;f__Rhodospirillaceae;g__Telmatospirillum	0.000149825	0.000117583	0.000128711	0	1.3189e-06	1.34246e-06	0	0	1.64863e-06	8.9026e-06	7.38351e-06	1.49083e-05	2.53771e-05	4.57613e-05	4.31941e-05	8.74834e-05	4.67151e-05	0.000169326	0.000101249	0.000154571	5.55117e-05	1.75697e-05	7.47771e-06	8.82017e-06	0	0	0	3.62699e-06	1.64863e-06	6.44143e-06	1.2506e-05	1.7134e-05	7.03023e-06	0.000110093	4.47132e-05	7.08322e-05	k__Bacteria	p__Proteobacteria	c__Alphaproteobacteria	o__Rhodospirillales	f__Rhodospirillaceae	g__Telmatospirillum	535
k__Bacteria;p__Proteobacteria;c__Alphaproteobacteria;o__Rickettsiales;f__;g__	0.000286873	0.000296647	0.000286591	0.000433119	0.000319575	0.000342468	0.000372166	0.000256138	0.000282822	0.000303972	0.000274791	0.000270929	0.000233787	0.000177122	0.000219115	0.000402183	0.000234435	0.000195033	0.000490314	0.000475689	0.00045839	0.000337168	0.000325416	0.00034368	0.00016869	0.000155466	0.000105489	0.000224214	0.000220775	0.000361898	0.000280715	0.000288922	0.000224579	0.000263145	0.000264063	0.000234565	k__Bacteria	p__Proteobacteria	c__Alphaproteobacteria	o__Rickettsiales	f__	g__	536
k__Bacteria;p__Proteobacteria;c__Alphaproteobacteria;o__Rickettsiales;f__Holosporaceae;g__	0	0	0	0	0	1.21292e-06	0	0	0	0	0	0	0	0	0	1.02451e-06	0	1.42489e-06	0	0	0	2.89688e-06	0	0	0	0	0	1.29417e-05	1.19997e-05	1.60388e-05	0	0	0	0	0	0	k__Bacteria	p__Proteobacteria	c__Alphaproteobacteria	o__Rickettsiales	f__Holosporaceae	g__	537
k__Bacteria;p__Proteobacteria;c__Alphaproteobacteria;o__Rickettsiales;f__Rickettsiaceae;g__	4.06505e-05	2.8745e-05	3.7683e-05	1.44491e-05	7.64258e-06	5.49936e-06	2.3387e-05	1.21999e-05	1.66158e-05	2.37991e-05	2.50945e-05	2.66607e-05	2.76263e-05	3.06998e-05	3.18774e-05	2.10789e-05	2.34576e-05	1.82056e-05	6.67695e-06	1.56031e-05	9.35009e-06	9.11457e-06	1.05748e-05	1.29888e-05	0	7.18332e-06	1.88415e-06	1.6133e-05	1.51438e-05	5.45932e-05	7.19509e-06	1.11047e-05	2.67314e-05	1.59328e-05	2.32104e-05	2.51769e-05	k__Bacteria	p__Proteobacteria	c__Alphaproteobacteria	o__Rickettsiales	f__Rickettsiaceae	g__	538
k__Bacteria;p__Proteobacteria;c__Alphaproteobacteria;o__Rickettsiales;f__Rickettsiaceae;g__Rickettsia	4.07918e-05	2.88628e-05	4.42422e-05	3.95671e-06	7.35995e-06	2.95576e-06	1.33775e-05	8.3138e-06	2.2916e-05	4.35709e-05	3.79185e-05	5.16492e-05	1.43666e-05	2.31986e-06	1.47317e-05	4.72215e-06	0	0	1.82056e-05	0	8.16072e-06	2.00662e-05	1.44844e-05	1.03981e-05	1.19526e-05	7.68968e-06	7.9252e-06	3.35496e-05	4.29233e-05	2.60837e-05	2.4282e-05	1.1458e-05	2.20092e-05	3.41384e-05	3.63876e-05	2.6802e-05	k__Bacteria	p__Proteobacteria	c__Alphaproteobacteria	o__Rickettsiales	f__Rickettsiaceae	g__Rickettsia	539
k__Bacteria;p__Proteobacteria;c__Alphaproteobacteria;o__Rickettsiales;f__Rickettsiaceae;g__Wolbachia	5.06247e-05	6.47676e-06	4.50076e-05	0	4.99299e-06	0	0.000124318	2.56362e-05	2.09965e-05	7.88634e-05	7.77565e-05	8.58701e-05	1.13049e-06	0	0	0	1.03628e-06	0	0	0	0	5.99395e-06	0	0	0	0	0	2.84035e-05	6.48854e-06	0	1.96658e-06	8.66708e-06	0	2.65194e-05	0	1.52027e-05	k__Bacteria	p__Proteobacteria	c__Alphaproteobacteria	o__Rickettsiales	f__Rickettsiaceae	g__Wolbachia	540
k__Bacteria;p__Proteobacteria;c__Alphaproteobacteria;o__Rickettsiales;f__mitochondria;Other	0.000988789	0.000529599	0.000953061	0.000615799	0.000543989	0.000467316	0.000607367	0.000514796	0.000265323	0.000143749	0.000148212	0.000101285	0.000306822	0.000341949	0.00197573	0.00302322	0.00240369	0.00304245	0.000538101	0.00051396	0.000451913	0.000505635	0.00125369	0.000417645	0.0049177	0.0168342	0.00943693	0.000362051	0.000640964	0.000199979	0.000400476	0.000403643	0.000615057	6.86654e-05	9.44194e-05	7.64022e-05	k__Bacteria	p__Proteobacteria	c__Alphaproteobacteria	o__Rickettsiales	f__mitochondria	Other	541
k__Bacteria;p__Proteobacteria;c__Alphaproteobacteria;o__Rickettsiales;f__mitochondria;g__	0	0	0	0	0	0	0	0	0	0	0	0	0	0	0	3.45035e-06	0	0	0	0	0	0	0	0	0	0	0	0	0	0	0	0	0	0	0	0	k__Bacteria	p__Proteobacteria	c__Alphaproteobacteria	o__Rickettsiales	f__mitochondria	g__	542
k__Bacteria;p__Proteobacteria;c__Alphaproteobacteria;o__Sphingomonadales;Other;Other	2.62603e-06	0	0	0	0	8.36091e-07	1.97836e-06	0	0	8.24315e-07	0	0	2.68609e-05	2.08434e-05	2.93338e-05	1.10694e-06	1.16582e-06	1.36601e-06	1.91948e-06	0	0	0.000167089	0.000168419	0.000302818	2.10907e-05	9.41132e-05	0.000109599	9.79639e-05	0.000131855	0.000173189	0	0	0	0	0	0	k__Bacteria	p__Proteobacteria	c__Alphaproteobacteria	o__Sphingomonadales	Other	Other	543
k__Bacteria;p__Proteobacteria;c__Alphaproteobacteria;o__Sphingomonadales;f__;g__	0	0	0	0	0	0	0	0	0	0	0	0	9.62093e-06	9.97421e-06	1.02451e-05	0	0	0	1.77817e-06	2.15499e-06	5.89974e-06	1.6133e-06	1.66041e-06	2.64958e-06	0	2.99109e-06	2.04901e-06	3.33259e-06	8.58465e-06	1.671e-05	0	0	0	1.77817e-06	0	0	k__Bacteria	p__Proteobacteria	c__Alphaproteobacteria	o__Sphingomonadales	f__	g__	544
k__Bacteria;p__Proteobacteria;c__Alphaproteobacteria;o__Sphingomonadales;f__Erythrobacteraceae;Other	0	0	0	0	0	0	0	0	0	0	0	9.06746e-07	4.29821e-06	3.62699e-06	1.88062e-05	0	1.17759e-06	1.5662e-06	0	0	0	1.47199e-06	1.87237e-06	5.18141e-06	2.21387e-06	0	0	0	5.09898e-06	9.197e-06	0	0	0	0	0	0	k__Bacteria	p__Proteobacteria	c__Alphaproteobacteria	o__Sphingomonadales	f__Erythrobacteraceae	Other	545
k__Bacteria;p__Proteobacteria;c__Alphaproteobacteria;o__Sphingomonadales;f__Erythrobacteraceae;g__	0	0	0	1.40134e-06	1.46022e-06	1.04806e-06	0	0	0	8.12539e-07	0	8.47867e-07	7.63433e-05	7.11031e-05	9.17463e-05	2.8274e-05	1.64039e-05	4.14513e-06	1.70751e-06	2.4965e-06	0	5.46403e-05	7.87339e-05	6.8477e-05	3.19599e-05	5.97157e-05	4.82578e-05	4.26877e-05	4.61499e-05	4.50311e-05	1.24118e-05	5.47581e-06	7.40706e-06	1.81349e-06	0	5.20496e-06	k__Bacteria	p__Proteobacteria	c__Alphaproteobacteria	o__Sphingomonadales	f__Erythrobacteraceae	g__	546
k__Bacteria;p__Proteobacteria;c__Alphaproteobacteria;o__Sphingomonadales;f__Erythrobacteraceae;g__Lutibacterium	0	0	0	0	0	0	0	0	0	0	0	0	0	0	0	0	0	0	0	0	0	1.29535e-06	1.80172e-06	2.69669e-06	0	0	5.60534e-06	1.77817e-06	3.21483e-06	6.41788e-06	0	0	0	0	0	0	k__Bacteria	p__Proteobacteria	c__Alphaproteobacteria	o__Sphingomonadales	f__Erythrobacteraceae	g__Lutibacterium	547
k__Bacteria;p__Proteobacteria;c__Alphaproteobacteria;o__Sphingomonadales;f__Sphingomonadaceae;Other	0.000544872	0.00039772	0.000448474	0.00583013	0.00504312	0.00444995	0.0021952	0.00343698	0.00337996	0.00132936	0.00160334	0.00178505	0.00352988	0.00410239	0.00415555	0.0052947	0.00300548	0.00305431	0.00398477	0.00377685	0.00349961	0.00294901	0.00402827	0.00381147	0.00392987	0.00502753	0.00403757	0.00688789	0.00658776	0.00937184	0.000624689	0.000718873	0.000584463	0.000884843	0.00141905	0.00100716	k__Bacteria	p__Proteobacteria	c__Alphaproteobacteria	o__Sphingomonadales	f__Sphingomonadaceae	Other	548
k__Bacteria;p__Proteobacteria;c__Alphaproteobacteria;o__Sphingomonadales;f__Sphingomonadaceae;g__	0.000896442	0.000846854	0.000862316	0.00227582	0.00218423	0.00201021	0.00142062	0.00120542	0.00135864	0.00290506	0.00329367	0.00417093	0.00789418	0.0128072	0.0102088	0.00892642	0.0102659	0.0220661	0.00137363	0.0018341	0.0012699	0.00440572	0.0102303	0.00869393	0.00350821	0.00774524	0.00890027	0.0274635	0.0303696	0.0420614	0.00150929	0.00170824	0.00139091	0.00289583	0.00391083	0.00303025	k__Bacteria	p__Proteobacteria	c__Alphaproteobacteria	o__Sphingomonadales	f__Sphingomonadaceae	g__	549
k__Bacteria;p__Proteobacteria;c__Alphaproteobacteria;o__Sphingomonadales;f__Sphingomonadaceae;g__Blastomonas	1.50732e-06	0	2.61426e-06	1.30713e-06	2.21387e-06	2.04901e-06	0	0	0	8.12539e-07	9.77402e-07	9.18522e-07	0	0	0	8.25493e-06	3.87428e-06	2.67314e-06	0	2.2021e-06	1.04806e-06	1.53087e-06	1.75461e-06	0	6.98313e-06	7.99585e-06	7.74856e-06	0	0	0	0	0	2.42584e-06	0	1.9077e-06	1.66041e-06	k__Bacteria	p__Proteobacteria	c__Alphaproteobacteria	o__Sphingomonadales	f__Sphingomonadaceae	g__Blastomonas	550
k__Bacteria;p__Proteobacteria;c__Alphaproteobacteria;o__Sphingomonadales;f__Sphingomonadaceae;g__Kaistobacter	0.0015474	0.00146318	0.00164036	0.00192921	0.0016389	0.00140755	0.000887387	0.00118546	0.00114332	0.000483991	0.000531295	0.000638267	0.00378816	0.00414653	0.00421621	0.00435178	0.00247078	0.00223887	0.00132473	0.00134032	0.00127079	0.00271843	0.00432835	0.00372011	0.00275677	0.00445886	0.00439781	0.010256	0.0102268	0.0149821	0.000179453	0.000245351	0.000191194	0.000277888	0.000334201	0.000259271	k__Bacteria	p__Proteobacteria	c__Alphaproteobacteria	o__Sphingomonadales	f__Sphingomonadaceae	g__Kaistobacter	551
k__Bacteria;p__Proteobacteria;c__Alphaproteobacteria;o__Sphingomonadales;f__Sphingomonadaceae;g__Novosphingobium	0.00352853	0.00340773	0.0031034	0.000256574	0.000197376	0.000177557	0.000169915	0.000217513	0.000229489	5.14019e-05	5.7808e-05	6.24006e-05	0.000606719	0.000586806	0.000586441	0.000580765	0.000324992	0.000217819	0.000198413	0.000298861	0.000235354	0.000500748	0.000183116	0.00041211	0.000656155	0.000817709	0.000998234	0.00044984	0.000566434	0.000547993	0.000231585	0.000285048	0.000244445	0.000106925	0.000151815	0.000121787	k__Bacteria	p__Proteobacteria	c__Alphaproteobacteria	o__Sphingomonadales	f__Sphingomonadaceae	g__Novosphingobium	552
k__Bacteria;p__Proteobacteria;c__Alphaproteobacteria;o__Sphingomonadales;f__Sphingomonadaceae;g__Sphingobium	7.55072e-05	1.71104e-05	4.6668e-05	0.000173883	0.000282905	0.000112825	0.00011836	7.88281e-05	5.87854e-05	2.9428e-05	4.17221e-05	4.10391e-05	0.000120421	8.52695e-05	9.93535e-05	0.000151709	0.00010881	0.000101285	4.02148e-05	9.80464e-05	6.9584e-05	1.98307e-05	5.13784e-05	0.000109469	0.000342644	0.000295281	0.000245375	0.000186213	0.000221034	0.00031019	4.52431e-05	6.35311e-05	7.00314e-05	5.80671e-05	4.20047e-05	8.16661e-05	k__Bacteria	p__Proteobacteria	c__Alphaproteobacteria	o__Sphingomonadales	f__Sphingomonadaceae	g__Sphingobium	553
k__Bacteria;p__Proteobacteria;c__Alphaproteobacteria;o__Sphingomonadales;f__Sphingomonadaceae;g__Sphingomonas	0.0164447	0.0155747	0.0159821	0.00536588	0.00553792	0.00420391	0.00229971	0.00225054	0.00215125	0.0023582	0.00233243	0.0027183	0.014792	0.018949	0.0174232	0.0143521	0.016402	0.0253124	0.0114479	0.0108083	0.0100424	0.00814736	0.0154148	0.0148163	0.0159976	0.0461575	0.0475158	0.0137522	0.0171441	0.0270473	0.00283502	0.00313848	0.00313441	0.00230561	0.0034194	0.00285063	k__Bacteria	p__Proteobacteria	c__Alphaproteobacteria	o__Sphingomonadales	f__Sphingomonadaceae	g__Sphingomonas	554
k__Bacteria;p__Proteobacteria;c__Alphaproteobacteria;o__Sphingomonadales;f__Sphingomonadaceae;g__Sphingopyxis	0	0	0	0	1.26002e-06	1.16582e-06	0	0	0	0	0	0	1.25531e-05	9.4914e-06	1.36365e-05	1.24825e-06	1.13049e-06	2.67314e-06	0	6.86537e-06	4.1569e-06	6.09051e-05	6.25537e-05	7.48125e-05	2.40229e-06	3.14417e-06	5.94684e-06	0.000148565	0.000172458	0.000209105	3.43857e-06	3.07352e-06	2.37874e-06	0	0	0	k__Bacteria	p__Proteobacteria	c__Alphaproteobacteria	o__Sphingomonadales	f__Sphingomonadaceae	g__Sphingopyxis	555
k__Bacteria;p__Proteobacteria;c__Alphaproteobacteria;o__Sphingomonadales;f__Sphingomonadaceae;g__Zymomonas	0	4.21578e-06	0	0	1.33068e-06	1.00095e-06	0	0	0	1.00095e-05	4.28644e-06	6.53564e-06	0.000298473	0.000812245	0.000403267	0.000195386	0.000173236	0.000815459	2.14204e-05	7.48831e-05	1.0881e-05	0.000493741	0.00243239	0.00192306	4.27231e-05	8.86727e-05	0.000157868	0.000463901	0.000799821	0.000723395	1.83704e-06	3.23838e-06	0	0	2.2021e-06	3.73297e-06	k__Bacteria	p__Proteobacteria	c__Alphaproteobacteria	o__Sphingomonadales	f__Sphingomonadaceae	g__Zymomonas	556
k__Bacteria;p__Proteobacteria;c__Betaproteobacteria;Other;Other;Other	0.000529505	0.000438795	0.00043419	0.000408507	0.000444153	0.000461475	0.000812292	0.000563196	0.000757522	0.000379703	0.000357788	0.00039268	0.000290088	0.00020277	0.000293503	0.000229313	0.000137979	0.000116052	0.000759759	0.000735583	0.00082813	0.000498593	0.000586983	0.000642907	4.24051e-05	9.42427e-05	9.14165e-05	0.000372025	0.000382176	0.000444812	0.00433253	0.00469519	0.00430494	0.000575725	0.000658875	0.000457507	k__Bacteria	p__Proteobacteria	c__Betaproteobacteria	Other	Other	Other	557
k__Bacteria;p__Proteobacteria;c__Betaproteobacteria;o__;f__;g__	0.000266984	0.000211331	0.00023208	0.00226013	0.0023067	0.00222789	0.00520681	0.00435048	0.00519002	0.00237167	0.00233084	0.00219105	0.00164161	0.00141366	0.0015051	0.000530129	0.000335355	0.000218008	0.0013138	0.00148717	0.00134335	0.00218668	0.0025812	0.00273735	0.000152887	0.000293421	0.000275545	0.00447138	0.00467606	0.00463987	0.00268388	0.00294271	0.00263599	0.00290882	0.00300717	0.0028046	k__Bacteria	p__Proteobacteria	c__Betaproteobacteria	o__	f__	g__	558
k__Bacteria;p__Proteobacteria;c__Betaproteobacteria;o__A21b;f__EB1003;g__	0.00165654	0.0016526	0.00151553	0.00129194	0.00114037	0.00127675	0.00202887	0.00182308	0.0022777	0.00217481	0.00202323	0.00158814	0.00113355	0.00084318	0.00126156	0.000870594	0.000549547	0.000301947	0.00195498	0.00187195	0.00205682	0.00173597	0.0018251	0.00171794	0.000397626	0.000355162	0.000422673	0.00123626	0.00129879	0.000894276	0.0029374	0.00284579	0.00272978	0.00349341	0.0026953	0.00256739	k__Bacteria	p__Proteobacteria	c__Betaproteobacteria	o__A21b	f__EB1003	g__	559
k__Bacteria;p__Proteobacteria;c__Betaproteobacteria;o__A21b;f__UD5;g__	6.63574e-05	7.33405e-05	6.17294e-05	0.000514679	0.00045269	0.000383836	0.000624324	0.000550501	0.000693461	0.000313817	0.000317597	0.000268833	0.000334966	0.000456847	0.000491386	0.00120733	0.000844793	0.000579093	0.0020228	0.00200437	0.00226378	0.000330809	0.000369364	0.000317243	4.22991e-05	9.24175e-05	7.73443e-05	0.000620733	0.000574889	0.000652787	0.000409814	0.000414913	0.000396731	0.000263604	0.000238074	0.000265594	k__Bacteria	p__Proteobacteria	c__Betaproteobacteria	o__A21b	f__UD5	g__	560
k__Bacteria;p__Proteobacteria;c__Betaproteobacteria;o__ASSO-13;f__;g__	3.99204e-06	2.29631e-06	1.33068e-06	0	0	0	0	1.47199e-06	0	0	0	0	0	1.10694e-06	0	0	0	0	2.88628e-05	6.58274e-06	2.64958e-05	1.42489e-06	0	0	0	0	0	0	0	0	1.82527e-06	0	0	0	0	1.66041e-06	k__Bacteria	p__Proteobacteria	c__Betaproteobacteria	o__ASSO-13	f__	g__	561
k__Bacteria;p__Proteobacteria;c__Betaproteobacteria;o__Burkholderiales;Other;Other	0.000455764	0.000399604	0.000434237	0.000390231	0.000436969	0.000391679	0.000287957	0.000324627	0.000319293	0.000110764	0.000106325	0.000121751	0.000269021	0.000171069	0.000224555	0.000241312	0.000170303	0.000129288	0.000424522	0.000378502	0.000475194	0.000184705	0.000266054	0.000310013	8.47278e-05	0.000191806	9.27119e-05	0.000516598	0.000483496	0.000624631	0.000189875	0.000191276	0.000133987	0.000152404	0.000209612	0.000158539	k__Bacteria	p__Proteobacteria	c__Betaproteobacteria	o__Burkholderiales	Other	Other	562
k__Bacteria;p__Proteobacteria;c__Betaproteobacteria;o__Burkholderiales;f__;g__	0.000687585	0.000589727	0.00052722	0.00286208	0.0027382	0.00375517	0.00217022	0.0017605	0.00200118	0.00105603	0.00136696	0.00127615	0.00487844	0.00360736	0.00351917	0.00395224	0.00485479	0.00525458	0.0026569	0.003097	0.00377746	0.00107594	0.00172741	0.00156095	0.00101638	0.00129104	0.00153102	0.00256224	0.00341111	0.00375121	0.000400099	0.000385285	0.000430516	0.000516316	0.000707215	0.000694368	k__Bacteria	p__Proteobacteria	c__Betaproteobacteria	o__Burkholderiales	f__	g__	563
k__Bacteria;p__Proteobacteria;c__Betaproteobacteria;o__Burkholderiales;f__Alcaligenaceae;g__	0	2.21387e-06	0	7.45416e-05	9.80581e-05	7.28106e-05	0.000529422	0.000160153	6.16941e-05	8.6977e-05	5.42046e-05	9.62564e-05	0.000863411	0.000611983	0.000529057	0.000107785	0.000138579	0.000222954	2.91336e-05	0.000277535	0.000101897	0.000118701	0.000150579	0.000365572	7.06438e-05	7.42001e-05	2.32928e-05	0.000323426	0.000378749	0.000430234	4.62323e-05	3.2266e-05	4.11098e-05	1.89592e-06	1.50614e-05	1.17288e-05	k__Bacteria	p__Proteobacteria	c__Betaproteobacteria	o__Burkholderiales	f__Alcaligenaceae	g__	564
k__Bacteria;p__Proteobacteria;c__Betaproteobacteria;o__Burkholderiales;f__Alcaligenaceae;g__Pigmentiphaga	0	0	0	0	0	0	0	0	0	0	0	0	1.47552e-05	5.69955e-06	1.15522e-05	0	0	0	0	0	1.29535e-06	0	0	0	9.18522e-06	1.54265e-05	8.03118e-06	0	0	0	2.01368e-06	2.99109e-06	5.05187e-06	0	0	0	k__Bacteria	p__Proteobacteria	c__Betaproteobacteria	o__Burkholderiales	f__Alcaligenaceae	g__Pigmentiphaga	565
k__Bacteria;p__Proteobacteria;c__Betaproteobacteria;o__Burkholderiales;f__Alcaligenaceae;g__Sutterella	0	0	0	1.49554e-06	1.18937e-06	2.23743e-06	1.80172e-06	1.48377e-06	1.62508e-06	0	0	0	0	0	2.69669e-06	0	0	0	0	0	1.29535e-06	0	3.94494e-06	0	0	0	0	1.82527e-06	1.8606e-06	3.15595e-06	0	0	0	0	1.97836e-06	1.60153e-06	k__Bacteria	p__Proteobacteria	c__Betaproteobacteria	o__Burkholderiales	f__Alcaligenaceae	g__Sutterella	566
k__Bacteria;p__Proteobacteria;c__Betaproteobacteria;o__Burkholderiales;f__Burkholderiaceae;Other	0	4.81635e-06	8.2667e-06	0.000198366	9.7646e-05	0.000162013	0.000185636	0.000139521	0.000164757	2.74497e-05	2.55067e-05	4.44777e-05	9.42427e-05	6.99608e-05	7.2893e-05	0.000199425	0.00010344	8.24433e-05	0.00014044	0.000257905	0.000175084	0.000128758	0.000169562	0.00015291	1.36601e-05	5.7019e-05	4.09449e-05	0.000873185	0.00101128	0.0011141	4.37122e-05	0.00019813	4.12275e-05	5.10015e-05	0.000122846	0.000139498	k__Bacteria	p__Proteobacteria	c__Betaproteobacteria	o__Burkholderiales	f__Burkholderiaceae	Other	567
k__Bacteria;p__Proteobacteria;c__Betaproteobacteria;o__Burkholderiales;f__Burkholderiaceae;g__	1.41311e-06	0	0	4.48663e-06	1.07161e-06	9.56205e-06	0	0	0	6.57097e-06	1.5662e-06	8.80839e-06	0.000486416	0.000339382	0.000409331	4.30528e-05	5.80553e-06	2.41995e-05	2.08316e-05	6.40022e-05	1.91712e-05	0.000954851	0.00116391	0.00149535	0.000220799	0.000475159	0.000468022	0.0015521	0.00182725	0.00207681	4.96591e-05	7.85572e-05	1.64745e-05	1.23883e-05	1.50143e-05	4.00028e-05	k__Bacteria	p__Proteobacteria	c__Betaproteobacteria	o__Burkholderiales	f__Burkholderiaceae	g__	568
k__Bacteria;p__Proteobacteria;c__Betaproteobacteria;o__Burkholderiales;f__Burkholderiaceae;g__Burkholderia	0.000417139	0.000390608	0.00044228	0.000486534	0.000562465	0.000433672	0.000201781	0.000266996	0.000255785	0.0023221	0.00274867	0.0029825	0.00145603	0.00089669	0.00115165	0.00035939	0.000325216	0.000245316	7.79684e-05	9.74576e-05	6.83593e-05	0.000509415	0.000772289	0.000613585	0.00213122	0.00316452	0.00183372	0.00556791	0.00595545	0.00618084	0.000838929	0.000855945	0.000961964	0.000733381	0.000734818	0.000846395	k__Bacteria	p__Proteobacteria	c__Betaproteobacteria	o__Burkholderiales	f__Burkholderiaceae	g__Burkholderia	569
k__Bacteria;p__Proteobacteria;c__Betaproteobacteria;o__Burkholderiales;f__Burkholderiaceae;g__Lautropia	0	0	0	0	0	0	0	0	0	8.83195e-07	0	0	0	0	0	0	0	0	0	0	0	0	1.89592e-06	0	0	0	0	0	0	0	0	0	0	0	0	0	k__Bacteria	p__Proteobacteria	c__Betaproteobacteria	o__Burkholderiales	f__Burkholderiaceae	g__Lautropia	570
k__Bacteria;p__Proteobacteria;c__Betaproteobacteria;o__Burkholderiales;f__Burkholderiaceae;g__Pandoraea	1.51909e-06	0	0	0	0	0	0	0	0	0	0	0	1.14226e-06	0	0	0	0	0	0	0	0	0	0	2.96753e-06	0	0	0	0	0	0	0	0	0	0	0	0	k__Bacteria	p__Proteobacteria	c__Betaproteobacteria	o__Burkholderiales	f__Burkholderiaceae	g__Pandoraea	571
k__Bacteria;p__Proteobacteria;c__Betaproteobacteria;o__Burkholderiales;f__Burkholderiaceae;g__Salinispora	0	0	0	0	0	0	0	0	0	3.72119e-06	0	0	6.42966e-06	3.56811e-06	1.2035e-05	1.49554e-06	0	4.02737e-06	0	0	0	1.13167e-05	1.05748e-05	4.71037e-06	2.27275e-06	0	0	1.80172e-06	1.62508e-06	0	5.00477e-06	1.4661e-05	1.23058e-05	0	0	0	k__Bacteria	p__Proteobacteria	c__Betaproteobacteria	o__Burkholderiales	f__Burkholderiaceae	g__Salinispora	572
k__Bacteria;p__Proteobacteria;c__Betaproteobacteria;o__Burkholderiales;f__Comamonadaceae;Other	0.000386404	0.000344116	0.00038313	0.00203509	0.0023489	0.00212327	0.000945937	0.000899634	0.000931523	0.000722677	0.000869852	0.000763316	0.00251645	0.00164618	0.00187561	0.00177933	0.000695533	0.000830862	0.00256577	0.00253852	0.00286542	0.00135006	0.00186519	0.00182473	0.00044301	0.000591634	0.000592529	0.00457975	0.0045304	0.00501797	0.000813929	0.000804567	0.000791095	0.000864012	0.000895453	0.00113429	k__Bacteria	p__Proteobacteria	c__Betaproteobacteria	o__Burkholderiales	f__Comamonadaceae	Other	573
k__Bacteria;p__Proteobacteria;c__Betaproteobacteria;o__Burkholderiales;f__Comamonadaceae;g__	0.015025	0.0130393	0.0132022	0.0197343	0.0207442	0.0175408	0.0144285	0.0111021	0.0103834	0.0122966	0.0152735	0.0127536	0.0214781	0.0149656	0.0191058	0.0194031	0.0139425	0.0139613	0.0160751	0.0182621	0.0206881	0.0139864	0.0151758	0.0137555	0.015341	0.0334781	0.0234157	0.0237326	0.0238664	0.0275028	0.0119899	0.0121018	0.0116296	0.00850403	0.00986811	0.0102389	k__Bacteria	p__Proteobacteria	c__Betaproteobacteria	o__Burkholderiales	f__Comamonadaceae	g__	574
k__Bacteria;p__Proteobacteria;c__Betaproteobacteria;o__Burkholderiales;f__Comamonadaceae;g__Acidovorax	0	2.17855e-06	0	3.11002e-05	3.92256e-05	2.21505e-05	3.22072e-05	3.13946e-05	3.87193e-05	3.7683e-06	2.41407e-06	2.60248e-06	0.000147894	5.00595e-05	7.61078e-05	3.4056e-05	1.75461e-05	2.55773e-05	7.30696e-05	0.0001419	5.53704e-05	5.80553e-06	2.48354e-05	1.33657e-05	6.66518e-06	7.7309e-05	4.59143e-05	2.64605e-05	4.00735e-05	5.74901e-05	5.41693e-06	8.86727e-06	0	1.64863e-06	0	3.27371e-06	k__Bacteria	p__Proteobacteria	c__Betaproteobacteria	o__Burkholderiales	f__Comamonadaceae	g__Acidovorax	575
k__Bacteria;p__Proteobacteria;c__Betaproteobacteria;o__Burkholderiales;f__Comamonadaceae;g__Delftia	1.17877e-05	4.46308e-06	4.0627e-06	0.000332128	0.000306257	0.000241748	0.000178288	9.83997e-05	0.000125885	2.39169e-05	3.50098e-05	2.08787e-05	6.44143e-05	7.49302e-05	6.34723e-05	4.71861e-05	3.81893e-05	0.000161519	4.0886e-05	3.43975e-05	3.55515e-05	6.95957e-05	6.68284e-05	6.73348e-05	2.05019e-05	1.90299e-05	1.73342e-05	4.95413e-05	6.10346e-05	0.000100979	9.94006e-05	9.1393e-05	0.000107703	4.89525e-05	2.93927e-05	2.13733e-05	k__Bacteria	p__Proteobacteria	c__Betaproteobacteria	o__Burkholderiales	f__Comamonadaceae	g__Delftia	576
k__Bacteria;p__Proteobacteria;c__Betaproteobacteria;o__Burkholderiales;f__Comamonadaceae;g__Giesbergeria	0	0	0	0	0	0	0	0	0	0	0	0	0	0	0	0	0	0	0	0	1.30713e-06	0	0	0	0	0	1.75461e-06	0	0	0	0	0	0	0	0	0	k__Bacteria	p__Proteobacteria	c__Betaproteobacteria	o__Burkholderiales	f__Comamonadaceae	g__Giesbergeria	577
k__Bacteria;p__Proteobacteria;c__Betaproteobacteria;o__Burkholderiales;f__Comamonadaceae;g__Hydrogenophaga	0	0	0	0	0	0	0	0	0	1.01273e-06	1.66041e-06	1.9077e-06	0	0	0	0	0	0	0	0	0	0	0	0	0	0	0	1.83704e-06	0	0	8.6082e-06	2.67314e-06	4.86346e-06	0	4.02737e-06	0	k__Bacteria	p__Proteobacteria	c__Betaproteobacteria	o__Burkholderiales	f__Comamonadaceae	g__Hydrogenophaga	578
k__Bacteria;p__Proteobacteria;c__Betaproteobacteria;o__Burkholderiales;f__Comamonadaceae;g__Hylemonella	1.33068e-06	0	0	1.35423e-06	2.56715e-06	0	3.87428e-06	0	0	1.00095e-06	9.06746e-07	6.59452e-07	0.000108739	0.000183587	9.66921e-05	1.51674e-05	4.78456e-05	2.38345e-05	0	2.10789e-06	2.4965e-06	0	0	1.63685e-06	2.09612e-06	7.46594e-06	3.05939e-05	1.2141e-05	8.83195e-06	1.29064e-05	0	0	0	0	0	0	k__Bacteria	p__Proteobacteria	c__Betaproteobacteria	o__Burkholderiales	f__Comamonadaceae	g__Hylemonella	579
k__Bacteria;p__Proteobacteria;c__Betaproteobacteria;o__Burkholderiales;f__Comamonadaceae;g__Leptothrix	0	0	0	0	0	0	0	0	0	0	0	0	2.08434e-06	0	0	0	0	0	0	0	0	0	0	0	0	0	0	1.20703e-05	1.79347e-05	2.84506e-05	0	0	0	0	0	0	k__Bacteria	p__Proteobacteria	c__Betaproteobacteria	o__Burkholderiales	f__Comamonadaceae	g__Leptothrix	580
k__Bacteria;p__Proteobacteria;c__Betaproteobacteria;o__Burkholderiales;f__Comamonadaceae;g__Limnobacter	3.94494e-06	2.13144e-06	4.02737e-06	0.000114556	9.51024e-05	9.97539e-05	1.89475e-05	4.4513e-05	3.51865e-05	3.93316e-06	3.8625e-06	6.48854e-06	0.00022008	0.000131714	0.000231397	0.000122599	6.40728e-05	4.21225e-05	0.000127981	0.000120562	8.52106e-05	0.000111271	0.00010397	0.000109657	2.95458e-05	4.28173e-05	3.78125e-05	0	0	0	1.78994e-06	2.86155e-06	2.67314e-06	1.18584e-05	2.98166e-05	3.27489e-05	k__Bacteria	p__Proteobacteria	c__Betaproteobacteria	o__Burkholderiales	f__Comamonadaceae	g__Limnobacter	581
k__Bacteria;p__Proteobacteria;c__Betaproteobacteria;o__Burkholderiales;f__Comamonadaceae;g__Limnohabitans	4.02148e-05	2.84035e-05	2.60366e-05	6.05283e-06	7.50127e-06	7.57192e-06	1.91948e-06	3.02641e-06	7.3364e-06	1.08456e-05	6.84181e-06	1.01037e-05	1.77699e-05	1.05512e-05	1.98071e-05	4.20401e-06	2.63781e-06	1.44844e-06	1.80172e-06	0	2.44939e-06	4.46308e-06	3.85073e-06	0	2.26098e-06	1.42489e-06	5.53469e-06	1.86531e-05	2.6119e-05	1.93596e-05	1.70751e-06	8.77307e-06	9.91533e-06	1.58975e-06	0	1.8606e-06	k__Bacteria	p__Proteobacteria	c__Betaproteobacteria	o__Burkholderiales	f__Comamonadaceae	g__Limnohabitans	582
k__Bacteria;p__Proteobacteria;c__Betaproteobacteria;o__Burkholderiales;f__Comamonadaceae;g__Methylibium	0.000156267	0.000115381	9.67392e-05	0.00615417	0.0062964	0.00576823	0.00498494	0.00521756	0.00488482	0.00109025	0.00131771	0.00131488	0.00317538	0.00293057	0.00336514	0.00350075	0.002131	0.00199628	0.00305843	0.00406629	0.00366336	0.00114629	0.00139243	0.00153376	0.00197429	0.00239863	0.00175937	0.00645618	0.00632737	0.00723341	0.000634946	0.000569555	0.000608462	0.0013292	0.00156496	0.00184563	k__Bacteria	p__Proteobacteria	c__Betaproteobacteria	o__Burkholderiales	f__Comamonadaceae	g__Methylibium	583
k__Bacteria;p__Proteobacteria;c__Betaproteobacteria;o__Burkholderiales;f__Comamonadaceae;g__Paucibacter	0	0	0	1.73695e-05	1.02804e-05	1.81585e-05	1.14815e-05	1.09281e-05	6.85359e-06	9.18522e-07	5.69955e-06	2.81445e-06	1.93478e-05	2.55538e-05	2.75203e-05	1.83822e-05	1.05748e-05	1.2824e-05	6.78293e-06	1.33775e-05	1.18466e-05	1.40134e-06	1.45315e-05	3.04997e-06	9.57383e-06	6.58274e-06	5.91152e-06	4.2676e-05	6.76763e-05	6.27775e-05	0	0	0	1.55442e-06	2.04901e-06	1.60153e-06	k__Bacteria	p__Proteobacteria	c__Betaproteobacteria	o__Burkholderiales	f__Comamonadaceae	g__Paucibacter	584
k__Bacteria;p__Proteobacteria;c__Betaproteobacteria;o__Burkholderiales;f__Comamonadaceae;g__Polaromonas	1.51909e-06	8.514e-06	0	2.99226e-05	3.0111e-05	5.0189e-05	5.94684e-06	5.32272e-06	1.81349e-06	4.73392e-06	7.80744e-06	9.06746e-07	6.50856e-05	4.52902e-05	5.35334e-05	2.36107e-05	1.94892e-05	1.14933e-05	1.53205e-05	3.1218e-05	3.04525e-05	3.7577e-05	6.28835e-05	8.27377e-05	2.69669e-06	1.77817e-06	3.82718e-06	2.38463e-05	3.86957e-05	4.56553e-05	8.63175e-06	0	2.44939e-06	3.68587e-06	0	3.27371e-06	k__Bacteria	p__Proteobacteria	c__Betaproteobacteria	o__Burkholderiales	f__Comamonadaceae	g__Polaromonas	585
k__Bacteria;p__Proteobacteria;c__Betaproteobacteria;o__Burkholderiales;f__Comamonadaceae;g__Ramlibacter	0	0	2.77912e-06	9.85645e-06	1.7711e-05	1.27062e-05	7.52482e-06	6.44143e-06	8.41979e-06	0	9.77402e-07	9.42074e-07	4.94942e-05	2.23743e-05	2.88746e-05	7.5837e-06	2.48472e-06	1.5662e-06	1.58975e-06	0	3.89783e-06	1.00095e-05	1.26473e-05	1.88179e-05	0	4.07447e-06	0	0.00011856	0.000163061	0.000129488	3.72119e-06	0	0	6.57097e-06	4.43952e-06	1.83704e-06	k__Bacteria	p__Proteobacteria	c__Betaproteobacteria	o__Burkholderiales	f__Comamonadaceae	g__Ramlibacter	586
k__Bacteria;p__Proteobacteria;c__Betaproteobacteria;o__Burkholderiales;f__Comamonadaceae;g__Rhodoferax	2.4753e-05	3.24898e-05	3.24074e-05	5.46874e-05	4.99888e-05	3.55397e-05	3.8048e-05	4.37711e-05	3.71648e-05	1.53794e-05	1.97365e-05	1.40958e-05	0.00021305	0.000168266	0.000202087	0.000216147	9.87058e-05	9.83997e-05	0.000287109	0.000466692	0.000300793	3.2372e-05	3.96849e-05	3.92374e-05	1.56031e-05	3.14888e-05	1.7499e-05	0.000187379	0.000194844	0.000279195	3.72708e-05	2.02075e-05	2.60366e-05	1.38838e-05	3.82953e-05	1.48494e-05	k__Bacteria	p__Proteobacteria	c__Betaproteobacteria	o__Burkholderiales	f__Comamonadaceae	g__Rhodoferax	587
k__Bacteria;p__Proteobacteria;c__Betaproteobacteria;o__Burkholderiales;f__Comamonadaceae;g__Roseateles	0	0	0	1.29535e-06	0	0	0	0	0	0	0	0	0	1.43666e-06	0	0	0	0	0	0	0	0	0	0	0	1.2247e-06	1.77817e-06	0	0	3.34436e-06	0	0	0	0	0	0	k__Bacteria	p__Proteobacteria	c__Betaproteobacteria	o__Burkholderiales	f__Comamonadaceae	g__Roseateles	588
k__Bacteria;p__Proteobacteria;c__Betaproteobacteria;o__Burkholderiales;f__Comamonadaceae;g__Rubrivivax	0	0	2.70846e-06	0.000844864	0.00108394	0.000824327	0.000330644	0.000171481	0.000173283	4.22874e-05	5.40044e-05	4.61852e-05	0.00170504	0.00150894	0.00126955	0.000359236	0.000349333	0.000891296	5.43812e-05	0.000200697	9.50788e-05	0.00087143	0.00195447	0.002001	0.0001791	0.000285213	0.000317997	0.00118074	0.00166151	0.00160398	0.000101638	0.000100272	0.000143784	2.33634e-05	2.31161e-05	3.42679e-05	k__Bacteria	p__Proteobacteria	c__Betaproteobacteria	o__Burkholderiales	f__Comamonadaceae	g__Rubrivivax	589
k__Bacteria;p__Proteobacteria;c__Betaproteobacteria;o__Burkholderiales;f__Comamonadaceae;g__Variovorax	2.4965e-06	4.67504e-06	5.60534e-06	3.48803e-05	4.22874e-05	3.66585e-05	2.93574e-05	2.42702e-05	2.40818e-05	1.20703e-05	1.6557e-05	1.70398e-05	0.000179218	6.81591e-05	7.44121e-05	8.19605e-05	2.83211e-05	3.08412e-05	7.6414e-05	7.13503e-05	7.72854e-05	0.000116158	0.000165464	0.000104276	2.43762e-06	1.66041e-05	1.12342e-05	0.000117524	0.000147305	0.000169067	1.40016e-05	8.79662e-06	4.96944e-06	0	6.18236e-06	3.49745e-06	k__Bacteria	p__Proteobacteria	c__Betaproteobacteria	o__Burkholderiales	f__Comamonadaceae	g__Variovorax	590
k__Bacteria;p__Proteobacteria;c__Betaproteobacteria;o__Burkholderiales;f__Oxalobacteraceae;Other	1.57797e-05	1.10223e-05	1.38367e-05	6.18472e-05	7.80155e-05	8.17956e-05	6.31896e-05	2.2021e-05	2.9534e-05	1.46375e-05	1.48141e-05	1.50967e-05	0.000269551	0.000103817	0.000206067	7.05143e-05	3.92138e-05	4.07565e-05	8.29379e-05	0.000111212	0.000103958	2.35048e-05	2.35048e-05	3.32905e-05	1.41193e-05	0.000223531	4.82224e-05	0.000211767	0.000229689	0.000333082	3.82129e-05	2.07139e-05	1.24001e-05	1.54382e-05	6.25302e-06	2.63074e-05	k__Bacteria	p__Proteobacteria	c__Betaproteobacteria	o__Burkholderiales	f__Oxalobacteraceae	Other	591
k__Bacteria;p__Proteobacteria;c__Betaproteobacteria;o__Burkholderiales;f__Oxalobacteraceae;g__	0.00547067	0.00436139	0.00629693	0.00423856	0.004363	0.00497939	0.00323433	0.00310782	0.00332531	0.000645497	0.000462617	0.000461734	0.00355891	0.0026729	0.00376213	0.00389037	0.00257935	0.00270825	0.0119398	0.0134194	0.0134697	0.00275742	0.00259967	0.00263397	0.0011035	0.00120204	0.00144938	0.00781891	0.00546774	0.00791345	0.0011258	0.000858147	0.000868157	0.000595897	0.000545979	0.000765765	k__Bacteria	p__Proteobacteria	c__Betaproteobacteria	o__Burkholderiales	f__Oxalobacteraceae	g__	592
k__Bacteria;p__Proteobacteria;c__Betaproteobacteria;o__Burkholderiales;f__Oxalobacteraceae;g__Janthinobacterium	0.000137661	2.10789e-06	1.13284e-05	7.17978e-05	6.62985e-05	3.24898e-05	0.000202028	0.000231927	0.000295882	0.000256268	0.00016166	0.000165887	0.000306669	0.000236308	0.000439607	0.000252441	0.0001785	0.000158622	0.000187979	0.00070917	0.00038857	9.59974e-05	0.00027412	0.000209906	0.000229854	6.73819e-05	0.00015987	0.000556719	0.00037988	0.000776081	0.000230526	0.000172541	0.00013136	1.22234e-05	1.46375e-05	1.31419e-05	k__Bacteria	p__Proteobacteria	c__Betaproteobacteria	o__Burkholderiales	f__Oxalobacteraceae	g__Janthinobacterium	593
k__Bacteria;p__Proteobacteria;c__Betaproteobacteria;o__Burkholderiales;f__Oxalobacteraceae;g__Oxalobacter	0	0	0	0	0	0	0	0	0	0	0	0	0	1.2247e-06	0	0	0	0	0	0	0	0	0	0	0	0	0	1.66041e-06	3.40324e-06	0	0	0	0	0	0	0	k__Bacteria	p__Proteobacteria	c__Betaproteobacteria	o__Burkholderiales	f__Oxalobacteraceae	g__Oxalobacter	594
k__Bacteria;p__Proteobacteria;c__Betaproteobacteria;o__Burkholderiales;f__Oxalobacteraceae;g__Ralstonia	0	0	0	0	0	0	0	0	0	0	0	0	0	0	0	0	0	0	0	0	0	0	0	2.69669e-06	0	0	0	0	0	0	0	0	0	0	0	0	k__Bacteria	p__Proteobacteria	c__Betaproteobacteria	o__Burkholderiales	f__Oxalobacteraceae	g__Ralstonia	595
k__Bacteria;p__Proteobacteria;c__Betaproteobacteria;o__Ellin6067;f__;g__	0.00311284	0.00277696	0.00259828	0.00288899	0.00315531	0.00357707	0.00319861	0.00344007	0.00401762	0.00204242	0.00225262	0.00275798	0.00222871	0.00121875	0.00206923	0.00372221	0.00177376	0.00148677	0.00606976	0.00482965	0.00578114	0.00301361	0.00335037	0.00351434	0.000916097	0.00128376	0.00103563	0.00184218	0.00212439	0.00237716	0.00260474	0.00241131	0.00251033	0.00259335	0.00288581	0.00300756	k__Bacteria	p__Proteobacteria	c__Betaproteobacteria	o__Ellin6067	f__	g__	596
k__Bacteria;p__Proteobacteria;c__Betaproteobacteria;o__Gallionellales;f__Gallionellaceae;Other	1.35423e-06	0	1.47199e-06	0	0	0	0	0	0	0	0	0	0	0	0	0	0	0	1.70751e-06	0	1.05983e-06	0	0	0	0	0	0	0	0	0	0	0	0	0	0	0	k__Bacteria	p__Proteobacteria	c__Betaproteobacteria	o__Gallionellales	f__Gallionellaceae	Other	597
k__Bacteria;p__Proteobacteria;c__Betaproteobacteria;o__Gallionellales;f__Gallionellaceae;g__Gallionella	0.000182209	0.000104158	0.000125272	1.02686e-05	5.21674e-06	5.46403e-06	7.98408e-06	4.03914e-06	1.94067e-05	7.30108e-07	4.13335e-06	3.28548e-06	4.81635e-06	2.11967e-06	6.47676e-06	4.59614e-05	3.29844e-05	1.77345e-05	0.00270371	0.00184471	0.00191597	6.93602e-05	2.16677e-05	1.91006e-05	4.75747e-06	1.70751e-06	1.89592e-06	0	1.24589e-05	9.71514e-06	1.03393e-05	5.68777e-06	2.39051e-06	3.35614e-06	6.50031e-06	4.86346e-06	k__Bacteria	p__Proteobacteria	c__Betaproteobacteria	o__Gallionellales	f__Gallionellaceae	g__Gallionella	598
k__Bacteria;p__Proteobacteria;c__Betaproteobacteria;o__Hydrogenophilales;f__Hydrogenophilaceae;g__Thiobacillus	0	0	0	1.58975e-06	2.61426e-06	0	0	0	0	1.08456e-05	7.88987e-06	6.61807e-06	2.19032e-06	6.359e-06	6.25302e-06	2.43762e-06	0	0	0	0	0	5.81731e-06	3.56811e-06	7.042e-06	0	0	0	1.19526e-05	6.81826e-06	1.63921e-05	1.49554e-06	0	2.16677e-06	0	0	0	k__Bacteria	p__Proteobacteria	c__Betaproteobacteria	o__Hydrogenophilales	f__Hydrogenophilaceae	g__Thiobacillus	599
k__Bacteria;p__Proteobacteria;c__Betaproteobacteria;o__IS-44;f__;g__	2.79325e-05	2.05843e-05	3.1218e-05	0.00055129	0.000549041	0.000547851	0.000563325	0.000534533	0.000635335	0.000112837	0.000129017	0.000113108	2.54596e-05	2.11967e-05	3.27724e-05	6.65811e-05	2.79561e-05	1.20703e-05	9.22173e-05	6.72052e-05	8.39977e-05	0.000109422	8.85196e-05	8.09477e-05	2.39051e-06	3.01464e-06	3.67409e-06	6.40257e-05	8.78837e-05	9.78815e-05	0.000171304	0.000177381	0.000185129	0.000148918	0.000217007	0.000188085	k__Bacteria	p__Proteobacteria	c__Betaproteobacteria	o__IS-44	f__	g__	600
k__Bacteria;p__Proteobacteria;c__Betaproteobacteria;o__MND1;f__;g__	0.000261732	0.000261744	0.000193926	0.00239638	0.0026637	0.0022607	0.00361662	0.00352967	0.00377906	0.00148887	0.00158081	0.00174544	0.00118922	0.00097971	0.0012144	0.00193136	0.00126917	0.00090067	0.00211854	0.00210148	0.00227553	0.00180077	0.00213397	0.00180726	0.000287274	0.000405869	0.000398804	0.000910044	0.00100622	0.00110335	0.00173149	0.00178485	0.00173674	0.00272301	0.00299549	0.00343042	k__Bacteria	p__Proteobacteria	c__Betaproteobacteria	o__MND1	f__	g__	601
k__Bacteria;p__Proteobacteria;c__Betaproteobacteria;o__Methylophilales;Other;Other	0	0	0	2.87333e-06	2.42584e-06	1.8606e-06	3.7683e-06	0	4.00382e-06	1.96658e-06	0	8.24315e-07	0	0	0	0	0	2.92043e-06	0	0	1.04806e-06	0	0	1.30713e-06	0	0	0	0	1.53087e-06	0	0	0	0	0	0	0	k__Bacteria	p__Proteobacteria	c__Betaproteobacteria	o__Methylophilales	Other	Other	602
k__Bacteria;p__Proteobacteria;c__Betaproteobacteria;o__Methylophilales;f__;g__	0.00259715	0.0016309	0.0017032	5.75843e-06	5.0401e-06	7.44239e-06	1.23176e-05	2.67314e-06	1.40369e-05	9.06746e-07	2.69669e-06	2.82622e-06	0	2.48472e-06	1.36601e-06	2.07139e-05	1.07514e-05	4.35709e-06	0.000247024	0.000188721	0.000235731	0.000158422	2.15499e-05	8.77307e-06	2.30808e-06	1.47199e-06	0	0	1.74284e-06	0	5.34627e-06	5.20496e-06	5.27562e-06	5.41693e-06	2.29631e-06	6.66518e-06	k__Bacteria	p__Proteobacteria	c__Betaproteobacteria	o__Methylophilales	f__	g__	603
k__Bacteria;p__Proteobacteria;c__Betaproteobacteria;o__Methylophilales;f__Methylophilaceae;g__	0	0	0	3.20423e-05	4.44777e-05	4.65385e-05	3.14653e-05	3.54809e-05	4.48427e-05	1.99013e-06	1.88415e-06	1.58975e-06	3.43857e-06	1.23647e-06	4.76925e-06	1.99366e-05	7.05378e-06	8.45512e-06	2.85684e-05	1.43195e-05	3.47037e-05	1.87473e-05	5.03421e-05	5.70661e-05	2.26098e-06	1.20232e-05	2.37874e-05	3.28548e-06	1.80172e-06	0	7.00668e-06	2.838e-06	0	0	2.01368e-06	0	k__Bacteria	p__Proteobacteria	c__Betaproteobacteria	o__Methylophilales	f__Methylophilaceae	g__	604
k__Bacteria;p__Proteobacteria;c__Betaproteobacteria;o__Neisseriales;f__Neisseriaceae;Other	0	0	0	0	1.17759e-06	1.00095e-06	0	0	0	0	0	0	0	0	0	0	0	0	1.89592e-06	0	1.23647e-06	0	0	0	0	0	0	0	0	0	0	0	0	1.74284e-06	0	1.67218e-06	k__Bacteria	p__Proteobacteria	c__Betaproteobacteria	o__Neisseriales	f__Neisseriaceae	Other	605
k__Bacteria;p__Proteobacteria;c__Betaproteobacteria;o__Neisseriales;f__Neisseriaceae;g__	0	0	0	1.40134e-06	2.56715e-06	1.9548e-06	3.34436e-06	6.55919e-06	0	1.88415e-06	0	0	9.18522e-07	0	4.07447e-06	1.18937e-06	1.23647e-06	1.47199e-06	0	4.38065e-06	0	1.40134e-06	1.99013e-06	6.79471e-06	0	0	0	0	0	0	1.80172e-06	6.00572e-06	2.47294e-06	3.62699e-06	3.99204e-06	6.28835e-06	k__Bacteria	p__Proteobacteria	c__Betaproteobacteria	o__Neisseriales	f__Neisseriaceae	g__	606
k__Bacteria;p__Proteobacteria;c__Betaproteobacteria;o__Neisseriales;f__Neisseriaceae;g__Neisseria	0	0	0	1.44844e-06	0	0	0	0	0	8.00763e-07	0	0	0	0	0	1.35423e-06	0	0	0	0	1.20114e-06	0	0	0	0	1.47199e-06	0	0	0	0	0	0	0	0	2.13144e-06	0	k__Bacteria	p__Proteobacteria	c__Betaproteobacteria	o__Neisseriales	f__Neisseriaceae	g__Neisseria	607
k__Bacteria;p__Proteobacteria;c__Betaproteobacteria;o__Nitrosomonadales;f__Nitrosomonadaceae;g__	2.57893e-06	0	0	0	1.26002e-06	0	0	0	0	1.01273e-06	2.73202e-06	0	0	0	0	0	0	0	0	0	0	3.01464e-06	1.57797e-06	0	0	0	0	0	0	0	1.82527e-06	0	0	0	0	0	k__Bacteria	p__Proteobacteria	c__Betaproteobacteria	o__Nitrosomonadales	f__Nitrosomonadaceae	g__	608
k__Bacteria;p__Proteobacteria;c__Betaproteobacteria;o__Procabacteriales;f__Procabacteriaceae;g__	1.15757e-05	8.97326e-06	6.9478e-06	0	8.59643e-06	5.31094e-06	5.39337e-06	6.66518e-06	2.27629e-05	9.77402e-07	8.00763e-07	0	9.42074e-07	9.37364e-06	0	1.23529e-05	1.07161e-06	1.08692e-05	6.68873e-06	8.83195e-06	9.10279e-06	1.60153e-06	2.34576e-05	1.3719e-05	0	2.81445e-06	0	0	0	3.40324e-06	1.16346e-05	3.04997e-06	2.08787e-05	0	1.07279e-05	3.46212e-06	k__Bacteria	p__Proteobacteria	c__Betaproteobacteria	o__Procabacteriales	f__Procabacteriaceae	g__	609
k__Bacteria;p__Proteobacteria;c__Betaproteobacteria;o__Procabacteriales;f__Procabacteriaceae;g__Procabacter	0	0	0	0	0	0	0	1.34246e-06	1.78994e-06	1.20114e-06	0	0	3.25016e-06	1.2718e-06	1.00095e-06	2.66136e-06	0	1.29535e-06	0	0	0	0	0	0	0	1.43666e-06	0	0	0	0	0	0	0	0	2.09612e-06	0	k__Bacteria	p__Proteobacteria	c__Betaproteobacteria	o__Procabacteriales	f__Procabacteriaceae	g__Procabacter	610
k__Bacteria;p__Proteobacteria;c__Betaproteobacteria;o__Rhodocyclales;f__Rhodocyclaceae;Other	2.47648e-05	1.3507e-05	1.85589e-05	0.000141064	0.000196328	0.000160541	0.000354243	0.000293209	0.000387275	0.000164993	0.000185459	0.000184329	0.000408578	0.000389819	0.000426866	0.000677163	0.000460992	0.000376312	0.00178014	0.00166709	0.00163846	0.000206726	0.000268173	0.000191547	0.000125296	0.000214204	0.00050938	0.000187614	0.000152628	0.000190841	3.67056e-05	2.25156e-05	1.68396e-05	0.000227829	0.000137142	0.000192584	k__Bacteria	p__Proteobacteria	c__Betaproteobacteria	o__Rhodocyclales	f__Rhodocyclaceae	Other	611
k__Bacteria;p__Proteobacteria;c__Betaproteobacteria;o__Rhodocyclales;f__Rhodocyclaceae;g__	3.51511e-05	3.22189e-05	2.73202e-05	0.000439831	0.000513007	0.000425535	0.000556012	0.000502561	0.000511205	7.18685e-05	6.57921e-05	5.56177e-05	0.000665528	0.000433272	0.000563867	0.000272554	0.000173836	0.000176486	0.000472721	0.000429374	0.000438677	7.04907e-05	8.77778e-05	8.21018e-05	3.22189e-05	3.39147e-05	3.38676e-05	0.00194123	0.00195884	0.00211419	9.01683e-05	8.80486e-05	7.09264e-05	0.000109375	0.000106925	0.000128782	k__Bacteria	p__Proteobacteria	c__Betaproteobacteria	o__Rhodocyclales	f__Rhodocyclaceae	g__	612
k__Bacteria;p__Proteobacteria;c__Betaproteobacteria;o__Rhodocyclales;f__Rhodocyclaceae;g__Azoarcus	0	0	0	0	0	0	0	0	0	0	0	6.45321e-06	0	0	0	0	0	0	0	0	0	0	0	0	2.42584e-06	0	0	0	1.54265e-06	0	0	0	0	0	0	0	k__Bacteria	p__Proteobacteria	c__Betaproteobacteria	o__Rhodocyclales	f__Rhodocyclaceae	g__Azoarcus	613
k__Bacteria;p__Proteobacteria;c__Betaproteobacteria;o__Rhodocyclales;f__Rhodocyclaceae;g__Azovibrio	0	0	0	0	0	0	3.56811e-06	0	0	0	8.36091e-07	7.77211e-07	0	0	0	0	0	0	0	0	2.40229e-06	0	0	0	0	0	0	0	0	0	0	0	0	1.63685e-06	1.87237e-06	1.75461e-06	k__Bacteria	p__Proteobacteria	c__Betaproteobacteria	o__Rhodocyclales	f__Rhodocyclaceae	g__Azovibrio	614
k__Bacteria;p__Proteobacteria;c__Betaproteobacteria;o__Rhodocyclales;f__Rhodocyclaceae;g__Candidatus Accumulibacter	0	0	0	0	0	0	0	0	0	0	0	0	0	0	0	0	0	0	6.95957e-06	1.3401e-05	7.08911e-06	0	0	0	0	0	0	0	0	0	0	0	0	0	0	0	k__Bacteria	p__Proteobacteria	c__Betaproteobacteria	o__Rhodocyclales	f__Rhodocyclaceae	g__Candidatus Accumulibacter	615
k__Bacteria;p__Proteobacteria;c__Betaproteobacteria;o__Rhodocyclales;f__Rhodocyclaceae;g__Dechloromonas	1.20114e-06	0	0	0	0	0	0	0	0	0	0	0	0	0	0	0	0	0	9.44429e-06	9.82112e-06	1.44608e-05	0	0	0	0	0	0	0	0	0	0	0	0	0	0	0	k__Bacteria	p__Proteobacteria	c__Betaproteobacteria	o__Rhodocyclales	f__Rhodocyclaceae	g__Dechloromonas	616
k__Bacteria;p__Proteobacteria;c__Betaproteobacteria;o__Rhodocyclales;f__Rhodocyclaceae;g__Propionivibrio	1.19997e-05	2.45057e-05	1.63332e-05	2.95576e-06	1.2247e-06	0	1.82527e-06	2.63781e-06	1.50732e-06	0	0	2.67314e-06	2.02546e-06	1.15404e-06	1.17759e-06	3.25722e-05	1.06219e-05	1.45079e-05	0.00414389	0.00448355	0.00445625	1.2824e-05	5.69955e-06	6.72405e-06	0	1.44844e-06	0	1.31655e-05	1.32715e-05	6.15881e-06	5.45225e-06	0	2.5907e-06	1.68396e-06	4.32177e-06	3.29726e-06	k__Bacteria	p__Proteobacteria	c__Betaproteobacteria	o__Rhodocyclales	f__Rhodocyclaceae	g__Propionivibrio	617
k__Bacteria;p__Proteobacteria;c__Betaproteobacteria;o__Rhodocyclales;f__Rhodocyclaceae;g__Sulfuritalea	1.40134e-06	2.08434e-06	1.3189e-06	0	0	0	0	0	0	0	0	0	0	0	0	1.2247e-06	0	0	1.77463e-05	1.14933e-05	6.13526e-06	0	0	0	0	0	0	0	0	0	0	0	0	0	0	0	k__Bacteria	p__Proteobacteria	c__Betaproteobacteria	o__Rhodocyclales	f__Rhodocyclaceae	g__Sulfuritalea	618
k__Bacteria;p__Proteobacteria;c__Betaproteobacteria;o__Rhodocyclales;f__Rhodocyclaceae;g__Thauera	0	0	0	3.08529e-06	0	1.02451e-06	0	1.43666e-06	0	1.16582e-06	9.18522e-07	8.71419e-07	0	1.48377e-06	0	1.18937e-06	0	0	1.68396e-06	0	0	1.3189e-06	1.84882e-06	0	2.33163e-06	0	0	0	3.49745e-06	2.97931e-06	0	0	0	0	0	0	k__Bacteria	p__Proteobacteria	c__Betaproteobacteria	o__Rhodocyclales	f__Rhodocyclaceae	g__Thauera	619
k__Bacteria;p__Proteobacteria;c__Betaproteobacteria;o__Rhodocyclales;f__Rhodocyclaceae;g__Uliginosibacterium	0	9.05569e-06	0	1.45668e-05	2.89217e-05	1.91712e-05	1.11636e-05	9.23233e-06	3.32081e-06	2.38345e-05	4.11098e-05	4.95413e-05	1.38367e-05	5.84086e-06	2.75439e-05	1.09398e-05	5.94684e-06	6.61807e-06	5.51113e-06	0	1.07161e-06	9.90356e-06	1.2718e-05	1.25178e-05	0	7.52482e-06	0	1.49554e-05	1.85e-05	3.21247e-05	5.24029e-06	5.81731e-06	2.40229e-06	6.91247e-06	1.01155e-05	1.60153e-06	k__Bacteria	p__Proteobacteria	c__Betaproteobacteria	o__Rhodocyclales	f__Rhodocyclaceae	g__Uliginosibacterium	620
k__Bacteria;p__Proteobacteria;c__Betaproteobacteria;o__Rhodocyclales;f__Rhodocyclaceae;g__Zoogloea	3.35732e-05	3.18539e-05	4.17457e-05	2.93338e-05	4.48074e-05	1.93125e-05	9.197e-06	4.00382e-06	0	5.00477e-06	3.69764e-06	2.81445e-06	1.64863e-05	1.5662e-05	2.32339e-05	2.69669e-06	1.20114e-06	9.8329e-06	3.54455e-06	1.40958e-05	3.69764e-06	4.28644e-06	1.06572e-05	6.17059e-06	0	5.98217e-06	1.93125e-06	3.33259e-06	6.68873e-06	0	5.48758e-06	2.89688e-06	0	4.01559e-06	0	3.521e-06	k__Bacteria	p__Proteobacteria	c__Betaproteobacteria	o__Rhodocyclales	f__Rhodocyclaceae	g__Zoogloea	621
k__Bacteria;p__Proteobacteria;c__Betaproteobacteria;o__SBla14;f__;g__	0.000935715	0.00079809	0.00068928	1.94538e-05	1.52027e-05	1.36483e-05	5.66422e-06	1.08339e-05	8.76129e-06	8.2196e-06	1.07514e-05	9.7858e-06	4.85168e-06	2.29631e-06	7.6308e-06	7.92049e-05	2.14557e-05	6.60983e-05	0.00489001	0.00353787	0.00427193	7.8675e-05	1.30124e-05	1.18701e-05	2.44939e-06	5.64067e-06	1.93125e-06	1.38603e-05	1.2718e-05	1.27769e-05	1.545e-05	8.66708e-06	2.5907e-06	1.99013e-06	0	4.91056e-06	k__Bacteria	p__Proteobacteria	c__Betaproteobacteria	o__SBla14	f__	g__	622
k__Bacteria;p__Proteobacteria;c__Betaproteobacteria;o__SC-I-84;f__;g__	0.000270446	0.00022558	0.000215146	0.000910032	0.00102602	0.00100238	0.00119068	0.0011882	0.00146257	0.000814046	0.000734535	0.000422355	0.00129077	0.000917651	0.00126108	0.000879768	0.000666364	0.000332705	0.000916085	0.00077979	0.000936693	0.000590104	0.000739222	0.000709547	0.000310649	0.000304561	0.00028486	0.00127825	0.00112763	0.000654318	0.00125445	0.00101127	0.00102273	0.00086433	0.000660264	0.000552715	k__Bacteria	p__Proteobacteria	c__Betaproteobacteria	o__SC-I-84	f__	g__	623
k__Bacteria;p__Proteobacteria;c__Betaproteobacteria;o__Thiobacterales;f__;g__	1.49554e-06	4.60439e-06	0	1.31066e-05	1.24118e-05	1.2035e-05	5.31094e-06	1.48377e-05	1.0457e-05	0	1.84882e-06	3.54455e-06	3.23838e-06	5.81731e-06	8.54932e-06	1.29535e-06	2.30808e-06	1.47199e-06	1.66041e-06	0	1.07161e-06	1.34246e-06	0	1.37778e-06	0	0	0	0	0	0	5.51113e-06	8.70241e-06	2.28453e-06	5.68777e-06	2.13144e-06	0	k__Bacteria	p__Proteobacteria	c__Betaproteobacteria	o__Thiobacterales	f__	g__	624
k__Bacteria;p__Proteobacteria;c__Betaproteobacteria;o__Thiobacterales;f__Thiobacteraceae;Other	0	0	0	0	0	0	0	0	0	0	0	0	0	0	0	0	0	0	0	0	0	1.35423e-06	0	0	0	0	0	0	1.68396e-06	0	0	0	0	0	0	0	k__Bacteria	p__Proteobacteria	c__Betaproteobacteria	o__Thiobacterales	f__Thiobacteraceae	Other	625
k__Bacteria;p__Proteobacteria;c__Deltaproteobacteria;o__;f__;g__	2.67667e-05	2.21623e-05	2.9852e-05	0.000146516	0.000136907	0.000111954	0.000147482	0.000145456	0.000196034	0.000119066	0.000125873	0.000128464	0.000100555	9.3913e-05	8.56463e-05	0.000172612	0.000204925	0.000114015	0.000178688	3.84366e-05	8.9132e-05	9.64448e-05	0.000151839	0.000140605	1.34952e-05	1.66629e-05	9.86823e-06	0.000352995	0.00035044	0.000402419	0.000198318	0.000152063	8.98739e-05	8.86492e-05	5.73723e-05	9.06511e-05	k__Bacteria	p__Proteobacteria	c__Deltaproteobacteria	o__	f__	g__	626
k__Bacteria;p__Proteobacteria;c__Deltaproteobacteria;o__Bdellovibrionales;f__Bacteriovoracaceae;g__	8.38446e-05	7.29401e-05	6.65222e-05	2.0761e-05	8.89083e-06	2.01368e-06	7.3364e-06	1.34717e-05	1.58268e-05	8.04296e-06	5.75843e-06	7.85454e-06	6.36018e-05	5.22851e-05	2.41878e-05	4.73392e-05	2.4541e-05	2.78736e-05	0.000124389	0.000174731	0.000189239	1.82056e-05	3.00404e-05	2.12555e-05	0	3.08529e-06	1.68396e-06	3.52689e-05	3.84131e-05	6.19767e-05	1.77345e-05	1.11636e-05	6.80649e-06	4.55728e-06	4.14513e-06	4.91056e-06	k__Bacteria	p__Proteobacteria	c__Deltaproteobacteria	o__Bdellovibrionales	f__Bacteriovoracaceae	g__	627
k__Bacteria;p__Proteobacteria;c__Deltaproteobacteria;o__Bdellovibrionales;f__Bdellovibrionaceae;g__	0.000801305	0.000729165	0.000681343	5.00124e-05	4.47603e-05	4.88348e-05	0.000111059	0.000116699	9.9801e-05	9.56205e-05	9.10515e-05	0.000120008	8.35267e-05	4.92352e-05	7.54013e-05	0.000289229	0.000157821	0.000134528	0.000111577	0.000139015	9.99305e-05	0.000168643	0.000139156	0.000113143	4.30999e-06	1.3295e-05	2.85213e-05	9.73398e-05	0.000118831	0.000146905	0.0001665	0.000217972	0.000202028	9.25588e-05	0.000109469	0.000116511	k__Bacteria	p__Proteobacteria	c__Deltaproteobacteria	o__Bdellovibrionales	f__Bdellovibrionaceae	g__	628
k__Bacteria;p__Proteobacteria;c__Deltaproteobacteria;o__Bdellovibrionales;f__Bdellovibrionaceae;g__Bdellovibrio	0.000117842	0.000103216	0.000115392	0.000175096	0.000237626	0.000206785	0.000255585	0.00022545	0.000265064	0.000196069	0.000220434	0.000224838	0.000282811	0.000161966	0.000226357	0.000296694	0.000158928	0.000137225	0.000123329	0.000122529	0.000172706	0.000173412	0.000234753	0.00025509	1.36719e-05	2.35519e-05	3.53984e-05	0.000680578	0.000576432	0.000681614	0.00022565	0.000231833	0.00023195	0.000322696	0.000370777	0.000413206	k__Bacteria	p__Proteobacteria	c__Deltaproteobacteria	o__Bdellovibrionales	f__Bdellovibrionaceae	g__Bdellovibrio	629
k__Bacteria;p__Proteobacteria;c__Deltaproteobacteria;o__Desulfobacterales;f__Desulfobacteraceae;g__	0	0	0	0	1.29535e-06	1.07161e-06	1.11871e-05	5.92329e-06	0	6.77116e-06	1.26945e-05	1.26002e-05	6.54742e-06	7.39528e-06	3.53278e-06	0	0	0	3.72119e-06	7.01845e-06	3.68587e-06	0	1.82527e-06	0	0	0	0	0	0	0	2.92985e-05	1.46375e-05	2.56009e-05	3.57988e-06	6.44143e-06	1.57797e-06	k__Bacteria	p__Proteobacteria	c__Deltaproteobacteria	o__Desulfobacterales	f__Desulfobacteraceae	g__	630
k__Bacteria;p__Proteobacteria;c__Deltaproteobacteria;o__Desulfobacterales;f__Desulfobulbaceae;g__	0	0	0	0	0	0	1.87237e-06	5.1343e-06	0	0	0	0	0	0	0	3.61521e-06	4.91056e-06	1.28358e-06	0.00118274	0.000980028	0.000797913	0	0	0	0	0	0	0	0	0	0	0	0	0	0	0	k__Bacteria	p__Proteobacteria	c__Deltaproteobacteria	o__Desulfobacterales	f__Desulfobulbaceae	g__	631
k__Bacteria;p__Proteobacteria;c__Deltaproteobacteria;o__Desulfobacterales;f__Desulfobulbaceae;g__Desulfobulbus	2.34341e-06	0	5.87619e-06	0	0	0	0	0	0	0	0	0	0	0	0	0	0	0	0	0	1.24825e-06	1.21292e-06	0	0	0	0	0	0	0	0	0	0	0	0	0	0	k__Bacteria	p__Proteobacteria	c__Deltaproteobacteria	o__Desulfobacterales	f__Desulfobulbaceae	g__Desulfobulbus	632
k__Bacteria;p__Proteobacteria;c__Deltaproteobacteria;o__Desulfobacterales;f__Desulfobulbaceae;g__Desulfocapsa	0	0	0	0	0	0	0	0	0	0	0	0	0	0	0	0	0	0	3.01935e-05	2.57186e-05	2.85095e-05	0	0	0	0	0	0	0	0	0	0	0	0	0	0	0	k__Bacteria	p__Proteobacteria	c__Deltaproteobacteria	o__Desulfobacterales	f__Desulfobulbaceae	g__Desulfocapsa	633
k__Bacteria;p__Proteobacteria;c__Deltaproteobacteria;o__Desulfovibrionales;f__Desulfovibrionaceae;g__Desulfovibrio	0	0	0	0	0	0	0	0	0	0	0	0	0	0	0	0	0	0	5.5971e-05	3.38676e-05	0.000136436	0	0	0	0	0	0	0	0	0	0	0	0	0	0	0	k__Bacteria	p__Proteobacteria	c__Deltaproteobacteria	o__Desulfovibrionales	f__Desulfovibrionaceae	g__Desulfovibrio	634
k__Bacteria;p__Proteobacteria;c__Deltaproteobacteria;o__Desulfuromonadales;Other;Other	0.000275439	0.000271847	0.000263804	0	0	0	0	1.3189e-06	5.48758e-06	0	1.84882e-06	0	3.37969e-06	0	0	4.35827e-05	2.45057e-05	3.09471e-05	0.00113657	0.000655754	0.00109823	5.86794e-05	1.66041e-06	9.55028e-06	0	3.00286e-06	1.9077e-06	0	0	0	0	0	0	1.57797e-06	0	4.82813e-06	k__Bacteria	p__Proteobacteria	c__Deltaproteobacteria	o__Desulfuromonadales	Other	Other	635
k__Bacteria;p__Proteobacteria;c__Deltaproteobacteria;o__Desulfuromonadales;f__Geobacteraceae;Other	2.50003e-05	1.76757e-05	3.35496e-05	0	0	0	0	0	0	0	0	0	0	0	0	0	0	0	1.81349e-06	1.9548e-06	0	2.82622e-06	0	0	0	0	0	0	0	0	0	0	0	0	0	0	k__Bacteria	p__Proteobacteria	c__Deltaproteobacteria	o__Desulfuromonadales	f__Geobacteraceae	Other	636
k__Bacteria;p__Proteobacteria;c__Deltaproteobacteria;o__Desulfuromonadales;f__Geobacteraceae;g__Geobacter	0.0275184	0.0257448	0.0254317	4.27466e-06	6.93602e-06	6.37078e-06	6.32014e-05	5.51467e-05	7.74267e-05	4.01559e-06	9.30298e-07	1.80172e-06	9.77402e-07	2.5907e-06	1.36601e-06	0.000240688	0.00015861	0.000147199	0.00962047	0.00748675	0.00833733	0.00357551	0.000448981	0.000160683	1.61801e-05	9.07924e-06	9.69159e-06	4.91056e-06	8.49044e-06	9.82112e-06	0.000248178	0.000231562	0.000260048	0.00128326	0.00178746	0.00145384	k__Bacteria	p__Proteobacteria	c__Deltaproteobacteria	o__Desulfuromonadales	f__Geobacteraceae	g__Geobacter	637
k__Bacteria;p__Proteobacteria;c__Deltaproteobacteria;o__Desulfuromonadales;f__Pelobacteraceae;g__	0	0	2.82622e-06	0	0	0	0	0	0	0	0	0	0	0	0	0	0	0	1.08574e-05	4.01559e-06	8.52577e-06	0	1.73106e-06	0	0	0	0	0	0	0	0	0	0	0	0	0	k__Bacteria	p__Proteobacteria	c__Deltaproteobacteria	o__Desulfuromonadales	f__Pelobacteraceae	g__	638
k__Bacteria;p__Proteobacteria;c__Deltaproteobacteria;o__FAC87;f__;g__	6.64162e-06	1.56973e-05	7.38351e-06	2.62603e-05	4.03443e-05	4.47367e-05	2.2386e-05	1.94067e-05	2.36814e-05	4.33943e-05	8.18898e-05	8.94617e-05	6.15763e-05	7.12444e-05	8.46218e-05	0.000105065	7.45298e-05	4.79162e-05	0.000103075	7.6626e-05	8.47042e-05	6.19885e-05	7.02199e-05	8.74009e-05	7.15859e-05	2.84389e-05	5.22027e-05	4.99888e-05	4.40773e-05	6.30365e-05	1.95009e-05	2.0549e-05	1.93243e-05	3.90136e-05	2.7803e-05	4.09567e-05	k__Bacteria	p__Proteobacteria	c__Deltaproteobacteria	o__FAC87	f__	g__	639
k__Bacteria;p__Proteobacteria;c__Deltaproteobacteria;o__GMD14H09;f__;g__	0	0	0	0	0	0	0	0	1.93125e-06	0	0	0	0	0	0	1.35423e-06	0	0	0	0	0	0	0	0	0	0	0	0	0	0	0	0	0	0	0	0	k__Bacteria	p__Proteobacteria	c__Deltaproteobacteria	o__GMD14H09	f__	g__	640
k__Bacteria;p__Proteobacteria;c__Deltaproteobacteria;o__MIZ46;f__;g__	0.000236625	0.000283364	0.000277971	0.00034421	0.000285554	0.000337969	0.00060281	0.000490067	0.000643543	0.000761125	0.000724903	0.000640881	0.000267643	0.000175909	0.000225332	0.000225968	0.000199272	0.000123282	0.0003889	0.00032478	0.000442057	0.000405634	0.000537807	0.000518471	0.000167937	0.000217148	0.000182032	0.000346554	0.000294999	0.00037199	0.000810278	0.000674619	0.000696028	0.000564055	0.000588278	0.000485204	k__Bacteria	p__Proteobacteria	c__Deltaproteobacteria	o__MIZ46	f__	g__	641
k__Bacteria;p__Proteobacteria;c__Deltaproteobacteria;o__Myxococcales;Other;Other	1.72282e-05	3.3844e-05	2.11967e-05	0.0010108	0.00105714	0.000923339	0.000577786	0.000739305	0.000689916	0.000723902	0.000663915	0.000693496	0.000290936	0.000234105	0.000264099	0.000832217	0.000415879	0.000272342	0.00109444	0.00138912	0.00125846	0.000738987	0.000748937	0.000746453	3.15477e-05	9.31005e-05	4.77043e-05	0.000479433	0.000453456	0.000427925	0.00152938	0.00152317	0.00159146	0.00120922	0.00130933	0.00161586	k__Bacteria	p__Proteobacteria	c__Deltaproteobacteria	o__Myxococcales	Other	Other	642
k__Bacteria;p__Proteobacteria;c__Deltaproteobacteria;o__Myxococcales;f__;g__	0.0163548	0.0201144	0.0186636	0.0782165	0.079883	0.0687679	0.0666391	0.0609787	0.05517	0.0437675	0.0452927	0.0469046	0.0426764	0.0435337	0.0474744	0.0506556	0.0355845	0.021109	0.0674553	0.0647474	0.0704987	0.0440486	0.0437587	0.0417201	0.0331009	0.0284202	0.029697	0.0465249	0.051488	0.0492994	0.0582915	0.055051	0.0578091	0.0484687	0.0495696	0.0544043	k__Bacteria	p__Proteobacteria	c__Deltaproteobacteria	o__Myxococcales	f__	g__	643
k__Bacteria;p__Proteobacteria;c__Deltaproteobacteria;o__Myxococcales;f__0319-6G20;g__	0.000401689	0.000491056	0.00038903	0.000118595	9.85763e-05	0.000103251	0.000119231	0.000111718	0.000138096	8.52695e-05	0.000100802	0.000136259	6.40257e-05	5.75254e-05	4.14042e-05	7.28577e-05	2.1338e-05	3.80127e-05	8.40095e-05	8.12775e-05	7.74385e-05	0.00011498	0.00010523	0.000109893	1.09752e-05	2.17148e-05	1.19172e-05	0.000165782	0.000204206	0.000278253	9.57265e-05	9.13223e-05	0.000103298	8.3927e-05	0.000105312	9.16285e-05	k__Bacteria	p__Proteobacteria	c__Deltaproteobacteria	o__Myxococcales	f__0319-6G20	g__	644
k__Bacteria;p__Proteobacteria;c__Deltaproteobacteria;o__Myxococcales;f__Cystobacterineae;g__	1.34246e-06	0	0	5.80553e-06	1.35423e-06	1.04806e-06	1.8606e-06	2.89688e-06	5.36982e-06	3.62699e-06	2.80267e-06	4.28644e-06	2.63899e-05	3.65407e-05	3.77183e-05	5.58061e-05	3.08647e-05	0.000207421	2.91219e-05	2.98284e-05	3.48567e-06	5.74665e-06	3.68587e-06	1.79583e-05	9.18051e-05	0.000200697	0.000118242	9.62093e-06	6.84181e-06	6.85359e-06	6.93602e-06	0	0	1.75461e-06	4.13335e-06	1.89592e-06	k__Bacteria	p__Proteobacteria	c__Deltaproteobacteria	o__Myxococcales	f__Cystobacterineae	g__	645
k__Bacteria;p__Proteobacteria;c__Deltaproteobacteria;o__Myxococcales;f__Haliangiaceae;Other	3.92138e-06	2.33163e-06	1.48377e-06	0	0	2.48472e-06	5.66422e-06	6.55919e-06	3.53278e-06	1.02451e-06	1.74284e-06	9.5385e-07	8.65531e-05	5.50171e-05	5.16021e-05	5.69955e-06	2.27275e-06	3.12062e-06	1.87237e-06	4.42775e-06	6.9478e-06	0.0001295	0.000163968	0.000135553	2.75674e-05	1.86884e-05	4.02501e-05	1.9077e-06	4.82813e-06	0	1.7134e-05	2.01251e-05	7.37173e-06	1.73106e-05	4.21578e-06	6.87714e-06	k__Bacteria	p__Proteobacteria	c__Deltaproteobacteria	o__Myxococcales	f__Haliangiaceae	Other	646
k__Bacteria;p__Proteobacteria;c__Deltaproteobacteria;o__Myxococcales;f__Haliangiaceae;g__	0.000606166	0.000694262	0.00072177	0.0104623	0.0093878	0.00868112	0.0100775	0.0108673	0.00735643	0.00858154	0.0075791	0.00776231	0.00540882	0.00340802	0.0045499	0.00309954	0.0017896	0.00116975	0.00310601	0.00289444	0.00301178	0.0042266	0.00425732	0.00406927	0.00351198	0.00262505	0.00275252	0.00630413	0.00593162	0.00473709	0.00535229	0.0047763	0.00486482	0.00479398	0.00473655	0.00570913	k__Bacteria	p__Proteobacteria	c__Deltaproteobacteria	o__Myxococcales	f__Haliangiaceae	g__	647
k__Bacteria;p__Proteobacteria;c__Deltaproteobacteria;o__Myxococcales;f__Haliangiaceae;g__Haliangium	0	0	0	0	0	0	1.82527e-06	5.27562e-06	1.70751e-06	0	0	0	3.02641e-06	0	0	0	0	1.42489e-06	2.02546e-06	0	1.26002e-06	1.33068e-06	0	1.35423e-06	0	0	0	0	0	0	1.69573e-06	0	2.40229e-06	0	4.08625e-06	1.75461e-06	k__Bacteria	p__Proteobacteria	c__Deltaproteobacteria	o__Myxococcales	f__Haliangiaceae	g__Haliangium	648
k__Bacteria;p__Proteobacteria;c__Deltaproteobacteria;o__Myxococcales;f__Myxococcaceae;g__	7.55072e-05	6.59099e-05	8.2302e-05	3.45741e-05	4.22403e-05	0.000321553	0.000593589	0.000447886	0.000593271	0.000254949	0.000225273	0.000181726	0.000224532	7.25044e-05	0.000152946	0.000435827	0.000215629	0.000109422	0.000694485	0.000641929	0.000757946	0.000403679	0.000440526	0.000488242	0.000264676	0.000148942	0.000202287	7.18449e-05	6.92189e-05	5.4393e-05	0.000285189	0.000252134	0.000216677	0.000326087	0.000309483	0.000336332	k__Bacteria	p__Proteobacteria	c__Deltaproteobacteria	o__Myxococcales	f__Myxococcaceae	g__	649
k__Bacteria;p__Proteobacteria;c__Deltaproteobacteria;o__Myxococcales;f__Myxococcaceae;g__Anaeromyxobacter	1.37778e-06	6.359e-06	1.71811e-05	1.2718e-06	1.28358e-06	8.71419e-07	1.15875e-05	9.64448e-06	1.88886e-05	8.50222e-06	8.25493e-06	5.40515e-06	1.09987e-05	3.66231e-06	9.17345e-06	1.76639e-05	1.21999e-05	1.6557e-05	5.92211e-05	6.27775e-05	8.64e-05	6.0752e-05	7.68026e-05	6.68402e-05	0	0	0	5.06365e-06	1.84882e-06	0	7.20687e-06	0	5.20496e-06	2.1809e-05	3.70353e-05	2.89217e-05	k__Bacteria	p__Proteobacteria	c__Deltaproteobacteria	o__Myxococcales	f__Myxococcaceae	g__Anaeromyxobacter	650
k__Bacteria;p__Proteobacteria;c__Deltaproteobacteria;o__Myxococcales;f__Myxococcaceae;g__Myxococcus	0	0	0	0	0	0	0	0	0	0	0	0	0	1.33068e-06	1.13049e-06	0	0	0	0	0	0	0	0	0	0	0	0	1.64863e-06	0	0	0	0	0	0	0	0	k__Bacteria	p__Proteobacteria	c__Deltaproteobacteria	o__Myxococcales	f__Myxococcaceae	g__Myxococcus	651
k__Bacteria;p__Proteobacteria;c__Deltaproteobacteria;o__Myxococcales;f__Nannocystaceae;Other	7.26221e-05	4.39242e-05	5.34863e-05	0.000786385	0.000696122	0.000746582	0.000348567	0.000405622	0.0003761	0.000338405	0.000291101	0.000328666	8.86256e-05	8.50811e-05	8.99681e-05	0.000129677	4.9188e-05	5.21674e-05	0.000175026	0.000163803	0.000158127	0.000250026	0.000271624	0.000272248	6.89716e-05	4.27819e-05	6.04458e-05	7.56015e-05	6.60041e-05	5.55824e-05	0.000592082	0.000506318	0.000600867	0.0002718	0.000285708	0.00027664	k__Bacteria	p__Proteobacteria	c__Deltaproteobacteria	o__Myxococcales	f__Nannocystaceae	Other	652
k__Bacteria;p__Proteobacteria;c__Deltaproteobacteria;o__Myxococcales;f__Nannocystaceae;g__Nannocystis	0	0	0	1.16935e-05	1.40958e-05	1.36483e-05	1.83704e-05	1.00331e-05	5.47581e-06	3.57988e-06	6.18236e-06	3.73297e-06	0.00034719	0.000246482	0.000402383	1.9183e-05	9.47962e-06	1.67218e-06	1.60506e-05	0.000114509	3.11473e-05	4.94471e-05	5.94449e-05	5.18259e-05	6.93602e-06	2.23743e-05	9.55028e-06	0.000412393	0.000410945	0.000283105	3.06174e-06	2.838e-06	7.13621e-06	1.51556e-05	1.05866e-05	2.1915e-05	k__Bacteria	p__Proteobacteria	c__Deltaproteobacteria	o__Myxococcales	f__Nannocystaceae	g__Nannocystis	653
k__Bacteria;p__Proteobacteria;c__Deltaproteobacteria;o__Myxococcales;f__Nannocystaceae;g__Plesiocystis	4.93058e-05	6.05518e-05	5.12488e-05	0.000332929	0.000326417	0.000278607	0.00015629	0.000226981	0.000223754	0.000169974	0.000157456	0.00018434	0.000308765	0.00344703	0.000339241	0.00011909	7.27517e-05	4.53138e-05	0.000248943	0.000407965	0.000266937	0.00033605	0.000269645	0.000289111	2.95811e-05	4.04856e-05	3.95671e-05	0.000240429	0.000178711	0.000125225	0.000283965	0.000287427	0.000225686	0.000214369	0.000247165	0.00025741	k__Bacteria	p__Proteobacteria	c__Deltaproteobacteria	o__Myxococcales	f__Nannocystaceae	g__Plesiocystis	654
k__Bacteria;p__Proteobacteria;c__Deltaproteobacteria;o__Myxococcales;f__OM27;g__	0	0	0	5.40397e-05	8.26199e-05	5.66304e-05	7.58959e-05	3.77183e-05	5.97746e-05	4.96944e-05	4.73275e-05	5.30152e-05	0.00015198	0.000119655	0.00012758	4.86346e-06	4.7928e-06	0	0	4.46308e-06	4.6986e-06	0.000109905	0.000150638	0.000186189	4.52196e-06	2.15735e-05	9.62093e-06	0.000478256	0.000479457	0.000344222	6.29777e-05	8.84019e-05	5.371e-05	7.97113e-05	7.41883e-05	7.47418e-05	k__Bacteria	p__Proteobacteria	c__Deltaproteobacteria	o__Myxococcales	f__OM27	g__	655
k__Bacteria;p__Proteobacteria;c__Deltaproteobacteria;o__Myxococcales;f__Polyangiaceae;Other	0	2.09612e-06	0	4.85521e-05	6.28717e-05	3.96849e-05	0.000200862	0.000249414	0.000234682	9.87647e-05	0.000107031	0.00012088	3.95082e-05	4.87994e-05	4.4301e-05	2.75557e-05	1.25296e-05	4.12157e-06	8.44334e-06	1.60153e-05	3.85779e-05	3.29961e-05	9.87765e-05	2.24096e-05	1.13638e-05	2.32104e-05	2.32339e-05	0.000125107	0.000135788	6.11171e-05	6.31661e-05	6.95133e-05	7.07498e-05	6.11642e-05	3.21012e-05	4.91527e-05	k__Bacteria	p__Proteobacteria	c__Deltaproteobacteria	o__Myxococcales	f__Polyangiaceae	Other	656
k__Bacteria;p__Proteobacteria;c__Deltaproteobacteria;o__Myxococcales;f__Polyangiaceae;g__	2.16913e-05	1.10105e-05	1.04335e-05	0.00260136	0.00268645	0.00250742	0.00701706	0.00631993	0.00555068	0.00224441	0.00207286	0.00195067	0.00123183	0.000781074	0.00105439	0.00141269	0.0007902	0.000438265	0.00230305	0.00330161	0.0026019	0.000762491	0.000916956	0.000765106	0.000272295	0.000222483	0.000478162	0.002205	0.00191035	0.00130208	0.00289492	0.0026756	0.00282096	0.00192374	0.00162077	0.00165512	k__Bacteria	p__Proteobacteria	c__Deltaproteobacteria	o__Myxococcales	f__Polyangiaceae	g__	657
k__Bacteria;p__Proteobacteria;c__Deltaproteobacteria;o__Myxococcales;f__Polyangiaceae;g__Chondromyces	0	0	0	7.2422e-06	5.26384e-06	6.00572e-06	5.7702e-06	2.61426e-06	3.41502e-06	1.60153e-06	1.75461e-06	8.00763e-07	3.42679e-06	2.33163e-06	4.73392e-06	4.1569e-06	4.65149e-06	0	6.85359e-06	9.17345e-06	2.56715e-06	7.19509e-06	3.34436e-06	6.4061e-06	7.19509e-06	0	5.57001e-06	1.31537e-05	1.41076e-05	9.98599e-06	6.78293e-06	5.81731e-06	2.22565e-06	8.59643e-06	8.29025e-06	5.02832e-06	k__Bacteria	p__Proteobacteria	c__Deltaproteobacteria	o__Myxococcales	f__Polyangiaceae	g__Chondromyces	658
k__Bacteria;p__Proteobacteria;c__Deltaproteobacteria;o__Myxococcales;f__Polyangiaceae;g__Sorangium	0	0	0	0	0	0	0	0	0	0	0	0	0	0	0	1.21292e-06	4.08625e-06	0	0	0	0	0	0.000450288	0	0	1.46022e-06	0	7.10913e-05	0.000121174	4.96944e-05	0	0	0	0	0	0	k__Bacteria	p__Proteobacteria	c__Deltaproteobacteria	o__Myxococcales	f__Polyangiaceae	g__Sorangium	659
k__Bacteria;p__Proteobacteria;c__Deltaproteobacteria;o__NB1-j;f__;g__	0	0	0	0	0	0	0	0	1.70751e-06	0	0	0	0	0	0	0	0	0	0	0	0	0	3.26193e-06	1.23647e-06	0	0	0	5.0401e-06	4.96944e-06	3.40324e-06	5.44048e-06	1.46022e-05	0	8.92615e-06	4.80458e-06	0	k__Bacteria	p__Proteobacteria	c__Deltaproteobacteria	o__NB1-j	f__	g__	660
k__Bacteria;p__Proteobacteria;c__Deltaproteobacteria;o__PB19;f__;g__	0	0	0	0	0	0	0	0	0	0	0	0	9.18522e-07	0	0	0	0	0	0	0	0	0	0	0	0	0	0	0	0	3.30904e-06	0	0	0	0	0	0	k__Bacteria	p__Proteobacteria	c__Deltaproteobacteria	o__PB19	f__	g__	661
k__Bacteria;p__Proteobacteria;c__Deltaproteobacteria;o__Spirobacillales;f__;g__	6.64162e-06	9.36186e-06	1.84764e-05	4.20401e-05	4.11804e-05	5.77727e-05	3.4951e-05	5.61476e-05	3.54926e-05	2.51298e-05	2.0549e-05	2.97578e-05	0.000262462	0.000498487	0.000307776	8.53048e-05	8.95324e-05	4.01677e-05	2.17384e-05	3.72826e-05	1.67689e-05	5.97982e-05	6.82768e-05	9.93182e-05	2.69787e-05	7.62374e-05	3.14888e-05	0.00116659	0.00154776	0.00178048	5.14373e-05	4.6774e-05	3.67644e-05	2.89217e-05	3.47861e-05	8.9815e-05	k__Bacteria	p__Proteobacteria	c__Deltaproteobacteria	o__Spirobacillales	f__	g__	662
k__Bacteria;p__Proteobacteria;c__Deltaproteobacteria;o__Syntrophobacterales;f__Syntrophaceae;g__	0	0	0	0	0	0	0	0	0	0	0	0	0	0	0	0	0	0	0	0	0	0	0	0	0	0	0	3.26193e-06	0	0	0	0	0	0	0	0	k__Bacteria	p__Proteobacteria	c__Deltaproteobacteria	o__Syntrophobacterales	f__Syntrophaceae	g__	663
k__Bacteria;p__Proteobacteria;c__Deltaproteobacteria;o__Syntrophobacterales;f__Syntrophaceae;g__Desulfobacca	2.60248e-06	0	0	0	0	0	0	0	0	0	0	0	0	0	0	0	0	0	0	0	0	0	0	0	0	0	0	0	0	0	0	2.96753e-06	4.83991e-06	0	0	0	k__Bacteria	p__Proteobacteria	c__Deltaproteobacteria	o__Syntrophobacterales	f__Syntrophaceae	g__Desulfobacca	664
k__Bacteria;p__Proteobacteria;c__Deltaproteobacteria;o__Syntrophobacterales;f__Syntrophobacteraceae;g__	0.000418328	0.000347826	0.000400546	0.00389577	0.00394701	0.00393128	0.0066756	0.0068354	0.0063979	0.00127632	0.00116677	0.000854991	0.00156448	0.00139819	0.0014725	0.000779896	0.000411463	0.000194727	0.00127294	0.00139064	0.00143856	0.00152816	0.00142271	0.0012203	0.00235513	0.00159768	0.00166933	0.00286411	0.0028142	0.00245012	0.00237385	0.00256159	0.00224427	0.00429625	0.00385845	0.00351642	k__Bacteria	p__Proteobacteria	c__Deltaproteobacteria	o__Syntrophobacterales	f__Syntrophobacteraceae	g__	665
k__Bacteria;p__Proteobacteria;c__Gammaproteobacteria;Other;Other;Other	4.01559e-06	0	2.89688e-06	7.14799e-06	1.11165e-05	1.78523e-05	2.62368e-05	2.43762e-06	3.35614e-06	4.56906e-06	9.37364e-06	5.81731e-06	1.61095e-05	1.16228e-05	1.94185e-05	0	2.42584e-06	2.73202e-06	2.19621e-05	2.65076e-05	2.50945e-05	8.73774e-06	8.99681e-06	1.70986e-05	1.46139e-05	4.27466e-06	8.00763e-06	5.14961e-05	7.47771e-05	2.98755e-05	1.39663e-05	1.14933e-05	1.90652e-05	8.93793e-06	6.37078e-06	1.0775e-05	k__Bacteria	p__Proteobacteria	c__Gammaproteobacteria	Other	Other	Other	666
k__Bacteria;p__Proteobacteria;c__Gammaproteobacteria;o__;f__;g__	0	2.27275e-06	1.3189e-06	6.39668e-05	5.50054e-05	2.11378e-05	0.000208045	0.000260872	0.000252935	9.79757e-06	1.67454e-05	1.81938e-05	3.93434e-05	7.36702e-05	6.61807e-05	0.000360544	0.000643142	0.000161154	0.000398497	0.000363735	0.0002159	0.000194291	8.0041e-05	8.06298e-05	6.13408e-05	2.61308e-05	2.91219e-05	0.000135824	5.41457e-05	8.88729e-05	8.92615e-06	2.05372e-05	3.79538e-05	0.000105383	0.000116099	8.75776e-05	k__Bacteria	p__Proteobacteria	c__Gammaproteobacteria	o__	f__	g__	667
k__Bacteria;p__Proteobacteria;c__Gammaproteobacteria;o__Alteromonadales;f__211ds20;g__	0	0	0	0	0	0	0	0	0	0	0	0	1.02451e-06	0	0	0	0	0	0	0	0	4.98711e-05	3.98851e-05	3.29961e-05	0	3.21483e-06	3.85073e-06	1.76639e-06	1.58975e-06	3.39147e-06	0	0	0	0	0	0	k__Bacteria	p__Proteobacteria	c__Gammaproteobacteria	o__Alteromonadales	f__211ds20	g__	668
k__Bacteria;p__Proteobacteria;c__Gammaproteobacteria;o__Alteromonadales;f__Alteromonadaceae;g__Cellvibrio	0	0	0	4.39242e-06	8.9026e-06	8.76129e-06	7.5837e-06	6.54742e-06	1.42371e-05	1.10694e-06	0	7.06556e-07	9.2759e-05	3.30197e-05	5.20614e-05	3.41266e-05	3.19834e-05	3.44917e-05	0.000148589	0.000510345	0.000167407	1.26002e-06	0	7.76034e-06	2.73202e-05	1.62508e-06	7.48949e-06	7.64258e-06	1.56738e-05	1.33304e-05	0	0	0	3.57988e-06	2.13144e-06	0	k__Bacteria	p__Proteobacteria	c__Gammaproteobacteria	o__Alteromonadales	f__Alteromonadaceae	g__Cellvibrio	669
k__Bacteria;p__Proteobacteria;c__Gammaproteobacteria;o__Alteromonadales;f__HTCC2188;g__HTCC	0	0	0	0	0	0	0	0	0	0	0	0	0	0	0	0	0	0	0	0	0	4.08625e-06	1.24825e-05	9.20878e-06	0	0	0	0	0	0	0	0	0	0	0	0	k__Bacteria	p__Proteobacteria	c__Gammaproteobacteria	o__Alteromonadales	f__HTCC2188	g__HTCC	670
k__Bacteria;p__Proteobacteria;c__Gammaproteobacteria;o__Alteromonadales;f__OM60;g__	0	0	0	0	1.09516e-06	0	0	0	0	0	0	0	2.06079e-06	1.07514e-05	0	0	0	0	0	2.31986e-06	1.24825e-06	0	0	0	0	0	0	0	3.12062e-06	0	0	0	0	0	0	0	k__Bacteria	p__Proteobacteria	c__Gammaproteobacteria	o__Alteromonadales	f__OM60	g__	671
k__Bacteria;p__Proteobacteria;c__Gammaproteobacteria;o__Chromatiales;Other;Other	0	0	1.35423e-06	0	0	0	0	0	1.67218e-06	0	0	0	0	0	0	0	0	0	0	0	0	0	3.74474e-06	0	0	0	0	1.51909e-06	0	0	0	0	0	0	0	0	k__Bacteria	p__Proteobacteria	c__Gammaproteobacteria	o__Chromatiales	Other	Other	672
k__Bacteria;p__Proteobacteria;c__Gammaproteobacteria;o__Chromatiales;f__;g__	0	0	0	4.58084e-06	0	1.02451e-06	1.81349e-06	1.29535e-06	0	0	9.5385e-07	2.93221e-06	6.19414e-06	3.32081e-06	3.87428e-06	0	0	0	3.19128e-06	1.6239e-05	1.20114e-06	5.7231e-06	1.9548e-06	0	0	0	0	3.08529e-06	3.48567e-06	0	0	0	0	0	4.20401e-06	3.39147e-06	k__Bacteria	p__Proteobacteria	c__Gammaproteobacteria	o__Chromatiales	f__	g__	673
k__Bacteria;p__Proteobacteria;c__Gammaproteobacteria;o__Enterobacteriales;f__Enterobacteriaceae;g__	0	0	0	0	0	0	0	0	0	0	0	0	0	0	0	1.47199e-06	0	4.00382e-06	0.00040667	0.00117955	0.000320364	0	0	0	0	0	1.99013e-06	0	0	0	0	0	0	0	0	0	k__Bacteria	p__Proteobacteria	c__Gammaproteobacteria	o__Enterobacteriales	f__Enterobacteriaceae	g__	674
k__Bacteria;p__Proteobacteria;c__Gammaproteobacteria;o__Enterobacteriales;f__Enterobacteriaceae;g__Buchnera	0	0	0	0	0	0	0	0	0	0	1.49554e-06	0	0	0	0	0	0	0	0	0	0	0	0	0	0	0	0	1.67218e-06	3.33259e-06	0	0	0	0	0	0	0	k__Bacteria	p__Proteobacteria	c__Gammaproteobacteria	o__Enterobacteriales	f__Enterobacteriaceae	g__Buchnera	675
k__Bacteria;p__Proteobacteria;c__Gammaproteobacteria;o__Enterobacteriales;f__Enterobacteriaceae;g__Plesiomonas	0	0	0	0	0	0	0	0	0	0	0	0	0	0	0	0	0	0	1.9077e-06	4.46308e-06	0	0	0	0	0	0	0	0	0	0	0	0	0	0	0	0	k__Bacteria	p__Proteobacteria	c__Gammaproteobacteria	o__Enterobacteriales	f__Enterobacteriaceae	g__Plesiomonas	676
k__Bacteria;p__Proteobacteria;c__Gammaproteobacteria;o__HTCC2188;f__HTCC2089;g__	0	0	0	4.32177e-06	8.83195e-06	9.66804e-06	0	0	0	0	0	0	1.04806e-06	0	9.42074e-07	0	0	0	0	0	0	1.55442e-06	0	2.838e-06	0	0	0	6.67695e-06	1.00449e-05	1.62155e-05	0	0	0	0	0	0	k__Bacteria	p__Proteobacteria	c__Gammaproteobacteria	o__HTCC2188	f__HTCC2089	g__	677
k__Bacteria;p__Proteobacteria;c__Gammaproteobacteria;o__Legionellales;Other;Other	3.05939e-05	2.39758e-05	3.14653e-05	1.47199e-05	1.53911e-05	1.03039e-05	2.19739e-05	2.7379e-05	3.44799e-05	2.14086e-05	2.62721e-05	1.82409e-05	2.8592e-05	2.63545e-05	3.2949e-05	3.39853e-05	2.57069e-05	1.96776e-05	0.00014853	0.000142595	0.000112354	1.545e-05	1.10929e-05	1.05395e-05	2.17855e-06	7.72501e-06	3.59166e-06	7.13621e-06	4.96944e-06	3.00286e-06	1.18819e-05	2.19739e-05	2.13851e-05	2.69787e-05	3.69058e-05	2.82976e-05	k__Bacteria	p__Proteobacteria	c__Gammaproteobacteria	o__Legionellales	Other	Other	678
k__Bacteria;p__Proteobacteria;c__Gammaproteobacteria;o__Legionellales;f__;g__	0.000112731	9.34891e-05	0.000109952	0.000232739	0.000222907	0.000192748	8.77542e-05	0.000134352	0.000184764	0.000103499	0.000120056	0.000127439	0.000129959	0.000142654	0.000163886	0.000310037	0.000197847	0.000189204	0.000467351	0.000536323	0.000463842	0.000112849	0.000117371	0.000154641	7.21276e-05	6.2118e-05	6.48854e-05	0.00013613	9.33478e-05	0.000148777	0.000160847	0.000149613	0.000176262	0.000287439	0.000347355	0.000353572	k__Bacteria	p__Proteobacteria	c__Gammaproteobacteria	o__Legionellales	f__	g__	679
k__Bacteria;p__Proteobacteria;c__Gammaproteobacteria;o__Legionellales;f__Coxiellaceae;g__	0.000685406	0.000704719	0.00070294	0.000478644	0.000465279	0.000428762	0.000299415	0.000499111	0.000494613	0.000455587	0.000459508	0.000486051	0.000508602	0.000458107	0.000566198	0.0007469	0.0003822	0.000369576	0.00104318	0.000856699	0.000986375	0.000668378	0.000872337	0.000769416	0.000998092	0.00133023	0.00108587	0.000293197	0.000311108	0.000385261	0.000720722	0.000790059	0.000867415	0.000903802	0.00107876	0.000999776	k__Bacteria	p__Proteobacteria	c__Gammaproteobacteria	o__Legionellales	f__Coxiellaceae	g__	680
k__Bacteria;p__Proteobacteria;c__Gammaproteobacteria;o__Legionellales;f__Coxiellaceae;g__Aquicella	0.000489349	0.000398486	0.00044294	0.000647617	0.000626585	0.00063106	0.000153205	0.000315701	0.0003521	0.000294386	0.000306292	0.000256892	0.000435227	0.000387616	0.000509627	0.000547239	0.000364618	0.00027326	0.00108335	0.00103363	0.000982948	0.000558626	0.000560416	0.000553115	0.000969995	0.000836833	0.00084	0.00017154	0.000198919	0.000204183	0.000491327	0.000550642	0.000524512	0.000555164	0.000653105	0.000712597	k__Bacteria	p__Proteobacteria	c__Gammaproteobacteria	o__Legionellales	f__Coxiellaceae	g__Aquicella	681
k__Bacteria;p__Proteobacteria;c__Gammaproteobacteria;o__Legionellales;f__Coxiellaceae;g__Coxiella	0	0	0	2.62603e-06	0	1.28358e-06	0	0	0	0	0	0	0	1.28358e-06	0	0	0	0	1.49554e-06	2.29631e-06	1.44844e-06	1.47199e-06	0	0	2.11967e-06	0	3.8154e-06	0	0	0	0	0	0	0	0	0	k__Bacteria	p__Proteobacteria	c__Gammaproteobacteria	o__Legionellales	f__Coxiellaceae	g__Coxiella	682
k__Bacteria;p__Proteobacteria;c__Gammaproteobacteria;o__Legionellales;f__Legionellaceae;Other	0	0	0	1.41076e-05	6.25302e-06	3.79185e-06	0	0	3.80362e-06	3.66231e-06	2.62603e-06	0	9.71514e-06	1.08574e-05	2.07727e-05	1.93243e-05	1.49437e-05	1.7393e-05	7.03023e-06	6.48854e-06	7.57192e-06	1.57797e-06	9.16167e-06	3.88606e-06	2.33163e-06	0	3.96849e-06	5.48758e-06	3.30904e-06	3.21483e-06	7.27752e-06	1.09634e-05	4.71037e-06	0	4.21578e-06	1.71929e-06	k__Bacteria	p__Proteobacteria	c__Gammaproteobacteria	o__Legionellales	f__Legionellaceae	Other	683
k__Bacteria;p__Proteobacteria;c__Gammaproteobacteria;o__Legionellales;f__Legionellaceae;g__	0.000702458	0.000827895	0.000865307	0.000231939	0.000233399	0.000160918	0.000118807	0.000110741	0.000128193	0.000189133	0.000196081	0.000183021	0.00019455	0.000178217	0.000219209	0.00022074	0.000122776	0.000101473	0.000435438	0.000427678	0.000376359	0.000340725	0.000365584	0.000283376	0.000114592	0.000139792	0.00010669	0.000115781	0.000114957	0.000143007	0.000220186	0.000249132	0.000220587	0.000242867	0.000292149	0.000279655	k__Bacteria	p__Proteobacteria	c__Gammaproteobacteria	o__Legionellales	f__Legionellaceae	g__	684
k__Bacteria;p__Proteobacteria;c__Gammaproteobacteria;o__Legionellales;f__Legionellaceae;g__Legionella	0.00147187	0.00168762	0.00164819	0.00026311	0.000269068	0.000209741	0.000142842	0.00013865	0.000183469	0.000158716	0.000136318	0.000152581	0.00023334	0.000169173	0.000283364	0.000537748	0.000215876	0.000292938	0.000627669	0.000609828	0.000588231	0.000429939	0.000419529	0.000309177	0.000244716	0.000277229	0.000274297	0.000149766	0.000140769	0.000278571	0.000280856	0.000338287	0.000289287	0.000206562	0.0002714	0.000265677	k__Bacteria	p__Proteobacteria	c__Gammaproteobacteria	o__Legionellales	f__Legionellaceae	g__Legionella	685
k__Bacteria;p__Proteobacteria;c__Gammaproteobacteria;o__Legionellales;f__Legionellaceae;g__Tatlockia	0	0	0	0	3.78007e-06	2.44939e-06	5.35805e-06	3.79185e-06	0	9.18522e-07	2.55538e-06	0	5.51113e-06	3.8154e-06	6.44143e-06	2.48472e-06	0	0	1.43431e-05	2.46588e-05	5.88796e-06	2.82622e-06	0	4.09802e-06	4.47485e-06	8.92615e-06	5.71132e-06	0	0	6.24124e-06	1.75461e-06	0	0	5.15786e-06	6.04105e-06	4.99299e-06	k__Bacteria	p__Proteobacteria	c__Gammaproteobacteria	o__Legionellales	f__Legionellaceae	g__Tatlockia	686
k__Bacteria;p__Proteobacteria;c__Gammaproteobacteria;o__Methylococcales;f__Crenotrichaceae;g__Crenothrix	0	0	0	7.32463e-06	3.8154e-06	9.27943e-06	1.76639e-06	5.34627e-06	1.21292e-05	0	0	0	3.07352e-06	0	0	7.9252e-06	1.29535e-06	2.838e-06	0	0	0	0	1.80172e-06	0	4.61616e-06	0	0	0	0	0	1.84882e-06	0	2.35519e-06	0	0	0	k__Bacteria	p__Proteobacteria	c__Gammaproteobacteria	o__Methylococcales	f__Crenotrichaceae	g__Crenothrix	687
k__Bacteria;p__Proteobacteria;c__Gammaproteobacteria;o__Oceanospirillales;Other;Other	0	0	0	0	0	0	0	0	0	0	0	0	0	0	0	0	0	0	0	0	0	4.1098e-06	1.81349e-06	6.59452e-06	0	0	0	0	0	0	0	0	0	0	0	0	k__Bacteria	p__Proteobacteria	c__Gammaproteobacteria	o__Oceanospirillales	Other	Other	688
k__Bacteria;p__Proteobacteria;c__Gammaproteobacteria;o__PYR10d3;f__;g__	0	0	0	0	0	0	0	0	0	0	0	0	0	0	0	0	0	1.49554e-06	0	0	0	0	0	0	0	0	0	0	0	0	0	0	0	0	0	1.62508e-06	k__Bacteria	p__Proteobacteria	c__Gammaproteobacteria	o__PYR10d3	f__	g__	689
k__Bacteria;p__Proteobacteria;c__Gammaproteobacteria;o__Pasteurellales;f__Pasteurellaceae;g__Aggregatibacter	0	0	0	0	0	0	0	0	0	0	0	0	0	0	0	0	0	1.48377e-06	0	0	0	0	0	0	0	0	0	0	0	0	1.9548e-06	0	0	0	0	0	k__Bacteria	p__Proteobacteria	c__Gammaproteobacteria	o__Pasteurellales	f__Pasteurellaceae	g__Aggregatibacter	690
k__Bacteria;p__Proteobacteria;c__Gammaproteobacteria;o__Pseudomonadales;f__Moraxellaceae;Other	0	0	0	0	0	0	0	0	0	0	1.02451e-06	8.24315e-07	0	0	1.29535e-06	3.99204e-06	0	2.73202e-06	0	0	0	0	0	1.40134e-06	0	0	0	0	0	0	1.63685e-06	0	2.39051e-06	0	0	0	k__Bacteria	p__Proteobacteria	c__Gammaproteobacteria	o__Pseudomonadales	f__Moraxellaceae	Other	691
k__Bacteria;p__Proteobacteria;c__Gammaproteobacteria;o__Pseudomonadales;f__Moraxellaceae;g__	1.4661e-05	2.58482e-05	4.06505e-05	1.13049e-06	2.72024e-06	2.14322e-06	0	1.37778e-06	1.57797e-06	3.24074e-05	3.76594e-05	3.7577e-05	4.1569e-06	8.98503e-06	3.66231e-06	5.60534e-06	3.55633e-06	5.92329e-06	1.39427e-05	2.97342e-05	1.97365e-05	4.39242e-06	2.72613e-05	3.29373e-05	0	0	0	0	1.70751e-06	9.32653e-06	1.23529e-05	8.17249e-06	2.5436e-06	5.25206e-06	4.27466e-06	3.26193e-06	k__Bacteria	p__Proteobacteria	c__Gammaproteobacteria	o__Pseudomonadales	f__Moraxellaceae	g__	692
k__Bacteria;p__Proteobacteria;c__Gammaproteobacteria;o__Pseudomonadales;f__Moraxellaceae;g__Acinetobacter	0	0	1.60153e-06	4.39242e-06	1.13049e-06	0	0	0	0	8.36091e-07	8.71419e-07	0	0	1.24825e-06	1.28358e-06	0	1.18937e-06	0	3.66231e-06	3.13828e-05	8.25493e-06	0	0	2.62603e-06	2.22565e-06	1.73106e-06	0	0	1.71929e-06	3.1795e-06	1.58975e-06	2.8851e-06	0	1.67218e-06	2.42584e-06	0	k__Bacteria	p__Proteobacteria	c__Gammaproteobacteria	o__Pseudomonadales	f__Moraxellaceae	g__Acinetobacter	693
k__Bacteria;p__Proteobacteria;c__Gammaproteobacteria;o__Pseudomonadales;f__Moraxellaceae;g__Enhydrobacter	0	0	0	0	0	2.06079e-06	0	0	0	0	0	0	1.9077e-06	0	0	1.20114e-06	0	0	0	2.39051e-06	1.17759e-06	0	3.61521e-06	0	0	0	0	0	0	0	0	0	0	0	0	0	k__Bacteria	p__Proteobacteria	c__Gammaproteobacteria	o__Pseudomonadales	f__Moraxellaceae	g__Enhydrobacter	694
k__Bacteria;p__Proteobacteria;c__Gammaproteobacteria;o__Pseudomonadales;f__Moraxellaceae;g__Psychrobacter	0	0	0	0	0	0	3.8154e-06	0	0	0	0	0	0	0	0	0	0	0	0	0	0	0	1.94303e-06	1.33068e-06	0	4.63972e-06	1.82527e-06	0	0	3.69764e-06	0	0	0	0	0	0	k__Bacteria	p__Proteobacteria	c__Gammaproteobacteria	o__Pseudomonadales	f__Moraxellaceae	g__Psychrobacter	695
k__Bacteria;p__Proteobacteria;c__Gammaproteobacteria;o__Pseudomonadales;f__Pseudomonadaceae;Other	4.33354e-06	0	4.34532e-06	3.94494e-06	6.0175e-06	3.19128e-06	0	1.21292e-06	3.16772e-06	2.02546e-06	4.25111e-06	3.36792e-06	3.42679e-06	1.30713e-06	1.38956e-06	9.10279e-06	3.62699e-06	1.21174e-05	3.29373e-05	2.30337e-05	0.00012055	5.94684e-06	1.32126e-05	1.47199e-06	9.40897e-06	5.31683e-05	4.25818e-05	1.65099e-05	2.58953e-05	3.30079e-05	3.59166e-06	2.90865e-06	4.89879e-06	1.69573e-06	0	0	k__Bacteria	p__Proteobacteria	c__Gammaproteobacteria	o__Pseudomonadales	f__Pseudomonadaceae	Other	696
k__Bacteria;p__Proteobacteria;c__Gammaproteobacteria;o__Pseudomonadales;f__Pseudomonadaceae;g__	0	0	0	0	0	0	0	0	0	0	0	0	0	0	0	1.21292e-06	1.01273e-06	2.5907e-06	1.36483e-05	6.61807e-06	4.06623e-05	2.8851e-06	3.83895e-06	1.33068e-06	0	2.77441e-05	1.36601e-05	0	0	0	0	0	0	0	0	0	k__Bacteria	p__Proteobacteria	c__Gammaproteobacteria	o__Pseudomonadales	f__Pseudomonadaceae	g__	697
k__Bacteria;p__Proteobacteria;c__Gammaproteobacteria;o__Pseudomonadales;f__Pseudomonadaceae;g__Pseudomonas	0.000188085	0.000190299	0.000375381	0.000399675	0.000273001	0.000277288	0.000151933	0.000178146	0.000126285	0.000297272	0.000373945	0.000487653	0.000458578	0.000336921	0.000561994	0.00136156	0.000829979	0.000934114	0.00138842	0.00150158	0.00641639	0.00377566	0.00486383	0.00490908	0.0020656	0.0043691	0.00488528	0.00187654	0.00152141	0.0019416	0.000701563	0.000660995	0.000474134	0.000137884	0.000126226	0.000166582	k__Bacteria	p__Proteobacteria	c__Gammaproteobacteria	o__Pseudomonadales	f__Pseudomonadaceae	g__Pseudomonas	698
k__Bacteria;p__Proteobacteria;c__Gammaproteobacteria;o__Thiotrichales;f__Piscirickettsiaceae;g__	0	0	0	4.43952e-06	8.61998e-06	7.05378e-06	0	0	0	8.71419e-07	1.05983e-06	9.18522e-07	1.62743e-05	2.56009e-05	2.38698e-05	2.33163e-06	1.07161e-06	0	1.88415e-06	8.79662e-06	1.28358e-06	5.41104e-05	5.4393e-05	6.22358e-05	4.25111e-06	1.38603e-05	4.01559e-06	0.0001171	0.000118725	0.000171611	3.69764e-06	1.14226e-05	0	5.00477e-06	8.39624e-06	1.69573e-06	k__Bacteria	p__Proteobacteria	c__Gammaproteobacteria	o__Thiotrichales	f__Piscirickettsiaceae	g__	699
k__Bacteria;p__Proteobacteria;c__Gammaproteobacteria;o__Xanthomonadales;f__Sinobacteraceae;Other	0	0	0	0	0	0	0	0	0	0	0	1.01273e-06	0	0	0	0	0	0	0	0	0	0	0	0	0	0	0	0	0	0	0	0	0	1.05395e-05	6.21769e-06	1.53087e-05	k__Bacteria	p__Proteobacteria	c__Gammaproteobacteria	o__Xanthomonadales	f__Sinobacteraceae	Other	700
k__Bacteria;p__Proteobacteria;c__Gammaproteobacteria;o__Xanthomonadales;f__Sinobacteraceae;g__	0.073632	0.0827537	0.0799262	0.0285575	0.0290934	0.0265948	0.0161247	0.0172151	0.0130896	0.0360553	0.0393854	0.0501883	0.0132444	0.0150793	0.0165951	0.00716526	0.00563172	0.00468524	0.00912072	0.00878584	0.00584208	0.0336839	0.02595	0.0230749	0.0326125	0.023548	0.0223613	0.0131627	0.0137873	0.0152878	0.0243659	0.0241081	0.0269688	0.0206953	0.0265597	0.0313046	k__Bacteria	p__Proteobacteria	c__Gammaproteobacteria	o__Xanthomonadales	f__Sinobacteraceae	g__	701
k__Bacteria;p__Proteobacteria;c__Gammaproteobacteria;o__Xanthomonadales;f__Sinobacteraceae;g__Hydrocarboniphaga	0	0	0	6.34487e-05	2.79089e-05	2.80738e-05	0.000272307	0.000110482	0.000111777	9.96243e-06	1.18819e-05	2.31044e-05	1.10694e-06	3.80362e-06	1.03628e-06	1.97953e-05	1.16111e-05	1.15522e-05	3.56811e-06	2.33163e-06	2.5907e-06	8.99681e-06	5.85264e-06	3.01699e-05	0	0	0	6.91247e-06	8.43156e-06	2.4965e-05	0	2.07845e-05	0	0	2.42584e-06	0	k__Bacteria	p__Proteobacteria	c__Gammaproteobacteria	o__Xanthomonadales	f__Sinobacteraceae	g__Hydrocarboniphaga	702
k__Bacteria;p__Proteobacteria;c__Gammaproteobacteria;o__Xanthomonadales;f__Sinobacteraceae;g__Nevskia	3.36203e-05	1.82762e-05	1.36601e-05	2.81562e-05	2.4176e-05	1.57444e-05	1.26945e-05	9.37364e-06	1.83704e-06	7.68733e-05	9.71161e-05	9.84703e-05	2.14086e-05	1.545e-05	4.37829e-05	0.000232669	0.000109575	9.85998e-05	7.07733e-06	4.05916e-05	1.87708e-05	4.01795e-05	7.8251e-05	0.000110953	2.52123e-05	2.44586e-05	1.75697e-05	3.66231e-05	2.72024e-05	4.69271e-05	4.12864e-05	4.79045e-05	3.39618e-05	4.06976e-05	4.06034e-05	3.14182e-05	k__Bacteria	p__Proteobacteria	c__Gammaproteobacteria	o__Xanthomonadales	f__Sinobacteraceae	g__Nevskia	703
k__Bacteria;p__Proteobacteria;c__Gammaproteobacteria;o__Xanthomonadales;f__Sinobacteraceae;g__Steroidobacter	0	2.19032e-06	0	0.000289111	0.000306728	0.000322484	0.000688279	0.00123086	0.000633074	2.73908e-05	3.3267e-05	3.10767e-05	0.000100555	0.000259848	0.000126697	2.03959e-05	1.10223e-05	9.20878e-06	4.62087e-05	0.000163509	6.86537e-05	0.000440961	0.000259506	0.000216724	7.52246e-05	8.79544e-05	3.53749e-05	0.000840318	0.000821571	0.000728412	5.7808e-05	7.05731e-05	7.34465e-05	8.93793e-06	1.65099e-05	1.39545e-05	k__Bacteria	p__Proteobacteria	c__Gammaproteobacteria	o__Xanthomonadales	f__Sinobacteraceae	g__Steroidobacter	704
k__Bacteria;p__Proteobacteria;c__Gammaproteobacteria;o__Xanthomonadales;f__Xanthomonadaceae;Other	0	0	0	1.29535e-06	1.52145e-05	5.12253e-06	2.07256e-06	1.33068e-06	0	3.54455e-06	0	2.57893e-06	0.000140746	0.000115121	0.000135847	3.74474e-06	3.57988e-06	1.28475e-05	1.66041e-06	9.16167e-06	1.20232e-05	9.0027e-05	0.000252688	0.000185412	1.82409e-05	2.28453e-05	1.78052e-05	0.000134222	0.000185165	0.000178005	5.47581e-06	0	0	3.48567e-06	2.00191e-06	1.64863e-06	k__Bacteria	p__Proteobacteria	c__Gammaproteobacteria	o__Xanthomonadales	f__Xanthomonadaceae	Other	705
k__Bacteria;p__Proteobacteria;c__Gammaproteobacteria;o__Xanthomonadales;f__Xanthomonadaceae;g__	0.00248202	0.00259566	0.00265099	0.00506273	0.00446388	0.00480961	0.00554835	0.00469976	0.00473449	0.00296335	0.00277444	0.00306327	0.00704682	0.00578452	0.00737641	0.00406235	0.00220397	0.00182358	0.00680267	0.00692602	0.00716564	0.00313823	0.00331615	0.00310061	0.00917785	0.00893586	0.00851477	0.00233453	0.00232244	0.00279336	0.00288136	0.00273212	0.00291551	0.0077084	0.00746298	0.00851636	k__Bacteria	p__Proteobacteria	c__Gammaproteobacteria	o__Xanthomonadales	f__Xanthomonadaceae	g__	706
k__Bacteria;p__Proteobacteria;c__Gammaproteobacteria;o__Xanthomonadales;f__Xanthomonadaceae;g__Arenimonas	0	0	0	0	0	0	0	0	0	0	0	0	1.01273e-06	0	0	0	0	0	0	0	0	0	0	0	0	0	0	1.78994e-06	0	0	0	0	0	0	0	0	k__Bacteria	p__Proteobacteria	c__Gammaproteobacteria	o__Xanthomonadales	f__Xanthomonadaceae	g__Arenimonas	707
k__Bacteria;p__Proteobacteria;c__Gammaproteobacteria;o__Xanthomonadales;f__Xanthomonadaceae;g__Dokdonella	0.000338299	0.000379373	0.000317561	0.00120395	0.00118879	0.00111373	0.000740317	0.000632308	0.000452325	0.00197739	0.00199288	0.00170572	0.00386263	0.00320805	0.00439111	0.00232427	0.0026198	0.00210086	0.000200073	0.000637089	0.00023984	0.000626809	0.00065473	0.00074849	0.00381801	0.00610184	0.00322393	0.00209138	0.00191365	0.00157697	0.00148681	0.00153571	0.00140988	0.000924964	0.000997021	0.00123928	k__Bacteria	p__Proteobacteria	c__Gammaproteobacteria	o__Xanthomonadales	f__Xanthomonadaceae	g__Dokdonella	708
k__Bacteria;p__Proteobacteria;c__Gammaproteobacteria;o__Xanthomonadales;f__Xanthomonadaceae;g__Dyella	0	0	0	0	0	0	0	0	0	0	0	0	1.81349e-06	1.10694e-06	0	0	0	0	0	0	0	0	0	0	2.14322e-06	9.23233e-06	0	1.67218e-06	0	0	0	0	0	0	0	0	k__Bacteria	p__Proteobacteria	c__Gammaproteobacteria	o__Xanthomonadales	f__Xanthomonadaceae	g__Dyella	709
k__Bacteria;p__Proteobacteria;c__Gammaproteobacteria;o__Xanthomonadales;f__Xanthomonadaceae;g__Luteibacter	9.06746e-06	2.42584e-06	2.30573e-05	3.35496e-05	4.54669e-05	4.92823e-05	0	0	5.0401e-06	0.00102043	0.00104117	0.000935468	0.000140699	0.000151615	0.00022764	3.00168e-05	1.31773e-05	7.2422e-06	5.05187e-06	4.52196e-06	0	2.15617e-05	2.66018e-05	1.65687e-05	2.73908e-05	4.65149e-05	0.000115157	0.000182927	0.000167689	0.000200367	7.38704e-05	9.73869e-05	8.66944e-05	6.59452e-06	1.24236e-05	3.26193e-06	k__Bacteria	p__Proteobacteria	c__Gammaproteobacteria	o__Xanthomonadales	f__Xanthomonadaceae	g__Luteibacter	710
k__Bacteria;p__Proteobacteria;c__Gammaproteobacteria;o__Xanthomonadales;f__Xanthomonadaceae;g__Luteimonas	0	0	0	4.2146e-05	2.77912e-05	4.03208e-05	5.65245e-06	5.73488e-06	3.49745e-06	1.114e-05	1.14226e-05	4.94589e-06	0.00056959	0.00060818	0.000609192	5.07778e-05	2.78972e-05	2.66254e-05	1.39309e-05	3.35025e-05	1.15522e-05	0.000268691	0.000767414	0.000704989	0.00038877	0.000390242	0.00028745	0.000289229	0.000435792	0.000514961	1.74284e-06	8.91438e-06	4.61616e-06	6.79471e-06	0	1.63685e-06	k__Bacteria	p__Proteobacteria	c__Gammaproteobacteria	o__Xanthomonadales	f__Xanthomonadaceae	g__Luteimonas	711
k__Bacteria;p__Proteobacteria;c__Gammaproteobacteria;o__Xanthomonadales;f__Xanthomonadaceae;g__Lysobacter	0	0	0	2.94398e-06	0	0	0	0	0	0	0	7.30108e-07	1.79347e-05	1.51321e-05	2.76028e-05	2.56715e-06	1.00095e-06	0	1.5662e-06	2.10789e-06	0	9.02036e-06	1.4084e-05	1.00566e-05	1.35894e-05	1.70162e-05	9.8329e-06	1.17877e-05	1.05395e-05	1.68278e-05	0	0	0	0	0	0	k__Bacteria	p__Proteobacteria	c__Gammaproteobacteria	o__Xanthomonadales	f__Xanthomonadaceae	g__Lysobacter	712
k__Bacteria;p__Proteobacteria;c__Gammaproteobacteria;o__Xanthomonadales;f__Xanthomonadaceae;g__Pseudoxanthomonas	0	0	0	0	0	0	0	0	0	2.74379e-06	0	7.53659e-07	9.30298e-07	0	2.30808e-06	1.14226e-06	9.77402e-07	0	0	0	0	1.2718e-06	1.83704e-06	0	4.96944e-06	1.11165e-05	3.90961e-06	0	0	0	0	0	0	0	0	0	k__Bacteria	p__Proteobacteria	c__Gammaproteobacteria	o__Xanthomonadales	f__Xanthomonadaceae	g__Pseudoxanthomonas	713
k__Bacteria;p__Proteobacteria;c__Gammaproteobacteria;o__Xanthomonadales;f__Xanthomonadaceae;g__Rhodanobacter	0	0	1.66041e-06	0	0	0	0	1.28358e-06	0	0	4.39242e-06	2.4965e-06	1.21292e-05	1.06572e-05	1.77934e-05	0.000131054	0.000114721	9.47373e-05	1.55207e-05	3.14064e-05	4.59614e-05	0	0	1.18937e-06	0.000539761	0.000437158	0.000388417	6.9478e-06	6.73583e-06	3.28548e-06	0	0	0	0	0	0	k__Bacteria	p__Proteobacteria	c__Gammaproteobacteria	o__Xanthomonadales	f__Xanthomonadaceae	g__Rhodanobacter	714
k__Bacteria;p__Proteobacteria;c__Gammaproteobacteria;o__Xanthomonadales;f__Xanthomonadaceae;g__Stenotrophomonas	0	0	0	0	0	0	0	0	0	1.05983e-06	0	0	8.09006e-06	7.10088e-06	1.37778e-06	0	0	0	6.86537e-06	8.98503e-06	3.25016e-06	1.40134e-06	0	0	0	1.60153e-06	0	0	0	0	8.57288e-06	5.676e-06	0	0	0	0	k__Bacteria	p__Proteobacteria	c__Gammaproteobacteria	o__Xanthomonadales	f__Xanthomonadaceae	g__Stenotrophomonas	715
k__Bacteria;p__Proteobacteria;c__Gammaproteobacteria;o__Xanthomonadales;f__Xanthomonadaceae;g__Thermomonas	0	0	1.36601e-06	0	0	1.01273e-06	0	0	0	0	0	0	1.70869e-05	2.93456e-05	2.65076e-05	0	1.34246e-06	0	0	0	1.33068e-06	3.82129e-05	5.55235e-05	4.35356e-05	6.84181e-06	7.96053e-06	0	6.107e-05	8.22784e-05	0.000130148	0	0	0	0	0	1.75461e-06	k__Bacteria	p__Proteobacteria	c__Gammaproteobacteria	o__Xanthomonadales	f__Xanthomonadaceae	g__Thermomonas	716
k__Bacteria;p__Proteobacteria;c__Gammaproteobacteria;o__Xanthomonadales;f__Xanthomonadaceae;g__Xanthomonas	2.74379e-06	2.73555e-05	1.03628e-05	1.57797e-06	0	0	0	0	0	1.73106e-05	1.57797e-06	1.96658e-06	9.38541e-06	8.14894e-06	1.13167e-05	6.45321e-06	1.18937e-06	1.30713e-06	1.66041e-06	0	0	1.13402e-05	7.44239e-06	5.09898e-06	1.38249e-05	7.25162e-05	2.48708e-05	5.31094e-06	0	3.26193e-06	7.3364e-06	2.66136e-06	0	0	0	0	k__Bacteria	p__Proteobacteria	c__Gammaproteobacteria	o__Xanthomonadales	f__Xanthomonadaceae	g__Xanthomonas	717
k__Bacteria;p__Proteobacteria;c__TA18;o__CV90;f__;g__	1.37778e-06	2.26098e-06	0	1.44491e-05	1.82409e-05	1.47788e-05	4.43835e-05	5.49936e-05	8.21253e-05	4.1098e-05	6.21416e-05	6.09522e-05	0.000103381	8.83666e-05	6.70404e-05	4.57848e-05	3.6682e-05	3.29137e-05	6.87714e-06	0	1.21763e-05	2.6696e-05	2.86155e-05	3.5104e-05	0	1.04217e-05	1.91948e-06	0.000466892	0.000522098	0.000696475	3.94611e-05	3.98851e-05	2.1915e-05	3.08058e-05	2.33399e-05	2.93809e-05	k__Bacteria	p__Proteobacteria	c__TA18	o__CV90	f__	g__	718
k__Bacteria;p__Proteobacteria;c__TA18;o__PHOS-HD29;f__;g__	0	0	0	3.647e-05	2.68609e-05	2.36343e-05	5.54646e-06	9.58561e-06	9.43252e-06	1.87002e-05	2.86273e-05	2.67196e-05	4.19341e-05	3.50098e-05	3.88723e-05	1.29535e-05	8.6082e-06	7.2422e-06	2.22565e-05	4.42893e-05	2.53536e-05	1.60506e-05	3.41149e-05	3.26782e-05	0	0	0	0.000194291	0.000259341	0.000383648	5.46285e-05	6.07049e-05	3.83071e-05	2.03841e-05	7.22335e-05	2.89923e-05	k__Bacteria	p__Proteobacteria	c__TA18	o__PHOS-HD29	f__	g__	719
k__Bacteria;p__Proteobacteria;c__Zetaproteobacteria;o__Mariprofundales;f__Mariprofundaceae;g__	0.000159293	0.000105842	0.000131466	7.05496e-05	0.000102086	0.000101779	0.001336	0.0010541	0.00126156	1.88768e-05	1.78288e-05	5.18141e-06	2.03253e-05	2.91101e-05	3.24545e-05	2.89099e-05	1.07632e-05	5.82908e-06	0.000142324	0.000103805	0.000132632	9.84821e-05	5.63243e-05	5.62772e-05	6.32014e-05	4.83049e-05	6.76174e-05	1.35894e-05	1.01744e-05	3.12062e-06	0.00014455	0.000148023	0.000140134	0.000417221	0.000303324	0.00022001	k__Bacteria	p__Proteobacteria	c__Zetaproteobacteria	o__Mariprofundales	f__Mariprofundaceae	g__	720
k__Bacteria;p__Spirochaetes;c__Spirochaetes;o__Spirochaetales;f__Spirochaetaceae;g__Spirochaeta	0	0	0	0	0	0	1.91948e-06	0	0	0	0	0	0	0	0	0	0	0	2.98402e-05	1.52616e-05	6.43083e-05	0	0	0	0	0	0	0	0	0	0	0	0	0	0	0	k__Bacteria	p__Spirochaetes	c__Spirochaetes	o__Spirochaetales	f__Spirochaetaceae	g__Spirochaeta	721
k__Bacteria;p__Spirochaetes;c__[Leptospirae];o__[Leptospirales];f__Leptospiraceae;g__Turneriella	0	0	0	0	0	0	0	0	0	0	0	0	0	0	0	1.10694e-06	0	2.70846e-06	0	0	0	0	0	0	0	0	0	0	0	0	0	0	0	0	0	0	k__Bacteria	p__Spirochaetes	c__[Leptospirae]	o__[Leptospirales]	f__Leptospiraceae	g__Turneriella	722
k__Bacteria;p__TM6;c__SBRH58;o__;f__;g__	0	0	0	5.57119e-05	5.10958e-05	4.14277e-05	3.75652e-06	8.44334e-06	1.57326e-05	0	0	0	0	1.20114e-06	2.60248e-06	2.04077e-05	2.29748e-05	1.64392e-05	1.39663e-05	1.60506e-05	1.3189e-05	1.09516e-05	3.54455e-06	7.80744e-06	0	0	0	0	0	0	0	0	0	0	0	0	k__Bacteria	p__TM6	c__SBRH58	o__	f__	g__	723
k__Bacteria;p__TM6;c__SJA-4;o__;f__;g__	0.000651338	0.000515538	0.00050766	0.000216571	0.000213662	0.000208081	0.000174237	0.000213886	0.00025237	0.000202499	0.000219115	0.000222047	0.000210907	0.000171175	0.000212591	0.000466091	0.000283988	0.000204972	0.000540786	0.000392609	0.000362699	0.000400358	0.00053319	0.00048014	5.35451e-05	7.61196e-05	0.000109128	0.000365089	0.000352183	0.000517234	0.000321789	0.000352194	0.000281386	0.000347154	0.000475971	0.00041867	k__Bacteria	p__TM6	c__SJA-4	o__	f__	g__	724
k__Bacteria;p__TM6;c__SJA-4;o__S1198;f__;g__	3.26311e-05	2.34694e-05	2.20328e-05	7.39528e-06	4.38065e-06	3.78007e-06	1.78994e-06	4.27466e-06	1.24472e-05	1.03275e-05	1.0198e-05	6.9478e-06	3.01464e-06	1.13049e-06	1.40369e-05	1.16228e-05	3.42679e-06	1.30713e-06	0.000123942	6.33427e-05	7.44592e-05	6.66518e-06	1.82409e-05	9.23233e-06	0	0	0	0	6.79471e-06	3.33259e-06	1.18466e-05	9.10279e-06	4.95767e-06	9.11457e-06	1.03864e-05	7.72501e-06	k__Bacteria	p__TM6	c__SJA-4	o__S1198	f__	g__	725
k__Bacteria;p__TM6;c__SJA-4;o__YJF2-48;f__;g__	1.00095e-05	6.21769e-06	8.53755e-06	0	0	9.18522e-07	0	0	0	8.24315e-07	2.74379e-06	4.33354e-06	2.2492e-06	2.44939e-06	6.41788e-06	0	0	2.838e-06	0	0	2.40229e-06	1.49554e-06	1.76639e-06	0	0	0	0	1.71929e-06	0	0	1.80172e-06	5.60534e-06	0	0	6.08815e-06	3.16772e-06	k__Bacteria	p__TM6	c__SJA-4	o__YJF2-48	f__	g__	726
k__Bacteria;p__TM7;c__;o__;f__;g__	0	0	0	0	0	2.02546e-06	2.02546e-06	0	0	0	7.77211e-07	0	1.03628e-06	2.39051e-06	0	1.2718e-06	0	0	0	0	0	0	0	0	0	1.43666e-06	0	0	0	0	0	0	0	0	0	1.82527e-06	k__Bacteria	p__TM7	c__	o__	f__	g__	727
k__Bacteria;p__TM7;c__MJK10;o__;f__;g__	0	0	0	3.21483e-06	2.19032e-06	5.58179e-06	1.33892e-05	8.12539e-06	3.7683e-06	1.13049e-06	8.00763e-07	0	0	0	0	0	1.07161e-06	0	0	0	0	0	0	1.21292e-06	0	0	0	5.61712e-06	5.21674e-06	0	3.23838e-06	2.77912e-06	0	3.1795e-06	2.29631e-06	5.02832e-06	k__Bacteria	p__TM7	c__MJK10	o__	f__	g__	728
k__Bacteria;p__TM7;c__SC3;o__;f__;g__	0.000394729	0.000404562	0.000344305	0.00018792	0.000177322	0.000180172	0.000291548	0.000206161	0.000161895	0.000151356	0.000176415	0.00016995	0.000165805	0.000113897	0.000158563	0.000262921	0.000186213	0.000124884	0.00063802	0.000696216	0.000605389	0.000296989	0.000254372	0.000226687	0.000283034	0.000225368	0.000226463	0.000142972	0.000126415	0.000170292	0.00018268	0.00036244	0.000248331	0.000177852	0.000230255	0.00028148	k__Bacteria	p__TM7	c__SC3	o__	f__	g__	729
k__Bacteria;p__TM7;c__TM7-1;o__;f__;g__	1.9866e-05	6.10111e-05	7.67908e-05	3.43504e-05	3.1901e-05	4.35709e-05	3.83306e-05	6.20709e-05	3.3738e-05	7.66495e-05	9.81641e-05	9.93182e-05	6.40964e-05	3.45741e-05	5.34627e-05	3.41031e-05	3.5893e-05	2.44586e-05	9.60562e-05	0.00013998	0.000155301	8.59525e-05	7.30814e-05	8.21371e-05	5.91623e-05	8.50575e-05	3.86721e-05	5.43224e-05	5.7125e-05	5.03892e-05	3.42679e-05	1.95834e-05	4.84697e-05	4.94589e-05	5.51467e-05	6.86654e-05	k__Bacteria	p__TM7	c__TM7-1	o__	f__	g__	730
k__Bacteria;p__TM7;c__TM7-3;Other;Other;Other	0	0	1.43666e-06	0	0	0	0	0	0	8.24315e-07	1.96658e-06	0	1.02451e-06	0	0	0	0	0	0	0	1.2247e-06	0	0	0	7.05378e-06	1.05748e-05	5.68777e-06	0	0	0	1.76639e-06	2.77912e-06	0	0	0	0	k__Bacteria	p__TM7	c__TM7-3	Other	Other	Other	731
k__Bacteria;p__TM7;c__TM7-3;o__;f__;g__	4.08625e-06	4.32177e-06	8.41979e-06	4.60439e-06	0	2.97931e-06	0	0	3.62699e-06	2.8851e-06	6.0646e-06	6.4061e-06	4.4513e-06	7.23042e-06	6.46498e-06	0	3.70942e-06	1.50732e-06	5.55824e-06	4.22756e-06	1.65805e-05	1.55442e-06	0	4.07447e-06	2.27275e-06	7.66613e-06	5.54646e-06	3.50923e-06	3.60343e-06	0	0	3.02641e-06	0	0	1.08339e-05	3.30904e-06	k__Bacteria	p__TM7	c__TM7-3	o__	f__	g__	732
k__Bacteria;p__TM7;c__TM7-3;o__Blgi18;f__;g__	0	0	0	0	0	0	0	0	0	0	0	0	0	0	0	0	0	0	3.60343e-06	0	2.36696e-06	0	0	0	0	0	0	0	0	0	0	0	0	0	0	0	k__Bacteria	p__TM7	c__TM7-3	o__Blgi18	f__	g__	733
k__Bacteria;p__TM7;c__TM7-3;o__EW055;f__;g__	1.20114e-06	6.51209e-06	1.63685e-06	0	0	2.22565e-06	0	0	0	0	0	1.58975e-06	9.5385e-07	3.70942e-06	1.21292e-06	1.21292e-06	1.3189e-06	0	0	0	1.23647e-06	0	0	0	7.2422e-06	1.58975e-06	0	0	0	0	0	0	0	0	0	0	k__Bacteria	p__TM7	c__TM7-3	o__EW055	f__	g__	734
k__Bacteria;p__TM7;c__TM7-3;o__I025;f__;g__	0	0	0	0	0	0	0	0	0	0	0	0	0	1.13049e-06	2.70846e-06	0	0	0	0	0	0	0	0	0	0	0	4.08625e-06	0	0	0	0	0	0	0	0	0	k__Bacteria	p__TM7	c__TM7-3	o__I025	f__	g__	735
k__Bacteria;p__Tenericutes;c__Mollicutes;o__Anaeroplasmatales;f__Anaeroplasmataceae;g__	0	0	0	0	0	0	0	0	0	0	9.77402e-07	0	0	0	0	0	0	0	0	0	0	0	0	0	0	0	0	0	1.73106e-06	0	0	0	0	0	0	0	k__Bacteria	p__Tenericutes	c__Mollicutes	o__Anaeroplasmatales	f__Anaeroplasmataceae	g__	736
k__Bacteria;p__Tenericutes;c__Mollicutes;o__Anaeroplasmatales;f__Anaeroplasmataceae;g__Asteroleplasma	1.38956e-06	2.2492e-06	6.00572e-06	1.72871e-05	2.55067e-05	1.29771e-05	5.93507e-06	2.48472e-06	5.36982e-06	4.84579e-05	7.12679e-05	8.37975e-05	6.11171e-06	1.32361e-05	1.24472e-05	3.72237e-05	2.16913e-05	4.90114e-05	5.55706e-05	1.85706e-05	2.00897e-05	5.86441e-06	2.33988e-05	1.40605e-05	7.38351e-05	0.000152581	0.000109504	3.54455e-06	0	9.96243e-06	1.67218e-06	2.96753e-06	4.59261e-06	0	2.5648e-05	1.50143e-05	k__Bacteria	p__Tenericutes	c__Mollicutes	o__Anaeroplasmatales	f__Anaeroplasmataceae	g__Asteroleplasma	737
k__Bacteria;p__Tenericutes;c__Mollicutes;o__Entomoplasmatales;f__;g__	0	0	0	0	0	0	0	0	0	9.5385e-07	0	3.88606e-06	0	0	0	0	0	0	0	0	0	0	0	0	0	0	0	0	0	0	0	0	0	0	0	0	k__Bacteria	p__Tenericutes	c__Mollicutes	o__Entomoplasmatales	f__	g__	738
k__Bacteria;p__Verrucomicrobia;Other;Other;Other;Other	0	0	0	0	0	0	1.81349e-06	0	0	1.04806e-06	0	0	9.42074e-07	1.09516e-06	1.41311e-06	0	1.36601e-06	0	1.82527e-06	4.81635e-06	0	3.27371e-06	0	1.33068e-06	0	0	0	1.60153e-06	3.82718e-06	0	0	0	0	1.48377e-06	1.80172e-06	1.54265e-06	k__Bacteria	p__Verrucomicrobia	Other	Other	Other	Other	739
k__Bacteria;p__Verrucomicrobia;c__;o__;f__;g__	0	0	0	1.47199e-06	3.78007e-06	1.08339e-06	2.04901e-06	1.42489e-06	0	9.5385e-07	8.00763e-07	0	6.21769e-06	1.08927e-05	5.94684e-06	0	0	3.26193e-06	0	0	0	4.38065e-06	3.66231e-06	1.6133e-06	0	0	0	4.06741e-05	1.82409e-05	3.86721e-05	0	0	0	5.53469e-06	2.03724e-06	0	k__Bacteria	p__Verrucomicrobia	c__	o__	f__	g__	740
k__Bacteria;p__Verrucomicrobia;c__Opitutae;o__;f__;g__	0	0	0	5.95862e-06	2.21505e-05	1.07161e-05	7.19509e-06	1.7605e-05	1.53911e-05	1.6922e-05	5.20496e-06	6.58274e-06	1.09869e-05	6.38255e-06	1.66276e-05	1.41311e-06	0	0	3.40324e-06	0	0	5.3816e-05	5.72075e-05	3.2796e-05	4.55728e-06	1.50732e-06	0	0.000137013	0.000104229	0.000124248	0	2.82622e-06	2.75557e-06	0	0	0	k__Bacteria	p__Verrucomicrobia	c__Opitutae	o__	f__	g__	741
k__Bacteria;p__Verrucomicrobia;c__Opitutae;o__Opitutales;f__Opitutaceae;Other	0	0	0	9.16874e-05	8.58465e-05	0.000123212	0.000196481	0.000141759	0.000162355	1.09163e-05	1.8606e-06	1.21763e-05	0.000464572	0.00021305	0.00034666	2.34341e-05	1.19055e-05	1.21881e-05	3.41502e-06	0	7.79095e-05	4.25818e-05	2.8486e-05	4.38653e-05	2.06079e-05	2.31044e-05	1.40251e-05	9.82348e-05	9.1181e-05	0.000100543	7.01845e-06	1.41193e-05	1.45668e-05	1.22234e-05	4.58084e-06	3.41502e-06	k__Bacteria	p__Verrucomicrobia	c__Opitutae	o__Opitutales	f__Opitutaceae	Other	742
k__Bacteria;p__Verrucomicrobia;c__Opitutae;o__Opitutales;f__Opitutaceae;g__	0.000245505	0.000344281	0.000511417	0.000964978	0.00103719	0.0011156	0.00159028	0.00112679	0.00105962	0.00106546	0.00104235	0.00115178	0.000481388	0.000383942	0.000483119	0.00074849	0.000566905	0.000456459	0.000881369	0.000719368	0.000899752	0.000462358	0.000544319	0.000701221	0.000155525	0.000147682	0.000127427	0.000355433	0.000276346	0.00040972	0.000311132	0.000301405	0.000416668	0.000461416	0.000553304	0.000497286	k__Bacteria	p__Verrucomicrobia	c__Opitutae	o__Opitutales	f__Opitutaceae	g__	743
k__Bacteria;p__Verrucomicrobia;c__Opitutae;o__Opitutales;f__Opitutaceae;g__Opitutus	0.000349827	0.000642577	0.00065619	0.00210625	0.00217382	0.00218607	0.00358645	0.00232023	0.00238792	0.00221643	0.00219846	0.00202254	0.00156504	0.00119391	0.0014057	0.00169028	0.00120828	0.000920807	0.00320766	0.00309834	0.00310612	0.00117109	0.00155936	0.0015406	0.000548205	0.000542081	0.000621463	0.00309617	0.00286916	0.00348035	0.00139504	0.0016035	0.0016564	0.00138101	0.00162389	0.0012622	k__Bacteria	p__Verrucomicrobia	c__Opitutae	o__Opitutales	f__Opitutaceae	g__Opitutus	744
k__Bacteria;p__Verrucomicrobia;c__Verruco-5;o__LD1-PB3;f__;g__	0	0	0	2.93221e-06	3.55633e-06	4.68682e-06	0	1.30713e-06	0	9.25588e-06	1.02568e-05	1.07985e-05	1.63568e-05	3.09471e-05	2.5224e-05	0	1.20114e-06	1.24825e-06	0	0	0	0	1.82527e-06	4.07447e-06	0	0	0	0.000100802	6.63574e-05	8.98739e-05	3.61521e-06	5.75843e-06	7.35995e-06	1.74284e-06	6.3119e-06	5.0872e-06	k__Bacteria	p__Verrucomicrobia	c__Verruco-5	o__LD1-PB3	f__	g__	745
k__Bacteria;p__Verrucomicrobia;c__Verruco-5;o__WCHB1-41;f__;g__	0	0	0	7.27752e-06	5.01655e-06	1.0092e-05	5.9704e-06	3.79185e-06	3.521e-06	0	8.47867e-07	8.00763e-07	1.14109e-05	2.77912e-06	2.26098e-06	0	0	1.3189e-06	0	0	0	1.24825e-06	1.94303e-06	1.34246e-06	0	0	0	4.59379e-05	2.39405e-05	2.57304e-05	0	2.75557e-06	0	4.93411e-06	3.94494e-06	1.62508e-06	k__Bacteria	p__Verrucomicrobia	c__Verruco-5	o__WCHB1-41	f__	g__	746
k__Bacteria;p__Verrucomicrobia;c__Verrucomicrobiae;o__Verrucomicrobiales;f__Verrucomicrobiaceae;g__	9.12634e-06	9.05569e-06	2.36814e-05	0.00102701	0.00123208	0.00111169	0.000681131	0.000902813	0.00099947	0.000551161	0.000486063	0.000431058	0.000770369	0.000720298	0.00090664	0.00015072	0.000109245	0.000112213	0.000427019	0.000512665	0.000412876	0.000234918	0.000212438	0.00024846	0.000122917	0.000209623	5.99395e-05	0.00211705	0.00197063	0.00168883	0.00107446	0.0010655	0.00108977	0.00149518	0.00130705	0.00106816	k__Bacteria	p__Verrucomicrobia	c__Verrucomicrobiae	o__Verrucomicrobiales	f__Verrucomicrobiaceae	g__	747
k__Bacteria;p__Verrucomicrobia;c__Verrucomicrobiae;o__Verrucomicrobiales;f__Verrucomicrobiaceae;g__Luteolibacter	0	0	1.51909e-06	2.57775e-05	5.42399e-05	3.3632e-05	5.62065e-05	0.000125708	8.73421e-05	9.96243e-06	1.41193e-05	9.59738e-06	0.0016561	0.000776434	0.000862657	0.00011869	9.22879e-05	6.30954e-05	3.27724e-05	0.000203464	6.78882e-05	0.000236861	0.000398062	0.000274697	3.87664e-05	7.88634e-05	4.03797e-05	0.00357797	0.00339486	0.00480713	2.96282e-05	4.8929e-05	2.20563e-05	3.59872e-05	2.13851e-05	4.44541e-05	k__Bacteria	p__Verrucomicrobia	c__Verrucomicrobiae	o__Verrucomicrobiales	f__Verrucomicrobiaceae	g__Luteolibacter	748
k__Bacteria;p__Verrucomicrobia;c__Verrucomicrobiae;o__Verrucomicrobiales;f__Verrucomicrobiaceae;g__Prosthecobacter	0.000487382	0.000467127	0.000448945	1.70398e-05	2.7697e-05	1.55207e-05	5.22851e-06	9.52673e-06	1.03864e-05	2.14911e-05	2.86273e-05	2.38698e-05	0.000220799	0.000168231	0.000203971	3.19481e-05	2.45764e-05	2.20092e-05	1.34717e-05	0.00010026	2.17501e-05	0.000136247	5.77963e-05	8.03589e-05	0	5.87619e-06	3.88606e-06	0.00020821	0.000210648	0.000205702	4.82224e-05	4.61263e-05	1.69927e-05	8.24197e-05	6.40846e-05	8.766e-05	k__Bacteria	p__Verrucomicrobia	c__Verrucomicrobiae	o__Verrucomicrobiales	f__Verrucomicrobiaceae	g__Prosthecobacter	749
k__Bacteria;p__Verrucomicrobia;c__Verrucomicrobiae;o__Verrucomicrobiales;f__Verrucomicrobiaceae;g__Verrucomicrobium	0	0	0	0	0	0	0	0	0	0	0	0	0	0	0	0	0	0	0	0	0	0	7.72501e-06	1.2247e-06	0	0	0	6.20591e-06	8.12539e-06	1.26827e-05	0	0	0	0	0	0	k__Bacteria	p__Verrucomicrobia	c__Verrucomicrobiae	o__Verrucomicrobiales	f__Verrucomicrobiaceae	g__Verrucomicrobium	750
k__Bacteria;p__Verrucomicrobia;c__[Methylacidiphilae];o__Methylacidiphilales;f__;g__	0.00451123	0.00528653	0.00625504	0.0026142	0.00257717	0.00215597	0.000412193	0.000570073	0.000655813	0.00172378	0.0017433	0.002684	0.00110226	0.00128595	0.00145672	0.000720475	0.000691565	0.000548205	0.000931134	0.00136455	0.00106631	0.00164331	0.000721594	0.000684829	0.00213801	0.0021497	0.00171204	0.000736349	0.000634322	0.000776363	0.00277305	0.00299796	0.00304193	0.00148319	0.00200256	0.00185306	k__Bacteria	p__Verrucomicrobia	c__[Methylacidiphilae]	o__Methylacidiphilales	f__	g__	751
k__Bacteria;p__Verrucomicrobia;c__[Methylacidiphilae];o__S-BQ2-57;f__;g__	0.000334695	0.00036569	0.000462841	0.000147717	0.000186696	0.000134717	0.00068868	0.000652363	0.000703635	0.00093694	0.000865448	0.000871819	0.000194279	0.00015112	0.000170351	6.5274e-05	3.97555e-05	3.23956e-05	4.85521e-05	4.92705e-05	5.26855e-05	0.000394694	0.000295293	0.000317149	7.042e-06	6.20591e-06	6.14703e-06	0.000330774	0.000320211	0.000268597	0.0015587	0.0016357	0.0015672	0.00264724	0.00286885	0.00288229	k__Bacteria	p__Verrucomicrobia	c__[Methylacidiphilae]	o__S-BQ2-57	f__	g__	752
k__Bacteria;p__Verrucomicrobia;c__[Pedosphaerae];o__[Pedosphaerales];Other;Other	1.17759e-06	0	1.17759e-06	2.92043e-06	1.04806e-06	2.08434e-06	5.84086e-06	1.30595e-05	1.75461e-06	6.83004e-06	5.80553e-06	1.21528e-05	1.01273e-06	2.31986e-06	1.23647e-06	1.33068e-06	1.14226e-06	0	1.54265e-06	2.30808e-06	1.17759e-06	8.27848e-06	1.21763e-05	1.61919e-05	0	0	0	3.59166e-05	2.05019e-05	3.14653e-05	1.04217e-05	8.61998e-06	1.19526e-05	1.16346e-05	4.36887e-06	6.90069e-06	k__Bacteria	p__Verrucomicrobia	c__[Pedosphaerae]	o__[Pedosphaerales]	Other	Other	753
k__Bacteria;p__Verrucomicrobia;c__[Pedosphaerae];o__[Pedosphaerales];f__;g__	0.00596498	0.00563093	0.00642857	0.0209363	0.0194919	0.021112	0.0241946	0.0252216	0.0219993	0.0162029	0.0167815	0.0204281	0.0107234	0.0086516	0.01009	0.014529	0.00869439	0.00632149	0.0183618	0.0166607	0.017681	0.00825643	0.00832856	0.00882944	0.0143382	0.00765659	0.00894235	0.0115346	0.0101949	0.0101729	0.0186171	0.0188686	0.0189843	0.0175714	0.0190935	0.0227337	k__Bacteria	p__Verrucomicrobia	c__[Pedosphaerae]	o__[Pedosphaerales]	f__	g__	754
k__Bacteria;p__Verrucomicrobia;c__[Pedosphaerae];o__[Pedosphaerales];f__Ellin515;g__	0.00265481	0.00278762	0.00262608	0.013856	0.0128139	0.0155415	0.0143983	0.0163127	0.0145715	0.00399634	0.00388896	0.00472656	0.00235854	0.00187971	0.00235748	0.00676733	0.00402427	0.00298908	0.00711493	0.00633426	0.00695159	0.00402506	0.00461212	0.0047176	0.00162801	0.00129864	0.00124923	0.00115271	0.00108492	0.00112803	0.00642405	0.00615361	0.00649263	0.00627664	0.00728879	0.00808266	k__Bacteria	p__Verrucomicrobia	c__[Pedosphaerae]	o__[Pedosphaerales]	f__Ellin515	g__	755
k__Bacteria;p__Verrucomicrobia;c__[Pedosphaerae];o__[Pedosphaerales];f__Ellin517;g__	1.33539e-05	8.79662e-06	3.12062e-06	0.000494565	0.000554988	0.000514078	0.0011315	0.0011366	0.00109716	0.000234836	0.000207068	0.000263428	7.88163e-05	6.98666e-05	8.99092e-05	2.1126e-05	1.29064e-05	3.01464e-06	2.09258e-05	1.13167e-05	1.32126e-05	0.000121245	0.00014707	0.000164863	2.43762e-06	1.44844e-06	5.69955e-06	0.000516681	0.000448663	0.000544754	0.000180572	0.000117594	0.000132868	0.00024468	0.000235813	0.000237532	k__Bacteria	p__Verrucomicrobia	c__[Pedosphaerae]	o__[Pedosphaerales]	f__Ellin517	g__	756
k__Bacteria;p__Verrucomicrobia;c__[Pedosphaerae];o__[Pedosphaerales];f__R4-41B;g__	0	0	0	0.000309589	0.000252146	0.000268998	0.000527185	0.000306704	0.000478209	4.22285e-05	1.98071e-05	3.06763e-05	0.000104876	8.32323e-05	0.000119844	3.91079e-05	2.65783e-05	1.12107e-05	3.51629e-05	3.39736e-05	4.06152e-05	3.50569e-05	2.48708e-05	3.04879e-05	2.17855e-06	2.79089e-06	5.62889e-06	0.000397544	0.000329349	0.000330986	3.46212e-06	8.40801e-06	1.18701e-05	9.97421e-06	4.1098e-06	1.11989e-05	k__Bacteria	p__Verrucomicrobia	c__[Pedosphaerae]	o__[Pedosphaerales]	f__R4-41B	g__	757
k__Bacteria;p__Verrucomicrobia;c__[Pedosphaerae];o__[Pedosphaerales];f__[Pedosphaeraceae];g__Pedosphaera	0.0162022	0.0156957	0.0173819	0.00101768	0.00109387	0.000931299	0.00216018	0.00172062	0.00131033	0.00287898	0.00329081	0.00363886	0.000814753	0.000626903	0.000788104	0.000445742	0.000247872	0.000232857	0.000388241	0.000355292	0.00030031	0.00275837	0.000848903	0.000835408	0.000591022	0.000451901	0.000564397	0.000931264	0.000877189	0.000929074	0.00310535	0.00291713	0.00318538	0.00224147	0.00270621	0.00264503	k__Bacteria	p__Verrucomicrobia	c__[Pedosphaerae]	o__[Pedosphaerales]	f__[Pedosphaeraceae]	g__Pedosphaera	758
k__Bacteria;p__Verrucomicrobia;c__[Pedosphaerae];o__[Pedosphaerales];f__auto67_4W;g__	0.00318867	0.00254459	0.00322918	0.00412265	0.00446096	0.00428738	0.00479999	0.00426927	0.00426304	0.00530471	0.00502672	0.00576442	0.00196083	0.00172806	0.00215562	0.000888788	0.00065327	0.000493046	0.00104962	0.00152883	0.00113889	0.00214748	0.00186319	0.00217239	0.000467846	0.000440679	0.00061382	0.00472601	0.00397381	0.00377534	0.00515338	0.00484663	0.00505098	0.0040444	0.0045449	0.00420476	k__Bacteria	p__Verrucomicrobia	c__[Pedosphaerae]	o__[Pedosphaerales]	f__auto67_4W	g__	759
k__Bacteria;p__Verrucomicrobia;c__[Spartobacteria];o__[Chthoniobacterales];f__01D2Z36;g__	6.46498e-06	1.56031e-05	1.43313e-05	9.197e-06	3.39147e-06	5.32272e-06	0	0	3.60343e-06	2.99109e-06	0	8.71419e-07	0.000101061	5.50407e-05	4.2464e-05	5.84204e-05	2.98284e-05	2.41524e-05	0	2.24096e-05	1.52616e-05	1.06219e-05	1.05395e-05	5.83497e-05	6.71228e-06	3.03819e-06	7.85454e-06	6.2695e-05	0.000115216	8.36797e-05	1.53087e-06	0	0	1.80172e-06	4.02737e-06	0	k__Bacteria	p__Verrucomicrobia	c__[Spartobacteria]	o__[Chthoniobacterales]	f__01D2Z36	g__	760
k__Bacteria;p__Verrucomicrobia;c__[Spartobacteria];o__[Chthoniobacterales];f__[Chthoniobacteraceae];Other	0.00472486	0.00410154	0.00509606	0.00105144	0.00117007	0.000935256	0.00043187	0.000511935	0.000506271	0.000658004	0.000746076	0.000619225	0.00130922	0.0011211	0.00134447	0.000866402	0.000693049	0.000409979	0.000846465	0.000742684	0.00106759	0.00156719	0.000750374	0.000826965	0.00294645	0.00183726	0.00166248	0.00113601	0.00094841	0.00122856	0.00098415	0.000997032	0.00116237	0.000505187	0.000589126	0.000553763	k__Bacteria	p__Verrucomicrobia	c__[Spartobacteria]	o__[Chthoniobacterales]	f__[Chthoniobacteraceae]	Other	761
k__Bacteria;p__Verrucomicrobia;c__[Spartobacteria];o__[Chthoniobacterales];f__[Chthoniobacteraceae];g__	0.000956441	0.000781345	0.000891815	0.00176655	0.00196883	0.00195275	0.00120212	0.00130547	0.00167263	0.00194303	0.00194961	0.00170216	0.00183226	0.00172303	0.00183786	0.00104721	0.00113047	0.000810007	0.00037816	0.000356269	0.000307929	0.000649713	0.000733782	0.000616847	0.000400617	0.000449546	0.000271565	0.00459763	0.00452047	0.00466223	0.00196832	0.00187548	0.00197538	0.0015922	0.00148056	0.00145632	k__Bacteria	p__Verrucomicrobia	c__[Spartobacteria]	o__[Chthoniobacterales]	f__[Chthoniobacteraceae]	g__	762
k__Bacteria;p__Verrucomicrobia;c__[Spartobacteria];o__[Chthoniobacterales];f__[Chthoniobacteraceae];g__Candidatus Xiphinematobacter	0.000795723	0.000872031	0.000913553	0.00119229	0.00128062	0.00104569	0.000543883	0.000748113	0.000805002	0.00153575	0.00149518	0.00115157	0.00125242	0.00120217	0.00146886	0.00106384	0.000982701	0.000612101	0.00119509	0.0014416	0.00143221	0.000655001	0.000601008	0.000482648	0.00117039	0.00136017	0.000909384	0.00123159	0.00128864	0.00144697	0.00114467	0.00119833	0.00123491	0.000861068	0.000880015	0.000745852	k__Bacteria	p__Verrucomicrobia	c__[Spartobacteria]	o__[Chthoniobacterales]	f__[Chthoniobacteraceae]	g__Candidatus Xiphinematobacter	763
k__Bacteria;p__Verrucomicrobia;c__[Spartobacteria];o__[Chthoniobacterales];f__[Chthoniobacteraceae];g__Chthoniobacter	0.00238073	0.00231954	0.0026157	0.00577939	0.00676514	0.00596032	0.00557012	0.00531788	0.00605319	0.00575465	0.00593411	0.00533447	0.00780477	0.00676166	0.00886022	0.0049644	0.00382179	0.00236934	0.00298682	0.00239034	0.00256431	0.00343452	0.00400517	0.00377801	0.00552232	0.00469386	0.00312459	0.0205382	0.0186317	0.020823	0.00637875	0.00643882	0.00673938	0.00291784	0.00332983	0.00332326	k__Bacteria	p__Verrucomicrobia	c__[Spartobacteria]	o__[Chthoniobacterales]	f__[Chthoniobacteraceae]	g__Chthoniobacter	764
k__Bacteria;p__Verrucomicrobia;c__[Spartobacteria];o__[Chthoniobacterales];f__[Chthoniobacteraceae];g__DA101	0.00893927	0.00883244	0.00914011	0.0395648	0.0433706	0.0439998	0.0440534	0.0655058	0.0700889	0.0414961	0.0404298	0.0323161	0.0271811	0.0238969	0.0271203	0.0207734	0.0158994	0.00998824	0.0501647	0.0546221	0.0570928	0.0366766	0.0357595	0.0333355	0.0695178	0.0378295	0.0328939	0.0361348	0.0341702	0.0279624	0.0335964	0.0347552	0.0346349	0.0673518	0.062172	0.0571288	k__Bacteria	p__Verrucomicrobia	c__[Spartobacteria]	o__[Chthoniobacterales]	f__[Chthoniobacteraceae]	g__DA101	765
k__Bacteria;p__Verrucomicrobia;c__[Spartobacteria];o__[Chthoniobacterales];f__[Chthoniobacteraceae];g__Ellin506	0.00107922	0.000959267	0.00113651	0.00303394	0.00364182	0.00358791	0.00184982	0.00196079	0.00240502	0.0026184	0.00256007	0.00245136	0.00321351	0.00229445	0.0033231	0.0023408	0.0016093	0.00120604	0.00186207	0.00172889	0.00141344	0.000971455	0.00083164	0.000810431	0.00268045	0.00219482	0.00221135	0.00224408	0.00206659	0.00218756	0.00197347	0.00209741	0.00243589	0.00181122	0.00170326	0.00164399	k__Bacteria	p__Verrucomicrobia	c__[Spartobacteria]	o__[Chthoniobacterales]	f__[Chthoniobacteraceae]	g__Ellin506	766
k__Bacteria;p__Verrucomicrobia;c__[Spartobacteria];o__[Chthoniobacterales];f__[Chthoniobacteraceae];g__OR-59	0	0	0	6.44143e-05	7.30814e-05	4.02737e-05	5.85499e-05	6.31307e-05	8.63882e-05	1.99013e-06	8.94971e-07	2.55538e-06	2.66136e-05	2.96753e-05	4.383e-05	4.06741e-05	3.6105e-05	2.34576e-05	2.17148e-05	8.09124e-05	3.59755e-05	5.54646e-06	0	2.55538e-06	0	6.27657e-06	7.81922e-06	2.86979e-05	2.22447e-05	2.00426e-05	1.6816e-05	2.88746e-05	2.17619e-05	1.19526e-05	8.58465e-06	1.51674e-05	k__Bacteria	p__Verrucomicrobia	c__[Spartobacteria]	o__[Chthoniobacterales]	f__[Chthoniobacteraceae]	g__OR-59	767
k__Bacteria;p__Verrucomicrobia;c__[Spartobacteria];o__[Chthoniobacterales];f__[Chthoniobacteraceae];g__heteroC45_4W	5.27562e-06	6.79471e-06	5.20496e-06	2.13262e-05	3.29726e-05	2.47294e-05	1.07396e-05	1.43549e-05	2.28924e-05	3.7789e-05	2.35048e-05	3.47154e-05	8.64353e-06	7.66613e-06	1.80172e-05	6.26479e-06	7.57192e-06	1.00684e-05	1.77581e-05	4.67504e-06	2.21387e-06	5.676e-06	1.83704e-06	8.94971e-06	0	0	2.16677e-06	6.51209e-06	7.15976e-06	9.72692e-06	2.43762e-05	2.03135e-05	2.45057e-05	7.78271e-05	5.2238e-05	4.85639e-05	k__Bacteria	p__Verrucomicrobia	c__[Spartobacteria]	o__[Chthoniobacterales]	f__[Chthoniobacteraceae]	g__heteroC45_4W	768
k__Bacteria;p__WPS-2;c__;o__;f__;g__	0.00467866	0.00595876	0.00759531	0.000489455	0.0005493	0.000580059	0.000477855	0.000486946	0.000547793	0.000679153	0.000609899	0.000548087	0.00443916	0.00381962	0.00441943	0.00142794	0.00229974	0.00116045	0.00113533	0.00119304	0.00115995	0.00296991	0.00231787	0.00211957	0.00287987	0.00240137	0.00208354	0.000603128	0.000567788	0.000556224	0.00143557	0.00171255	0.00172811	0.0013788	0.00112719	0.00111884	k__Bacteria	p__WPS-2	c__	o__	f__	g__	769
k__Bacteria;p__WS2;c__SHA-109;o__;f__;g__	0	0	0	8.33971e-05	9.46431e-05	9.27237e-05	4.27937e-05	5.53822e-05	6.97606e-05	3.45152e-05	5.14255e-05	3.59048e-05	5.14726e-05	3.46566e-05	4.61381e-05	3.65172e-05	1.88533e-05	9.90356e-06	7.76976e-05	6.85006e-05	6.11642e-05	3.0429e-05	3.65878e-05	3.32081e-05	2.29631e-06	0	0	0.000136919	7.75092e-05	0.000119314	6.59923e-05	6.80295e-05	5.76078e-05	8.45041e-05	7.42237e-05	7.49302e-05	k__Bacteria	p__WS2	c__SHA-109	o__	f__	g__	770
k__Bacteria;p__WS3;c__PRR-12;o__LD1-PA13;f__;g__	0	0	0	1.43666e-05	2.10671e-05	1.63214e-05	0	0	0	0	0	0	0	0	0	0	0	0	0	0	0	0	0	0	0	0	0	0	0	0	0	0	0	0	0	0	k__Bacteria	p__WS3	c__PRR-12	o__LD1-PA13	f__	g__	771
k__Bacteria;p__WS3;c__PRR-12;o__Sediment-1;f__;g__	0	0	0	2.69669e-06	2.64958e-06	0	8.63058e-05	0.00010583	0.000133998	0	0	0	0	0	0	0	0	0	0	0	0	0	0	0	0	0	0	1.16817e-05	1.75226e-05	1.2247e-05	0	0	0	0	2.10789e-06	3.61521e-06	k__Bacteria	p__WS3	c__PRR-12	o__Sediment-1	f__	g__	772
k__Bacteria;p__WS3;c__PRR-12;o__Sediment-1;f__PRR-10;g__	9.80935e-06	4.4984e-06	9.55028e-06	0.000318833	0.000345553	0.000365737	0.000576161	0.000354302	0.000536217	0.000216642	0.000161048	0.000119443	9.27708e-05	6.20591e-05	8.38093e-05	5.63478e-05	4.85168e-05	3.1689e-05	0.00024309	0.000232363	0.000335119	0.000171493	0.000213015	0.000224237	0	3.28548e-06	3.92138e-06	0.000139521	0.000108268	9.94006e-05	0.000223731	0.00031835	0.000244998	0.000561735	0.00040097	0.000266171	k__Bacteria	p__WS3	c__PRR-12	o__Sediment-1	f__PRR-10	g__	773
k__Bacteria;p__WS4;c__;o__;f__;g__	0	0	0	0	0	0	0	0	0	0	0	0	0	0	0	0	0	0	1.70751e-06	2.28453e-06	0	0	0	1.17759e-06	0	0	0	0	0	0	0	0	0	0	0	0	k__Bacteria	p__WS4	c__	o__	f__	g__	774
k__Bacteria;p__[Thermi];c__Deinococci;o__Deinococcales;f__Deinococcaceae;g__Deinococcus	0	0	0	0	0	0	0	1.20114e-06	0	2.55538e-06	0	9.42074e-07	3.14182e-05	4.95767e-05	2.49414e-05	1.293e-05	4.34767e-05	0.00010324	1.8606e-06	1.11518e-05	2.2492e-06	0	1.83704e-06	1.49554e-06	2.08669e-05	5.24735e-05	2.11731e-05	3.48567e-06	1.80172e-06	6.50031e-06	0	0	0	0	0	0	k__Bacteria	p__[Thermi]	c__Deinococci	o__Deinococcales	f__Deinococcaceae	g__Deinococcus	775
k__Bacteria;p__[Thermi];c__Deinococci;o__Deinococcales;f__Trueperaceae;Other	0	0	0	0	0	0	0	0	0	0	0	0	0	0	0	0	0	0	0	0	0	8.54932e-06	1.65687e-05	1.15169e-05	0	0	0	0	0	0	0	0	0	0	0	0	k__Bacteria	p__[Thermi]	c__Deinococci	o__Deinococcales	f__Trueperaceae	Other	776
k__Bacteria;p__[Thermi];c__Deinococci;o__Deinococcales;f__Trueperaceae;g__Truepera	0	0	0	0	0	0	0	0	0	0	0	0	2.02546e-06	0	1.40134e-06	1.13049e-06	0	0	0	0	0	0.000132856	0.00012234	0.000159399	0	0	0	1.84058e-05	3.34554e-05	9.70336e-06	0	0	0	0	0	0	k__Bacteria	p__[Thermi]	c__Deinococci	o__Deinococcales	f__Trueperaceae	g__Truepera	777

## Sheet: Canoco_genus
	1	2	3	4	5	6	7	8	9	10	11	12	13	14	15	16	17	18	19	20	21	22	23	24	25	26	27	28	29	30	31	32	33	34	35	36	37	38	39	40	41	42	43	44	45	46	47	48	49
1.1	5.9704e-06	1.46022e-06	1.37778e-06	0	0	0	0	0	0	0.00543232	0.00484513	0	0	9.51495e-05	4.78103e-06	0.00273819	0.000158504	0	0.0250506	4.33707e-05	2.89923e-05	0.0074599	0.0204862	0	0	0.00629754	0.000140181	0.000112024	6.87714e-06	0	0	1.2247e-06	6.64162e-06	0.0309439	1.45197e-05	0	0.00143552	0.0450151	0	0.000277747	2.67902e-05	1.26002e-06	5.14608e-06	0	2.37167e-05	0	0.000115581	0.00081036	0
1.2	1.05512e-05	0	0	0	0	0	0	0	0	0.00430073	0.00508271	0	0	5.95391e-05	0	0.0023673	0.000113355	0	0.0289393	6.01043e-05	2.00544e-05	0.008379	0.0216121	0	0	0.00720407	0.000134799	0.000159481	2.28453e-06	0	0	1.84882e-06	2.46352e-05	0.0389553	1.54265e-05	0	0.00179177	0.0633053	0	0.000287038	1.53323e-05	0	6.24124e-06	0	2.35872e-05	0	0.00010099	0.000731191	0
1.3	1.46022e-06	7.46594e-06	1.36601e-06	1.64863e-06	0	0	0	0	0	0.00380634	0.00631469	0	0	6.07402e-05	5.55824e-06	0.00266916	0.000187072	0	0.0263147	6.22947e-05	5.95862e-06	0.00786332	0.01995	0	0	0.00704885	0.000148553	0.000121928	0	0	0	1.33068e-06	2.16559e-05	0.0322988	1.91006e-05	0	0.00156381	0.0478706	0	0.00028977	2.88392e-05	0	1.23412e-05	0	2.47883e-05	0	0.000129759	0.000831698	0
3.1	5.73488e-06	1.34246e-06	2.47883e-05	1.47199e-06	0	0	0	0	4.09449e-05	0.0157296	0.00178905	0.00010417	2.80267e-06	0.000885679	0.00278976	0.0074251	0.00183896	6.87714e-06	0.00640038	2.38463e-05	0	0.00874386	0.00229927	1.5662e-06	0	0.0053485	0.000231939	5.09898e-06	0	1.08692e-05	2.31868e-05	4.51018e-06	8.5611e-06	0.0201376	0	0	0.00445679	0.0418692	4.39242e-06	0.00648016	9.06864e-05	6.90069e-06	0.000462994	9.25588e-06	0.000645592	0	0.00549945	0.00515809	0
3.2	1.17877e-05	2.81445e-06	1.13755e-05	1.34246e-06	0	0	0	0	3.91903e-05	0.0152026	0.00179343	0.000121893	1.26002e-06	0.000905039	0.00354402	0.00734886	0.00196797	7.77211e-06	0.00620197	3.42326e-05	9.89178e-07	0.00876194	0.00199655	1.24825e-06	0	0.00484024	0.000271235	1.28358e-06	0	5.85264e-06	2.05137e-05	1.01862e-05	1.8606e-05	0.0186162	2.52005e-06	1.23647e-06	0.00380408	0.036752	4.00382e-06	0.00743365	0.000129147	9.89178e-06	0.000452537	1.19761e-05	0.000577362	5.94684e-06	0.0058178	0.00465252	0
3.3	2.97931e-06	4.98122e-06	2.00191e-05	1.01273e-06	0	0	1.08339e-06	0	2.97578e-05	0.0240438	0.00253467	0.000127239	6.24124e-06	0.000940555	0.00379132	0.0081308	0.00201081	1.44608e-05	0.00562063	3.56222e-05	2.26098e-06	0.0085682	0.0022945	1.10694e-06	0	0.00538802	0.000294834	3.09707e-06	0	7.78389e-06	2.3387e-05	1.18584e-05	1.14698e-05	0.0183349	0	3.04997e-06	0.0039728	0.034708	5.27562e-06	0.00811094	0.000128228	8.12539e-06	0.00074531	1.32715e-05	0.000543035	4.22756e-06	0.00682773	0.00401851	0
5.1	8.98503e-06	1.75461e-06	7.18685e-05	0	0	0	0	0	2.03017e-05	0.0206344	0.00231	0.00041589	2.42113e-05	0.00213911	0.00467986	0.0134763	0.00224662	7.14799e-06	0.00387169	1.07985e-05	3.70942e-06	0.0110366	0.00671586	0	1.77817e-06	0.00822022	0.000436227	0	0	7.35995e-06	6.13879e-05	5.33685e-05	9.09102e-06	0.0195171	1.70751e-06	1.9548e-06	0.00373793	0.0278027	0	0.00265858	0.000184564	7.09264e-05	0.00159012	7.72501e-06	0.000809053	7.54837e-06	0.00876101	0.00241909	0
5.2	1.43666e-05	5.49936e-06	5.14961e-05	2.62603e-06	0	0	0	0	1.63214e-05	0.0150318	0.00202067	0.000228265	1.17642e-05	0.00160016	0.00435587	0.00954719	0.00242605	5.06365e-06	0.00364201	1.09281e-05	1.33068e-06	0.0110187	0.00889137	2.56715e-06	1.28358e-06	0.00843427	0.000368233	0	0	1.18348e-05	4.32883e-05	1.67571e-05	1.12931e-05	0.0273129	2.68491e-06	0	0.00581827	0.0400126	0	0.00243175	0.000143878	9.49611e-05	0.00101925	1.34246e-06	0.000523982	2.89688e-06	0.00605353	0.00321415	0
5.3	6.57097e-06	0	5.65598e-05	3.49745e-06	0	0	0	0	3.56811e-06	0.0167997	0.00302671	0.000242561	1.74755e-05	0.00191649	0.00533557	0.0127277	0.00297447	0	0.00356613	5.41693e-06	1.96658e-06	0.0110553	0.00925936	3.4739e-06	1.74284e-06	0.00902367	0.000423933	0	0	1.25531e-05	4.38536e-05	2.40347e-05	7.21864e-06	0.0224522	0	0	0.0047459	0.0338578	0	0.00245401	0.000123588	7.26457e-05	0.0012935	8.3138e-06	0.000616128	6.81826e-06	0.00913217	0.00299631	0
8.1	9.77402e-07	2.48472e-06	2.79089e-06	0	0	0	9.06746e-07	0	2.66136e-06	0.0011667	0.000713327	7.26339e-05	9.06746e-07	0.000772312	0.00131811	0.00779711	0.00226443	4.66327e-06	0.0241698	7.95464e-05	1.81349e-06	0.0140737	0.0176154	1.13049e-06	0	0.0134052	0.000151851	9.89178e-07	0	0	7.90165e-06	3.82718e-06	3.23014e-05	0.0226214	0	0	0.00347038	0.0534206	0	0.0050389	2.1444e-05	6.06107e-05	0.000101826	0	7.52717e-05	0	0.00270458	0.00427012	0
8.2	3.48567e-06	3.68587e-06	1.91948e-06	9.89178e-07	0	0	0	0	0	0.00105081	0.000580907	4.91056e-05	5.87619e-06	0.000779884	0.00109616	0.00726146	0.00191507	3.56811e-06	0.026243	8.51517e-05	5.40515e-06	0.0137045	0.0182565	0	0	0.0128737	0.00012479	1.66041e-06	0	0	8.39624e-06	5.95862e-06	2.36578e-05	0.0259336	0	1.01273e-06	0.00377939	0.0603082	0	0.00426899	3.0429e-05	7.66142e-05	9.73634e-05	7.30108e-07	7.22453e-05	0	0.00250144	0.00462702	0
8.3	7.88987e-07	1.74284e-06	1.89592e-06	9.30298e-07	0	0	0	1.84882e-06	9.30298e-07	0.00114804	0.000554364	3.06763e-05	3.28548e-06	0.000602244	0.000600584	0.0054599	0.00168284	3.60343e-06	0.0280561	0.000120114	4.08625e-06	0.0115765	0.0222484	0	0	0.0108221	0.000125673	8.12539e-07	0	0	3.33259e-06	7.77211e-07	5.22616e-05	0.0322008	0	0	0.00488304	0.0759735	7.65435e-07	0.00289512	1.67925e-05	3.26193e-05	4.3359e-05	0	9.40779e-05	0	0.00167049	0.00497222	0
11.1	1.40134e-05	5.27562e-06	4.70213e-05	0	0	9.89178e-07	0	0	1.9548e-06	0.017175	0.00491551	4.57024e-05	8.70241e-06	0.000583533	0.0010766	0.00772155	0.00178823	0.000193643	0.0103792	5.63243e-05	0.000124059	0.00918792	0.00261528	0	0	0.00451111	0.000434379	8.13717e-06	0	1.02451e-06	6.52386e-06	5.49936e-06	1.70633e-05	0.0143544	1.2247e-06	0	0.00238564	0.0222793	4.96591e-05	0.00320296	0.000870147	4.1098e-06	0.000746299	0.000129123	0.00010397	5.34627e-06	0.00309642	0.008939	0
11.2	4.46308e-06	4.65149e-06	4.47132e-05	0	0	0	0	0	1.13049e-06	0.0135555	0.00364092	2.63428e-05	0	0.000378043	0.000630966	0.00562821	0.00120007	0.000140487	0.00876105	4.83049e-05	0.000175791	0.00791921	0.00214226	0	0	0.00411782	0.000222188	0	0	0	2.48472e-06	8.01941e-06	1.32597e-05	0.0156837	0	0	0.00224694	0.0241939	5.48052e-05	0.00269751	0.000609004	1.14109e-05	0.000677069	9.02036e-05	0.00018003	1.30713e-05	0.00208718	0.00790063	0
11.3	1.56384e-05	7.43061e-06	7.21982e-05	0	2.67314e-06	1.23647e-06	0	0	9.56205e-06	0.0163071	0.00461265	4.47367e-05	8.99681e-06	0.00058756	0.00106762	0.00831167	0.00190339	0.000178711	0.0102198	5.72075e-05	0.000130913	0.00835211	0.00282267	0	0	0.0045416	0.000389618	0	0	0	0	9.91533e-06	3.43504e-05	0.0142711	0	0	0.0021252	0.021337	5.57355e-05	0.00374234	0.000705519	9.09102e-06	0.000846336	0.000122046	0.000115051	8.45512e-06	0.00333153	0.00785069	0
14.1	0	0	7.48007e-05	0	0	0	0	0	0	0.0143778	0.00469799	1.21292e-06	0	0.000395165	0.000623418	0.0042973	0.000346907	1.39898e-05	0.0106518	1.79818e-05	0.000251769	0.00763817	0.00613386	0	0	0.00189543	0.000216088	3.16301e-05	0	0	0	3.67409e-06	7.79566e-06	0.02032	2.90865e-06	0	0.00136018	0.0214826	0	0.00353901	0.000497427	7.59547e-06	0.00100824	2.66136e-06	0.000284506	0	0.0017062	0.00308706	6.6063e-06
14.2	2.50827e-06	0	3.13593e-05	0	0	0	0	0	0	0.00782806	0.00351516	0	0	0.00017996	0.000338699	0.00295254	0.000228465	1.34246e-06	0.00915476	9.13812e-06	0.00040402	0.00411288	0.00355228	0	0	0.000906476	9.80228e-05	1.8076e-05	2.68491e-06	0	0	0	9.55028e-06	0.0131159	0	0	0.00107472	0.0151339	1.14226e-06	0.00176438	0.000240064	2.39051e-06	0.000538007	1.41311e-06	0.000150873	0	0.00115431	0.00213747	9.11457e-06
14.3	2.72024e-06	0	1.89592e-05	1.48377e-06	0	0	0	0	0	0.00474357	0.00250069	0	0	0.000158057	0.0002035	0.00193668	0.000147293	1.49554e-06	0.00780687	1.45315e-05	0.00121655	0.00270246	0.00312053	0	0	0.000530211	9.197e-05	1.98895e-05	0	0	0	0	4.85168e-06	0.00857242	1.46022e-06	0	0.000748089	0.00905415	0	0.00150653	0.000124613	3.00286e-06	0.000283776	4.66327e-06	0.000152734	0	0.000667542	0.0020511	4.00382e-06
17.1	4.96944e-06	1.6133e-06	0.000227358	0	0	0	0	0	0	0.0505586	0.0129913	8.58465e-06	0	0.000450712	0.00172584	0.00669178	0.000772477	1.60153e-06	0.00657333	5.27562e-06	0.000231032	0.00926299	0.00852555	0	0	0.00175391	0.000267255	0.000516151	0.000377831	1.60153e-06	0	8.71419e-06	1.91948e-06	0.02152	0	2.07256e-06	0.00194329	0.0249758	5.01655e-06	0.00560434	0.000613761	1.88415e-06	0.002491	0	0.000581354	0	0.00280013	0.00217334	5.50171e-05
17.2	4.42775e-06	6.6063e-06	0.00027266	2.23743e-06	0	0	0	0	0	0.0493806	0.0128142	2.46117e-06	0	0.000354161	0.00125438	0.00672315	0.000683039	4.4513e-06	0.00531912	2.13144e-06	9.15461e-05	0.00860021	0.00865435	2.48472e-06	0	0.00154196	0.000224944	0.00080837	0.000411898	2.46117e-06	0	1.35423e-05	2.16677e-06	0.0247959	0	0	0.00226395	0.0293681	1.63332e-05	0.0049838	0.000691989	6.58274e-06	0.00234959	0	0.000481341	1.99013e-06	0.00285282	0.00263344	4.15455e-05
17.3	8.40801e-06	3.68587e-06	0.000336156	0	0	0	0	0	0	0.0533906	0.0130469	5.98217e-06	0	0.000490079	0.00165035	0.00701256	0.00068278	3.65054e-06	0.00556849	5.57001e-06	4.68446e-05	0.0103405	0.00824516	3.35614e-06	0	0.00184456	0.000266454	0.000623453	0.000546862	1.03628e-06	0	3.85073e-06	2.28453e-06	0.0216283	0	0	0.00194663	0.0253887	2.06079e-06	0.00472128	0.000692896	5.06365e-06	0.00239474	0	0.000448392	0	0.0027173	0.00181203	4.35238e-05
20.1	3.7577e-05	4.1098e-06	4.3724e-05	1.38956e-06	0	0	0	0	7.47771e-06	0.0387427	0.00650282	1.58033e-05	0	0.000475406	0.00115935	0.0080461	0.00112278	0.000191806	0.00881845	2.85802e-05	1.38956e-06	0.012157	0.00669393	0	0	0.00666653	0.000199637	2.52594e-05	0	0	2.66136e-06	0	2.0761e-05	0.0250817	1.4555e-05	0	0.00239907	0.0370501	1.03628e-05	0.00198508	0.000267891	1.85e-05	0.00176876	1.96776e-05	0.000378113	0	0.0039308	0.00554252	0
20.2	1.78405e-05	3.63876e-06	5.01301e-05	0	0	0	0	0	1.43313e-05	0.0366911	0.00583657	1.26002e-05	8.43156e-06	0.000640257	0.00107388	0.00770621	0.00118379	0.000214628	0.007312	3.41973e-05	7.10088e-06	0.0124439	0.00501203	0	0	0.00621884	0.000210872	3.59166e-06	0	0	0	3.37969e-06	3.48803e-05	0.0224847	1.74048e-05	0	0.00231735	0.0312436	1.06808e-05	0.00214932	0.000239098	6.73583e-06	0.00123093	2.50003e-05	0.000328419	0	0.00432645	0.00794145	1.78994e-06
20.3	1.68042e-05	9.1499e-06	4.25111e-05	1.2247e-06	0	0	0	0	7.59547e-06	0.0358861	0.00635138	1.45904e-05	1.23647e-06	0.000646133	0.00116599	0.00807546	0.00136666	0.000245764	0.00648589	3.31375e-05	0	0.0107015	0.00478	0	0	0.00577666	0.000263722	1.16582e-06	0	0	4.18045e-06	2.63781e-06	3.32788e-05	0.0218885	1.0351e-05	0	0.00232078	0.0308269	1.01744e-05	0.00182821	0.000197388	1.16817e-05	0.00109888	3.01346e-05	0.000333565	0	0.00405134	0.00838156	0
23.1	2.29631e-06	6.6534e-06	0.000202699	0	0	0	0	0	0	0.0365782	0.012629	0	0	6.57332e-05	0.000150885	0.00317444	0.000313911	4.45012e-05	0.0159181	3.71413e-05	4.15101e-05	0.00860413	0.00522216	0	0	0.00221907	5.09898e-05	0	0	0	0	0	0	0.00990222	0	0	0.00151553	0.019836	1.81585e-05	0.0110067	0.00123971	2.27275e-06	0.000703011	2.09023e-05	0	0	0.00130888	0.00121696	0
23.2	6.48854e-06	1.63685e-06	0.000168714	0	0	0	0	0	0	0.0282351	0.0131989	0	0	5.9386e-05	0.000113355	0.00306029	0.000298367	5.68777e-05	0.0227257	6.77587e-05	0.000113779	0.00773642	0.00617128	0	0	0.00200742	7.61431e-05	0	0	0	1.58975e-06	0	4.85168e-06	0.00780125	0	0	0.00138407	0.0127443	3.02641e-06	0.010242	0.00108871	0	0.0006788	1.70398e-05	2.70846e-06	1.57797e-06	0.00109656	0.00236893	0
23.3	0	0	0.000220233	0	0	0	0	0	0	0.0379643	0.0112635	1.82527e-06	0	5.97275e-05	0.000119585	0.00299448	0.000346047	5.39573e-05	0.0160214	3.74003e-05	0.000159375	0.00844895	0.00613566	0	0	0.00219976	7.79095e-05	0	0	0	1.70751e-06	0	1.73106e-06	0.00883676	0	0	0.00130338	0.0134677	5.7702e-06	0.0141854	0.00116324	1.96658e-06	0.000698713	7.72501e-06	4.05092e-06	0	0.00118633	0.00240817	0
26.1	0.000130442	0	1.75461e-06	0	0	0	1.87237e-06	0	9.57265e-05	0.000137873	8.56463e-05	0.000344552	8.67886e-06	0.000932983	0.00159245	0.0131598	0.00296431	0.00085054	0.00425563	6.4061e-05	1.32832e-05	0.00468143	0.00177073	0	0	0.00414617	4.68917e-05	0	0	1.54265e-06	2.08905e-05	4.91056e-06	0.000117842	0.0174068	5.1343e-06	0	0.00192091	0.0216329	8.93675e-05	0.00756576	8.72596e-06	7.31992e-05	0.000284554	0.000257575	0.000159905	5.18141e-06	0.0051308	0.0141469	0
26.2	0.000141664	1.66041e-06	5.3345e-06	0	0	0	1.68396e-06	0	3.17479e-05	0.00015304	6.54035e-05	0.000240688	4.88701e-06	0.000811338	0.00107487	0.011496	0.00235544	0.000768862	0.00417332	6.55801e-05	2.1703e-05	0.00414902	0.00209301	0	0	0.00352275	4.257e-05	1.64863e-06	0	0	1.05395e-05	0	0.000113014	0.0176357	1.73106e-06	0	0.00200084	0.0222047	0.000138603	0.00963153	1.89475e-05	9.28885e-05	0.000311944	0.000212932	0.000177463	8.514e-06	0.00421452	0.0139959	0
[truncated: 7 more rows]
[truncated: 727 more columns]

## Sheet: Canoco_phyla
	[Parvarchaeota]	Crenarchaeota	Euryarchaeota	Other	Bacteria_others	[Thermi]	Acidobacteria	Actinobacteria	AD3	Armatimonadetes	Bacteroidetes	BHI80-139	BRC1	Caldiserica	Chlamydiae	Chlorobi	Chloroflexi	Cyanobacteria	Elusimicrobia	FBP	FCPU426	Fibrobacteres	Firmicutes	Gemmatimonadetes	GN02	Nitrospirae	NKB19	OD1	OP11	OP3	Planctomycetes	proteo_others	Alphaproteobacteria	Betaproteobacteria	Deltaproteobacteria	Gammaproteobacteria	TA18	Zetaproteobacteria	Other	Spirochaetes	Tenericutes	TM6	TM7	Verrucomicrobia	WPS-2	WS2	WS3	WS4	Other
[truncated: 36 more rows]

[truncated: 1 more sheets: Phyla_no_proteo]
